# Supplementary material for: Venom-gland transcriptome and venom proteome of the Malaysian king cobra (Ophiophagus hannah)
Source: BMC Genomics. 2015 Sep 10;16(1):687. doi: 10.1186/s12864-015-1828-2 (PMC4566206; doi:10.1186/s12864-015-1828-2)
Supplement: Additional file 1: — Malaysian Ophiophagus hannah venom-gland transcriptome (Transcript FPKM >1). (XLSX 13641 kb) [file 12864_2015_1828_MOESM1_ESM.xlsx]

## Sheet: ALL ANNOTATION
geneID	geneLength	OH_aA_rawfragments(18693969)	OH_aA_FPKM	Nr-ID	Nr-Score	Nr-Evalue	Nr-annotation
CL5711.Contig1_OH_aA	821	4143558	269978	gi|82193160|sp|Q53B57.1|NXL56_OPHHA	151	5e-35	RecName: Full=Long neurotoxin OH-56; Flags: Precursor >gi|51105375|gb|AAT97251.1| long chain neurotoxin precursor [Ophiophagus hannah]
Unigene41284_OH_aA	264	248120	50275.5	gi|123907654|sp|Q2VBP8.1|NXLX1_OPHHA	186.4	2e-46	RecName: Full=Long neurotoxin LNTX1; Flags: Precursor >gi|82570073|gb|ABB83621.1| long chain neurotoxin precursor [Ophiophagus hannah]
CL7106.Contig1_OH_aA	438	308111	37629.8	gi|209886970|ref|YP_002290833.1|	93.2	3e-18	cytochrome c oxidase subunit I [Ophiophagus hannah] >gi|194739379|gb|ACF94338.1| cytochrome c oxidase subunit I [Ophiophagus hannah]
CL6349.Contig1_OH_aA	564	323684	30700.2	gi|291612403|ref|YP_003540873.1|	342	7e-93	cytochrome c oxidase subunit I [Imantodes cenchoa] >gi|189164473|gb|ACD77409.1| cytochrome c oxidase subunit I [Imantodes cenchoa]
Unigene24750_OH_aA	568	280403	26407.8	gi|345543|pir||JC1348	78.2	2e-13	hypothetical 18K protein - goldfish mitochondrion
CL1618.Contig1_OH_aA	1876	897351	25587.5	gi|395504470|ref|XP_003756572.1|	28.1	4e-10	PREDICTED: uncharacterized protein LOC100925129 [Sarcophilus harrisii]
Unigene16248_OH_aA	247	75638	16381	gi|82208267|sp|Q7T2I3.1|NXLL_LATLA	128.6	7e-29	RecName: Full=Long neurotoxin LlLong; Flags: Precursor >gi|32140574|dbj|BAC78205.1| long chain neurotoxin [Laticauda laticaudata]
Unigene32770_OH_aA	468	109541	12520.7	gi|331691431|gb|AED89558.1|	140.6	1e-32	putative three finger toxin precursor [Micrurus altirostris]
Unigene16228_OH_aA	338	75555	11957.6	--	--	--	--
Unigene16225_OH_aA	1794	383134	11424.2	gi|348549840|ref|XP_003460741.1|	322.4	4e-86	PREDICTED: hypothetical protein LOC100717127 [Cavia porcellus]
CL2606.Contig2_OH_aA	817	154436	10111.7	gi|291415306|ref|XP_002723895.1|	132.1	2e-29	PREDICTED: hypothetical protein [Oryctolagus cuniculus]
CL4457.Contig3_OH_aA	509	95339	10019.6	gi|18378019|gb|AAL66858.1|	259.6	3e-68	NADH dehydrogenase subunit 1 [Ophiophagus hannah]
Unigene24749_OH_aA	433	64956	8024.72	gi|209886968|ref|YP_002290831.1|	177.2	1e-43	NADH dehydrogenase subunit 1 [Ophiophagus hannah] >gi|194739377|gb|ACF94336.1| NADH dehydrogenase subunit 1 [Ophiophagus hannah]
CL6876.Contig1_OH_aA	3365	492983	7836.92	gi|209886969|ref|YP_002290832.1|	559.7	3e-157	NADH dehydrogenase subunit 2 [Ophiophagus hannah] >gi|18377947|gb|AAL66828.1| NADH dehydrogenase subunit 2 [Ophiophagus hannah] >gi|194739378|gb|ACF94337.1| NADH dehydrogenase subunit 2 [Ophiophagus hannah]
CL371.Contig2_OH_aA	1222	173535	7596.51	gi|26006829|sp|Q9DF33.1|PA22_OPHHA	318.2	4e-85	RecName: Full=Phospholipase A2, acidic 2; AltName: Full=APLA2-2; AltName: Full=Phosphatidylcholine 2-acylhydrolase; Flags: Precursor >gi|10863760|gb|AAG23963.1|AF302907_1 acidic phospholipase A2 [Ophiophagus hannah]
CL1744.Contig1_OH_aA	1610	224608	7462.73	gi|239977312|sp|B6RLX2.1|IVBIT_OPHHA	176.8	2e-42	RecName: Full=Protease inhibitor TCI; AltName: Full=Trypsin and chymotrypsim bi-functional serine protease inhibitor; Short=OH-TCI; Flags: Precursor >gi|165935456|gb|ABY74980.1| trypsin and chymotrypsim bi-functional serine protease inhibitor [Ophiophagus hannah]
Unigene34187_OH_aA	303	40891	7219.11	gi|365775686|gb|AEW91272.1|	166	4e-40	cytochrome b [Ophiophagus hannah]
CL256.Contig1_OH_aA	1468	181926	6629.29	gi|118392259|ref|XP_001028745.1|	46.2	1e-60	hypothetical protein TTHERM_02141640 [Tetrahymena thermophila] >gi|89282373|gb|EAR81082.1| hypothetical protein TTHERM_02141640 [Tetrahymena thermophila SB210]
Unigene28755_OH_aA	2085	248592	6377.93	gi|63146076|gb|AAY33972.1|	74.7	1e-11	PDI [Oxyuranus scutellatus scutellatus]
CL2452.Contig4_OH_aA	297	35385	6373.25	gi|225547744|gb|ACN93671.1|	132.1	6e-30	opharin precursor [Ophiophagus hannah]
Unigene16244_OH_aA	233	25824	5928.79	gi|172048118|sp|A8N286.1|TML3H_OPHHA	164.9	9e-40	RecName: Full=Muscarinic toxin-like protein 3 homolog; Short=MTLP-3 homolog; AltName: Full=Haditoxin; Flags: Precursor >gi|117606606|gb|ABK41955.1| muscarinic toxin-like protein 3-like protein [Ophiophagus hannah]
Unigene39170_OH_aA	249	25849	5553.19	--	--	--	--
Unigene672_OH_aA	1216	115778	5093.2	gi|209886979|ref|YP_002290842.1|	316.2	1e-84	NADH dehydrogenase subunit 6 [Ophiophagus hannah] >gi|194739388|gb|ACF94347.1| NADH dehydrogenase subunit 6 [Ophiophagus hannah]
CL4114.Contig1_OH_aA	703	65810	5007.66	gi|209886980|ref|YP_002290843.1|	272.3	1e-71	cytochrome b [Ophiophagus hannah] >gi|194739389|gb|ACF94348.1| cytochrome b [Ophiophagus hannah]
CL4818.Contig1_OH_aA	983	83855	4563.25	gi|209886978|ref|YP_002290841.1|	538.5	1e-151	NADH dehydrogenase subunit 5 [Ophiophagus hannah] >gi|194739387|gb|ACF94346.1| NADH dehydrogenase subunit 5 [Ophiophagus hannah]
Unigene41011_OH_aA	814	62634	4116.08	gi|347595788|sp|P81383.3|OXLA_OPHHA	158.3	3e-37	RecName: Full=L-amino-acid oxidase; Short=LAAO; Short=LAO; Short=Oh-LAAO; Flags: Precursor >gi|126035644|gb|ABN72538.1| L-amino acid oxidase [Ophiophagus hannah]
Unigene28756_OH_aA	628	46007	3918.89	gi|63146076|gb|AAY33972.1|	70.1	7e-11	PDI [Oxyuranus scutellatus scutellatus]
CL3614.Contig2_OH_aA	1956	130945	3581.12	gi|16930529|gb|AAL31950.1|	124	4e-87	CDH1-D [Gallus gallus]
CL4796.Contig1_OH_aA	1993	130971	3515.33	gi|209886977|ref|YP_002290840.1|	656.4	0	NADH dehydrogenase subunit 4 [Ophiophagus hannah] >gi|194739386|gb|ACF94345.1| NADH dehydrogenase subunit 4 [Ophiophagus hannah]
Unigene16243_OH_aA	209	12583	3220.6	--	--	--	--
Unigene39169_OH_aA	279	16467	3157.25	--	--	--	--
Unigene34186_OH_aA	1138	66047	3104.63	gi|209886978|ref|YP_002290841.1|	377.9	4e-103	NADH dehydrogenase subunit 5 [Ophiophagus hannah] >gi|194739387|gb|ACF94346.1| NADH dehydrogenase subunit 5 [Ophiophagus hannah]
Unigene1093_OH_aA	392	19655	2682.16	gi|391359382|sp|D6PXE8.1|VM3B_NAJAT	197.2	1e-49	RecName: Full=Zinc metalloproteinase-disintegrin atrase-B; AltName: Full=Snake venom metalloproteinase; Short=SVMP; Flags: Precursor >gi|295387995|gb|ADG02948.1| metalloproteinase atrase B [Naja atra]
Unigene2346_OH_aA	563	28079	2667.91	gi|82193158|sp|Q53B55.1|NXL31_OPHHA	53.1	6e-06	RecName: Full=Long neurotoxin-like OH-31; Flags: Precursor >gi|51105379|gb|AAT97253.1| long chain neurotoxin-like protein [Ophiophagus hannah]
Unigene39089_OH_aA	238	11850	2663.42	gi|123913366|sp|Q2VBN2.1|TXW34_OPHHA	161.4	1e-38	RecName: Full=Weak neurotoxin WNTX34; Flags: Precursor >gi|82570105|gb|ABB83637.1| weak neurotoxin precursor [Ophiophagus hannah]
CL3391.Contig2_OH_aA	1233	59259	2570.93	gi|270015547|gb|EFA11995.1|	120.9	1e-25	hypothetical protein TcasGA2_TC005145 [Tribolium castaneum]
CL6627.Contig3_OH_aA	2668	125114	2508.53	gi|116242842|sp|P83234.2|VESP_OPHHA	391	1e-106	RecName: Full=Ohanin; Flags: Precursor >gi|70907886|gb|AAR07992.2| Ohanin precursor [Ophiophagus hannah] >gi|70927665|gb|AAZ15707.1| Ohanin precursor [Ophiophagus hannah]
Unigene39167_OH_aA	867	39477	2435.7	--	--	--	--
CL3391.Contig5_OH_aA	1077	48564	2412.11	gi|270015547|gb|EFA11995.1|	120.9	9e-26	hypothetical protein TcasGA2_TC005145 [Tribolium castaneum]
CL2968.Contig1_OH_aA	1215	53300	2346.66	--	--	--	--
Unigene7583_OH_aA	1253	52230	2229.81	gi|82077272|sp|Q5R2J2.1|G3P_TRISI	634.4	3e-180	RecName: Full=Glyceraldehyde-3-phosphate dehydrogenase; Short=GAPDH; AltName: Full=Peptidyl-cysteine S-nitrosylase GAPDH >gi|56377786|dbj|BAD74117.1| glyceraldehyde-3-phosphate dehydrogenase (GAPDH) homologue [Pelodiscus sinensis]
CL5399.Contig4_OH_aA	350	14404	2201.47	gi|397512999|ref|XP_003826817.1|	188.3	7e-47	PREDICTED: elongation factor 1-alpha 1-like, partial [Pan paniscus]
Unigene33135_OH_aA	421	17184	2183.44	gi|47214089|emb|CAF95346.1|	205.3	6e-52	unnamed protein product [Tetraodon nigroviridis]
CL7366.Contig1_OH_aA	1788	71450	2137.63	gi|82223366|sp|Q9PVK7.1|VM3_NAJKA	97.4	2e-18	RecName: Full=Zinc metalloproteinase-disintegrin cobrin; AltName: Full=Snake venom metalloproteinase; Short=SVMP; Flags: Precursor >gi|6006966|gb|AAF00693.1| cobrin precursor [Naja naja]
CL3391.Contig1_OH_aA	1341	53403	2130.27	gi|270015547|gb|EFA11995.1|	120.9	1e-25	hypothetical protein TcasGA2_TC005145 [Tribolium castaneum]
Unigene41295_OH_aA	507	20036	2113.98	gi|88909649|sp|P84175.2|RS12_CHICK	267.7	1e-70	RecName: Full=40S ribosomal protein S12
Unigene1094_OH_aA	232	9043	2085.08	gi|391359381|sp|D5LMJ3.1|VM3A_NAJAT	106.7	2e-22	RecName: Full=Zinc metalloproteinase-disintegrin atrase-A; AltName: Full=Snake venom metalloproteinase; Short=SVMP; Flags: Precursor >gi|294845712|gb|ADF43026.1| metalloproteinase atrase A [Naja atra]
CL3391.Contig4_OH_aA	1572	59583	2027.53	gi|317412168|sp|D9IX97.1|VNP_NAJAT	144.4	1e-32	RecName: Full=Natriuretic peptide Na-NP; Flags: Precursor >gi|300430031|gb|ADK12001.1| natriuretic peptide [Naja atra]
Unigene39539_OH_aA	432	16355	2025.19	--	--	--	--
Unigene41013_OH_aA	1425	52064	1954.43	gi|347595788|sp|P81383.3|OXLA_OPHHA	854.7	0	RecName: Full=L-amino-acid oxidase; Short=LAAO; Short=LAO; Short=Oh-LAAO; Flags: Precursor >gi|126035644|gb|ABN72538.1| L-amino acid oxidase [Ophiophagus hannah]
Unigene25935_OH_aA	2681	95542	1906.32	gi|387935404|sp|A8QL56.1|VSP1_OPHHA	544.7	8e-153	RecName: Full=Alpha- and beta-fibrinogenase OhS1; AltName: Full=Snake venom serine protease; Short=SVSP; Flags: Precursor >gi|126035668|gb|ABN72544.1| thrombin-like serine protease [Ophiophagus hannah]
Unigene41288_OH_aA	463	16286	1881.62	gi|363739435|ref|XP_003642170.1|	265.4	5e-70	PREDICTED: 40S ribosomal protein S15a [Gallus gallus]
Unigene7564_OH_aA	576	19888	1847	gi|348507607|ref|XP_003441347.1|	55.8	1e-06	PREDICTED: hypothetical protein LOC100699101 [Oreochromis niloticus]
CL398.Contig1_OH_aA	1255	43025	1833.9	gi|392358087|gb|AFM73284.1|	263.1	1e-68	insulin-like growth factor 1, partial [Thamnophis elegans]
CL6659.Contig1_OH_aA	1570	53185	1812.12	gi|327280689|ref|XP_003225084.1|	695.7	0	PREDICTED: fructose-bisphosphate aldolase A-like [Anolis carolinensis]
Unigene37621_OH_aA	380	12843	1807.93	--	--	--	--
CL4271.Contig4_OH_aA	2807	93649	1784.68	gi|297206888|ref|NP_001171973.1|	1686.8	0	elongation factor 2 [Callithrix jacchus] >gi|124007139|sp|A0SXL6.1|EF2_CALJA RecName: Full=Elongation factor 2; Short=EF-2 >gi|117949938|gb|ABK58358.1| eukaryotic translation elongation factor 2 [Callithrix jacchus]
CL538.Contig7_OH_aA	261	8616	1765.89	gi|172046653|sp|Q10749.3|VM3M1_NAJMO	145.6	5e-34	RecName: Full=Zinc metalloproteinase mocarhagin; Short=MOC; Short=Mocarhagin-1; AltName: Full=Snake venom metalloproteinase; Short=SVMP; Flags: Precursor >gi|21435683|gb|AAM51550.1| mocarhagin 1 [Naja mossambica mossambica]
CL371.Contig1_OH_aA	1237	39083	1690.12	gi|26006829|sp|Q9DF33.1|PA22_OPHHA	300.8	8e-80	RecName: Full=Phospholipase A2, acidic 2; AltName: Full=APLA2-2; AltName: Full=Phosphatidylcholine 2-acylhydrolase; Flags: Precursor >gi|10863760|gb|AAG23963.1|AF302907_1 acidic phospholipase A2 [Ophiophagus hannah]
Unigene39090_OH_aA	230	7113	1654.34	gi|82193164|sp|Q53B61.1|TXW72_OPHHA	70.9	1e-11	RecName: Full=Weak neurotoxin OH-72; Flags: Precursor >gi|51105367|gb|AAT97247.1| weak neurotoxin precursor [Ophiophagus hannah]
CL2083.Contig1_OH_aA	2650	80758	1630.19	gi|387165368|gb|AFJ59923.1|	1447.6	0	OVF precursor protein [Ophiophagus hannah]
CL5920.Contig1_OH_aA	782	23462	1604.93	gi|391359389|sp|A3R0T9.1|VM3_OPHHA	266.9	6e-70	RecName: Full=Zinc metalloproteinase-disintegrin ohanin; AltName: Full=Snake venom metalloproteinase; Short=SVMP; Flags: Precursor >gi|124007159|gb|ABM87941.1| metalloproteinase [Ophiophagus hannah]
CL3391.Contig3_OH_aA	1002	28917	1543.78	gi|270015547|gb|EFA11995.1|	120.9	8e-26	hypothetical protein TcasGA2_TC005145 [Tribolium castaneum]
Unigene41287_OH_aA	731	20709	1515.45	gi|327283014|ref|XP_003226237.1|	394	3e-108	PREDICTED: 60S ribosomal protein L13a-like [Anolis carolinensis]
Unigene41294_OH_aA	542	14567	1437.7	gi|327280582|ref|XP_003225031.1|	261.2	1e-68	PREDICTED: 60S ribosomal protein L28-like [Anolis carolinensis]
Unigene16312_OH_aA	850	22508	1416.5	gi|224071968|ref|XP_002199561.1|	235.7	1e-137	PREDICTED: similar to RPLP0 protein [Taeniopygia guttata]
Unigene16254_OH_aA	674	17815	1413.92	gi|28174920|gb|AAH03896.2|	189.5	6e-100	Rpl17 protein, partial [Mus musculus]
Unigene33136_OH_aA	367	9295	1354.82	gi|390479776|ref|XP_002762905.2|	194.1	1e-48	PREDICTED: uncharacterized protein LOC100409006 isoform 1 [Callithrix jacchus]
Unigene41291_OH_aA	477	11866	1330.71	gi|73917399|sp|Q69CJ9.3|RL35_OPHHA	238.4	7e-62	RecName: Full=60S ribosomal protein L35 >gi|38049476|gb|AAR10441.1| ribosomal protein L35 [Ophiophagus hannah]
Unigene7561_OH_aA	698	16373	1254.79	gi|327280722|ref|XP_003225100.1|	364	3e-99	PREDICTED: 60S ribosomal protein L18-like [Anolis carolinensis]
Unigene41289_OH_aA	701	16354	1247.97	gi|118088890|ref|XP_419936.2|	368.2	1e-100	PREDICTED: 40S ribosomal protein S7 isoform 6 [Gallus gallus]
Unigene41310_OH_aA	284	6129	1154.44	gi|348558214|ref|XP_003464913.1|	131	1e-29	PREDICTED: hypothetical protein LOC100725823 [Cavia porcellus]
Unigene41285_OH_aA	1316	28383	1153.72	gi|327290569|ref|XP_003229995.1|	572.4	1e-161	PREDICTED: 40S ribosomal protein S2-like [Anolis carolinensis]
Unigene41290_OH_aA	622	13351	1148.21	gi|395537564|ref|XP_003770768.1|	347.4	2e-94	PREDICTED: 40S ribosomal protein S10-like, partial [Sarcophilus harrisii]
Unigene32440_OH_aA	322	6904	1146.95	gi|46396552|sp|Q9W717.1|NTX2_NAJAT	99.8	3e-20	RecName: Full=Neurotoxin-like protein NTL2; Flags: Precursor >gi|5102575|emb|CAB45156.1| neurotoxin-like protein [Naja naja]
Unigene39164_OH_aA	765	16239	1135.52	--	--	--	--
Unigene698_OH_aA	1537	32626	1135.5	gi|327259973|ref|XP_003214810.1|	443.4	1e-122	PREDICTED: troponin T, fast skeletal muscle isoforms-like isoform 3 [Anolis carolinensis]
Unigene41298_OH_aA	503	10586	1125.8	gi|327275475|ref|XP_003222499.1|	275.4	6e-73	PREDICTED: 60S ribosomal protein L27-like [Anolis carolinensis]
Unigene16281_OH_aA	718	14808	1103.24	gi|327280822|ref|XP_003225150.1|	417.5	2e-115	PREDICTED: 60S ribosomal protein L6-like [Anolis carolinensis]
CL2452.Contig6_OH_aA	1152	23613	1096.47	gi|32423812|gb|AAP81292.1|	513.5	7e-144	opharin precursor [Ophiophagus hannah]
CL863.Contig1_OH_aA	2731	55522	1087.53	gi|327283838|ref|XP_003226647.1|	1243.4	0	PREDICTED: polyadenylate-binding protein 1-like [Anolis carolinensis]
Unigene41303_OH_aA	570	11462	1075.68	gi|71895103|ref|NP_001026004.1|	316.2	4e-85	40S ribosomal protein S11 [Gallus gallus] >gi|13516490|dbj|BAB40319.1| ribosomal protein S11 [Gallus gallus]
Unigene41292_OH_aA	435	8608	1058.55	gi|291407871|ref|XP_002720263.1|	118.6	7e-26	PREDICTED: ribosomal protein L39-like [Oryctolagus cuniculus]
Unigene41300_OH_aA	852	16717	1049.58	gi|327271967|ref|XP_003220758.1|	224.9	3e-57	PREDICTED: pancreatic progenitor cell differentiation and proliferation factor-like [Anolis carolinensis]
Unigene28946_OH_aA	3774	73676	1044.29	gi|327275871|ref|XP_003222695.1|	1045.8	0	PREDICTED: histone deacetylase 5-like [Anolis carolinensis]
Unigene41306_OH_aA	391	7476	1022.8	gi|327265789|ref|XP_003217690.1|	139	5e-32	PREDICTED: 60S ribosomal protein L29-like [Anolis carolinensis]
Unigene39168_OH_aA	491	9375	1021.38	--	--	--	--
Unigene37189_OH_aA	411	7769	1011.16	gi|391359389|sp|A3R0T9.1|VM3_OPHHA	283.1	2e-75	RecName: Full=Zinc metalloproteinase-disintegrin ohanin; AltName: Full=Snake venom metalloproteinase; Short=SVMP; Flags: Precursor >gi|124007159|gb|ABM87941.1| metalloproteinase [Ophiophagus hannah]
Unigene41297_OH_aA	743	13989	1007.16	gi|13385036|ref|NP_079862.1|	427.9	1e-118	60S ribosomal protein L15 [Mus musculus] >gi|15431293|ref|NP_002939.2| 60S ribosomal protein L15 isoform 1 [Homo sapiens] >gi|20806169|ref|NP_620814.1| 60S ribosomal protein L15 [Rattus norvegicus] >gi|118150852|ref|NP_001071334.1| 60S ribosomal protein L15 [Bos taurus] >gi|197102206|ref|NP_001127692.1| 60S ribosomal protein L15 [Pongo abelii] >gi|302148496|ref|NP_001180490.1| ribosomal protein L…
Unigene37620_OH_aA	6496	119855	986.981	--	--	--	--
Unigene41299_OH_aA	650	11873	977.115	gi|327280512|ref|XP_003224996.1|	274.2	2e-72	PREDICTED: alpha-crystallin B chain-like [Anolis carolinensis]
Unigene41286_OH_aA	824	14824	962.358	gi|4506605|ref|NP_000969.1|	279.6	1e-73	60S ribosomal protein L23 [Homo sapiens] >gi|12584986|ref|NP_075029.1| 60S ribosomal protein L23 [Mus musculus] >gi|56090279|ref|NP_001007600.1| 60S ribosomal protein L23 [Rattus norvegicus] >gi|58332166|ref|NP_001011231.1| ribosomal protein L23 [Xenopus (Silurana) tropicalis] >gi|194018720|ref|NP_001123427.1| 60S ribosomal protein L23 [Sus scrofa] >gi|318760126|ref|NP_001187049.1| 60S ribosomal …
Unigene39963_OH_aA	747	13392	959.01	gi|387165368|gb|AFJ59923.1|	510.8	2e-143	OVF precursor protein [Ophiophagus hannah]
Unigene41293_OH_aA	660	11830	958.825	gi|327268884|ref|XP_003219225.1|	310.1	4e-83	PREDICTED: 60S ribosomal protein L24-like [Anolis carolinensis]
Unigene41313_OH_aA	450	8001	951.109	gi|327284564|ref|XP_003227007.1|	226.5	2e-58	PREDICTED: 60S ribosomal protein L35a-like [Anolis carolinensis]
Unigene41309_OH_aA	675	11797	934.902	gi|327271079|ref|XP_003220315.1|	427.2	2e-118	PREDICTED: 40S ribosomal protein S8-like [Anolis carolinensis]
Unigene1898_OH_aA	1212	20599	909.163	gi|270015547|gb|EFA11995.1|	120.9	1e-25	hypothetical protein TcasGA2_TC005145 [Tribolium castaneum]
Unigene16256_OH_aA	915	15471	904.473	gi|52138653|ref|NP_001004379.1|	522.3	1e-146	60S ribosomal protein L7a [Gallus gallus] >gi|417673|sp|P32429.2|RL7A_CHICK RecName: Full=60S ribosomal protein L7a >gi|63778|emb|CAA44506.1| ribosomal protein L7a [Gallus gallus] >gi|601884|dbj|BAA03395.1| ribosomal protein L7a [Gallus gallus] >gi|28866784|dbj|BAC65169.1| ribosomal protein L7a [Gallus gallus]
Unigene16045_OH_aA	602	10167	903.431	gi|327287930|ref|XP_003228681.1|	380.2	2e-104	PREDICTED: 40S ribosomal protein S4-like [Anolis carolinensis]
Unigene7557_OH_aA	837	14103	901.332	gi|45382329|ref|NP_990729.1|	325.1	2e-87	translationally-controlled tumor protein homolog [Gallus gallus] >gi|1174624|sp|P43347.1|TCTP_CHICK RecName: Full=Translationally-controlled tumor protein homolog; Short=TCTP; AltName: Full=p23; AltName: Full=pCHK23 >gi|517091|dbj|BAA05374.1| transrationally controlled tumor protein [Gallus gallus] >gi|825782|gb|AAA67296.1| growth-related translationally controlled tumor protein [Gallus gallus]
Unigene7563_OH_aA	781	13078	895.754	gi|395513211|ref|XP_003760822.1|	265.4	1e-69	PREDICTED: ubiquitin-60S ribosomal protein L40 [Sarcophilus harrisii]
CL6223.Contig1_OH_aA	1874	31197	890.516	--	--	--	--
CL2695.Contig2_OH_aA	260	4305	885.724	gi|383410535|gb|AFH28481.1|	172.9	3e-42	40S ribosomal protein S23 [Macaca mulatta]
Unigene41312_OH_aA	443	7235	873.642	gi|310756796|gb|ADP20539.1|	239.2	3e-62	40S ribosomal protein S26 [Fukomys anselli] >gi|310756798|gb|ADP20540.1| 40S ribosomal protein S26 [Heterocephalus glaber]
Unigene7566_OH_aA	1926	31175	865.862	gi|327264037|ref|XP_003216823.1|	812.4	0	PREDICTED: calreticulin-like [Anolis carolinensis]
Unigene41301_OH_aA	627	9986	851.966	gi|327291940|ref|XP_003230678.1|	302	1e-80	PREDICTED: 60S ribosomal protein L23a-like [Anolis carolinensis]
CL3955.Contig1_OH_aA	1856	29415	847.792	gi|11275218|pir||A59218	461.5	6e-128	nerve growth factor beta chain precursor - monocled cobra
Unigene36256_OH_aA	297	4645	836.619	gi|82223366|sp|Q9PVK7.1|VM3_NAJKA	159.1	5e-38	RecName: Full=Zinc metalloproteinase-disintegrin cobrin; AltName: Full=Snake venom metalloproteinase; Short=SVMP; Flags: Precursor >gi|6006966|gb|AAF00693.1| cobrin precursor [Naja naja]
Unigene7562_OH_aA	1307	20426	836	gi|224062820|ref|XP_002200110.1|	703.7	0	PREDICTED: ribosomal protein L4 [Taeniopygia guttata]
Unigene34888_OH_aA	254	3961	834.199	--	--	--	--
Unigene36255_OH_aA	331	5144	831.326	gi|82223366|sp|Q9PVK7.1|VM3_NAJKA	203	3e-51	RecName: Full=Zinc metalloproteinase-disintegrin cobrin; AltName: Full=Snake venom metalloproteinase; Short=SVMP; Flags: Precursor >gi|6006966|gb|AAF00693.1| cobrin precursor [Naja naja]
Unigene41296_OH_aA	651	10073	827.706	gi|354473904|ref|XP_003499172.1|	373.2	4e-102	PREDICTED: 60S ribosomal protein L18a-like [Cricetulus griseus]
CL4660.Contig1_OH_aA	791	12226	826.811	gi|82132971|sp|Q6T6T4.1|CYT_BITGA	80.9	6e-14	RecName: Full=Cystatin; Flags: Precursor >gi|38570038|gb|AAR24527.1| cystatin [Bitis gabonica]
Unigene41302_OH_aA	712	10883	817.649	gi|31873372|emb|CAD97677.1|	389.8	5e-107	hypothetical protein [Homo sapiens]
Unigene41308_OH_aA	559	8462	809.766	gi|334313876|ref|XP_001368281.2|	268.1	1e-70	PREDICTED: hypothetical protein LOC100013927 [Monodelphis domestica]
Unigene41305_OH_aA	1147	17308	807.202	gi|22165347|ref|NP_035638.1|	232.6	2e-59	eukaryotic translation initiation factor 1 [Mus musculus] >gi|157786682|ref|NP_001099307.1| eukaryotic translation initiation factor 1 [Rattus norvegicus] >gi|7404466|sp|P48024.2|EIF1_MOUSE RecName: Full=Eukaryotic translation initiation factor 1; Short=eIF1; AltName: Full=Protein translation factor SUI1 homolog >gi|13097459|gb|AAH03463.1| Eukaryotic translation initiation factor 1 [Mus musculus]…
Unigene26529_OH_aA	365	5480	803.131	gi|52078482|gb|AAU25921.1|	206.5	2e-52	myosin light chain [Oxyuranus scutellatus scutellatus]
Unigene7560_OH_aA	539	7798	773.914	gi|345329793|ref|XP_001513459.2|	292.7	4e-78	PREDICTED: 40S ribosomal protein S15-like [Ornithorhynchus anatinus]
Unigene7577_OH_aA	917	13195	769.73	gi|82219689|sp|Q98TX2.3|RS3A_OPHHA	529.6	6e-149	RecName: Full=40S ribosomal protein S3a >gi|12958634|gb|AAK09383.1|AF321768_1 ribosomal protein S3a [Ophiophagus hannah]
Unigene16226_OH_aA	783	10789	737.086	gi|338719097|ref|XP_001917628.2|	303.1	7e-81	PREDICTED: troponin C, skeletal muscle-like [Equus caballus]
CL6197.Contig1_OH_aA	765	10234	715.62	gi|327264270|ref|XP_003216937.1|	445.3	1e-123	PREDICTED: 60S ribosomal protein L10-like [Anolis carolinensis]
Unigene37172_OH_aA	3599	47420	704.82	gi|149409158|ref|XP_001511881.1|	227.6	3e-57	PREDICTED: myosin-7-like [Ornithorhynchus anatinus]
Unigene7680_OH_aA	536	7062	704.793	gi|327280376|ref|XP_003224928.1|	267.3	2e-70	PREDICTED: 60S ribosomal protein L32-like [Anolis carolinensis]
Unigene28992_OH_aA	412	5393	700.215	gi|297291910|ref|XP_001082271.2|	128.6	7e-29	PREDICTED: 40S ribosomal protein S29-like [Macaca mulatta]
CL5792.Contig8_OH_aA	353	4590	695.563	--	--	--	--
Unigene25711_OH_aA	702	9124	695.259	gi|391359389|sp|A3R0T9.1|VM3_OPHHA	144.1	5e-33	RecName: Full=Zinc metalloproteinase-disintegrin ohanin; AltName: Full=Snake venom metalloproteinase; Short=SVMP; Flags: Precursor >gi|124007159|gb|ABM87941.1| metalloproteinase [Ophiophagus hannah]
CL2654.Contig3_OH_aA	442	5739	694.564	gi|348558880|ref|XP_003465244.1|	157.1	1e-37	PREDICTED: ubiquitin-60S ribosomal protein L40-like [Cavia porcellus]
CL2602.Contig1_OH_aA	1594	20446	686.149	gi|147904511|ref|NP_001080346.1|	805.1	0	enolase 3 [Xenopus laevis] >gi|28277353|gb|AAH45082.1| Eno3-prov protein [Xenopus laevis]
Unigene7575_OH_aA	523	6702	685.49	gi|327281641|ref|XP_003225555.1|	323.2	3e-87	PREDICTED: 60S ribosomal protein L21-like [Anolis carolinensis]
Unigene7593_OH_aA	562	7145	680.087	gi|350535817|ref|NP_001232215.1|	81.6	9e-65	putative ribosomal protein L14 [Taeniopygia guttata] >gi|197127202|gb|ACH43700.1| putative ribosomal protein L14 [Taeniopygia guttata]
Unigene41314_OH_aA	866	10922	674.657	gi|327263697|ref|XP_003216654.1|	481.9	1e-134	PREDICTED: 40S ribosomal protein S6-like [Anolis carolinensis]
Unigene7646_OH_aA	529	6443	651.525	gi|327259999|ref|XP_003214823.1|	209.5	5e-53	PREDICTED: 60S acidic ribosomal protein P2-like [Anolis carolinensis]
Unigene41311_OH_aA	536	6479	646.609	gi|327291109|ref|XP_003230264.1|	223.4	3e-57	PREDICTED: ubiquitin-like protein FUBI-like [Anolis carolinensis]
Unigene33334_OH_aA	2502	30207	645.831	gi|224073965|ref|XP_002192655.1|	1236.1	0	PREDICTED: heat shock 70kDa protein 5 [Taeniopygia guttata]
Unigene7559_OH_aA	1288	15202	631.369	gi|348563759|ref|XP_003467674.1|	579.7	9e-164	PREDICTED: ADP/ATP translocase 2-like [Cavia porcellus]
Unigene41315_OH_aA	350	4026	615.324	--	--	--	--
CL2070.Contig1_OH_aA	2910	33399	613.958	gi|161408085|dbj|BAF94146.1|	1425.6	0	heat shock protein 90a [Alligator mississippiensis]
Unigene7578_OH_aA	1211	13825	610.688	gi|327278944|ref|XP_003224219.1|	402.9	1e-110	PREDICTED: hepatocyte growth factor activator-like [Anolis carolinensis]
Unigene16018_OH_aA	492	5610	609.953	gi|392342168|ref|XP_002727169.2|	30	2e-67	PREDICTED: 40S ribosomal protein S17-like [Rattus norvegicus]
Unigene7581_OH_aA	453	5162	609.563	--	--	--	--
Unigene7789_OH_aA	568	6424	605	gi|291383383|ref|XP_002708285.1|	311.2	1e-83	PREDICTED: ribosomal protein S14-like [Oryctolagus cuniculus]
CL2654.Contig4_OH_aA	391	4414	603.885	gi|348537407|ref|XP_003456186.1|	103.6	2e-21	PREDICTED: polyubiquitin-C-like [Oreochromis niloticus]
CL2452.Contig2_OH_aA	1186	13262	598.168	gi|32423812|gb|AAP81292.1|	160.2	1e-37	opharin precursor [Ophiophagus hannah]
Unigene41304_OH_aA	767	8549	596.236	gi|327285534|ref|XP_003227488.1|	397.5	3e-109	PREDICTED: 60S ribosomal protein L13-like [Anolis carolinensis]
Unigene7558_OH_aA	743	8238	593.105	--	--	--	--
Unigene41317_OH_aA	584	6333	580.09	gi|395824794|ref|XP_003785639.1|	186.4	5e-46	PREDICTED: 40S ribosomal protein S27-like [Otolemur garnettii]
Unigene41324_OH_aA	422	4574	579.805	gi|82216089|sp|Q8UW19.1|RL36_LAPHA	211.1	1e-53	RecName: Full=60S ribosomal protein L36 >gi|18000285|gb|AAL54904.1|AF159903_1 60S ribosomal protein L36 [Lapemis hardwickii]
Unigene26024_OH_aA	533	5672	569.256	gi|327277659|ref|XP_003223581.1|	246.1	4e-64	PREDICTED: elongation factor 1-beta-like [Anolis carolinensis]
Unigene7579_OH_aA	759	8047	567.141	gi|327278944|ref|XP_003224219.1|	290.8	3e-77	PREDICTED: hepatocyte growth factor activator-like [Anolis carolinensis]
Unigene7688_OH_aA	1549	16302	562.973	gi|83287955|sp|Q3SB10.1|CALGL_HOPST	317.4	1e-84	RecName: Full=Calglandulin >gi|83287956|sp|Q3SB12.1|CALGL_NOTSC RecName: Full=Calglandulin >gi|83287957|sp|Q3SB14.1|CALGL_OXYMI RecName: Full=Calglandulin >gi|83287958|sp|Q3SB15.1|CALGL_OXYSC RecName: Full=Calglandulin >gi|83287959|sp|Q3SB09.1|CALGL_PSEAU RecName: Full=Calglandulin >gi|83287960|sp|Q3SB08.1|CALGL_PSEPO RecName: Full=Calglandulin >gi|83287961|sp|Q3SB13.1|CALGL_PSETE RecName: Full=C…
Unigene41327_OH_aA	625	6574	562.663	gi|332245592|ref|XP_003271942.1|	308.9	9e-83	PREDICTED: 40S ribosomal protein S18-like isoform 1 [Nomascus leucogenys]
Unigene39166_OH_aA	1038	10916	562.555	gi|6576738|dbj|BAA88337.1|	55.8	3e-06	ORF2 [Acanthochelys spixii]
Unigene41307_OH_aA	772	8098	561.124	gi|334329628|ref|XP_003341246.1|	224.2	4e-57	PREDICTED: hypothetical protein LOC100619384 [Monodelphis domestica]
CL6223.Contig2_OH_aA	1413	14710	556.889	--	--	--	--
Unigene16279_OH_aA	2089	21661	554.675	gi|1389604|gb|AAC59905.1|	1151.3	0	acetylcholinesterase [Bungarus fasciatus]
Unigene37702_OH_aA	740	7640	552.281	--	--	--	--
Unigene41322_OH_aA	1058	10830	547.572	gi|327278514|ref|XP_003224007.1|	595.9	9e-169	PREDICTED: 40S ribosomal protein SA-like [Anolis carolinensis]
Unigene16311_OH_aA	341	3458	542.462	gi|327282622|ref|XP_003226041.1|	109.8	3e-23	PREDICTED: 60S acidic ribosomal protein P0-like [Anolis carolinensis]
Unigene16146_OH_aA	1436	14469	538.992	gi|301623558|ref|XP_002941085.1|	224.6	9e-57	PREDICTED: apolipoprotein Eb [Xenopus (Silurana) tropicalis]
Unigene41333_OH_aA	656	6544	533.627	--	--	--	--
Unigene380_OH_aA	202	1991	527.252	gi|374463345|gb|AEZ53125.1|	65.1	1e-09	ribosomal protein L34, partial [Onychostoma macrolepis]
Unigene41325_OH_aA	916	8943	522.259	gi|327268441|ref|XP_003219006.1|	524.2	2e-147	PREDICTED: 60S ribosomal protein L8-like [Anolis carolinensis]
Unigene7622_OH_aA	752	7329	521.345	gi|149640604|ref|XP_001511826.1|	365.2	1e-99	PREDICTED: 60S ribosomal protein L9-like [Ornithorhynchus anatinus]
Unigene25823_OH_aA	858	8273	515.792	gi|327285778|ref|XP_003227609.1|	357.8	3e-97	PREDICTED: 60S ribosomal protein L11-like [Anolis carolinensis]
Unigene41326_OH_aA	445	4273	513.655	gi|350537401|ref|NP_001232757.1|	251.1	9e-66	putative ribosomal protein L31 [Taeniopygia guttata] >gi|197127125|gb|ACH43623.1| putative ribosomal protein L31 [Taeniopygia guttata]
Unigene16142_OH_aA	742	7123	513.52	gi|18000293|gb|AAL54908.1|AF165225_1	203	1e-50	eukaryotic translation inititation factor 4B [Lapemis hardwickii]
Unigene33636_OH_aA	329	3153	512.657	gi|391359389|sp|A3R0T9.1|VM3_OPHHA	213	3e-54	RecName: Full=Zinc metalloproteinase-disintegrin ohanin; AltName: Full=Snake venom metalloproteinase; Short=SVMP; Flags: Precursor >gi|124007159|gb|ABM87941.1| metalloproteinase [Ophiophagus hannah]
Unigene38436_OH_aA	905	8668	512.352	--	--	--	--
Unigene40823_OH_aA	764	7308	511.686	gi|327269474|ref|XP_003219519.1|	217.6	4e-55	PREDICTED: 60S acidic ribosomal protein P1-like [Anolis carolinensis]
Unigene37173_OH_aA	2883	27339	507.267	gi|126334578|ref|XP_001369869.1|	1634	0	PREDICTED: myosin-7-like [Monodelphis domestica]
Unigene38709_OH_aA	870	8229	505.972	--	--	--	--
CL3391.Contig6_OH_aA	1444	13284	492.108	gi|317412168|sp|D9IX97.1|VNP_NAJAT	58.9	2e-35	RecName: Full=Natriuretic peptide Na-NP; Flags: Precursor >gi|300430031|gb|ADK12001.1| natriuretic peptide [Naja atra]
Unigene41328_OH_aA	696	6240	479.594	gi|45384260|ref|NP_990378.1|	287.7	2e-76	nucleoside diphosphate kinase [Gallus gallus] >gi|82190139|sp|O57535.1|NDK_CHICK RecName: Full=Nucleoside diphosphate kinase; Short=NDK; Short=NDP kinase >gi|2827444|gb|AAB99856.1| nucleoside diphosphate kinase [Gallus gallus]
Unigene16046_OH_aA	298	2658	477.13	gi|395862302|ref|XP_003803397.1|	163.3	2e-39	PREDICTED: 40S ribosomal protein S4, X isoform [Otolemur garnettii]
Unigene41321_OH_aA	1635	14560	476.368	gi|465508|sp|Q06066.1|YBOX1_CHICK	599	2e-169	RecName: Full=Nuclease-sensitive element-binding protein 1; AltName: Full=Y-box transcription factor; AltName: Full=Y-box-binding protein 1; Short=YB-1 >gi|289797|gb|AAA02573.1| YB-1 protein [Gallus gallus]
Unigene41320_OH_aA	460	4092	475.857	--	--	--	--
Unigene41316_OH_aA	1850	16422	474.846	gi|45383890|ref|NP_989441.1|	835.5	0	protein disulfide-isomerase A3 precursor [Gallus gallus] >gi|82243463|sp|Q8JG64.1|PDIA3_CHICK RecName: Full=Protein disulfide-isomerase A3; AltName: Full=Endoplasmic reticulum resident protein 57; Short=ER protein 57; Short=ERp57; AltName: Full=Glucose-regulated thiol oxidoreductase 58 kDa protein; Flags: Precursor >gi|22651801|gb|AAM82759.1| glucose regulated thiol oxidoreductase protein precurs…
Unigene28988_OH_aA	278	2454	472.202	gi|338855302|gb|AEJ31980.1|	173.3	2e-42	phosphodiesterase 1 [Crotalus adamanteus]
Unigene7576_OH_aA	1654	14316	463.004	gi|17369829|sp|Q9W7L3.3|LDHA_PYTRG	639.8	0	RecName: Full=L-lactate dehydrogenase A chain; Short=LDH-A >gi|5305419|gb|AAD41642.1|AF072585_1 L-lactate dehydrogenase M chain [Python regius]
Unigene977_OH_aA	1557	13434	461.546	gi|301783989|ref|XP_002927375.1|	700.7	0	PREDICTED: sarcoplasmic/endoplasmic reticulum calcium ATPase 1-like isoform 2 [Ailuropoda melanoleuca]
Unigene32931_OH_aA	1525	12898	452.43	gi|156119378|ref|NP_001095173.1|	778.5	0	elongation factor 1-gamma [Oryctolagus cuniculus] >gi|232037|sp|P29694.3|EF1G_RABIT RecName: Full=Elongation factor 1-gamma; Short=EF-1-gamma; AltName: Full=eEF-1B gamma >gi|1553|emb|CAA48242.1| elongation factor 1 gamma [Oryctolagus cuniculus]
Unigene29091_OH_aA	1231	10156	441.33	gi|327289640|ref|XP_003229532.1|	293.5	1e-77	PREDICTED: adenine phosphoribosyltransferase-like [Anolis carolinensis]
Unigene41330_OH_aA	457	3742	438.012	gi|147903495|ref|NP_001087454.1|	111.7	9e-24	cytochrome c oxidase subunit VIIb [Xenopus laevis] >gi|50925080|gb|AAH79809.1| MGC86432 protein [Xenopus laevis]
Unigene34887_OH_aA	1419	11578	436.465	gi|327264583|ref|XP_003217092.1|	240.7	1e-61	PREDICTED: calmodulin-like protein 3-like [Anolis carolinensis]
Unigene7567_OH_aA	364	2940	432.06	--	--	--	--
Unigene41319_OH_aA	859	6851	426.638	gi|327281458|ref|XP_003225465.1|	479.2	9e-134	PREDICTED: 40S ribosomal protein S3-like [Anolis carolinensis]
Unigene29077_OH_aA	564	4491	425.954	gi|47228487|emb|CAG05307.1|	116.3	6e-25	unnamed protein product [Tetraodon nigroviridis]
Unigene16282_OH_aA	202	1580	418.412	gi|62202562|gb|AAH93106.1|	85.1	9e-16	Ribosomal protein L6 [Danio rerio] >gi|157422716|gb|AAI53420.1| Rpl6 protein [Danio rerio] >gi|169145724|emb|CAQ15677.1| ribosomal protein L6 [Danio rerio]
CL398.Contig2_OH_aA	810	6275	414.407	gi|392358087|gb|AFM73284.1|	261.5	2e-68	insulin-like growth factor 1, partial [Thamnophis elegans]
CL538.Contig3_OH_aA	2871	22110	411.959	gi|145982754|gb|ABQ01132.1|	146.4	0	carinatease-1 [Tropidechis carinatus]
Unigene7617_OH_aA	650	4995	411.075	gi|47604951|ref|NP_990284.1|	322.8	6e-87	ubiquitin-40S ribosomal protein S27a [Gallus gallus] >gi|302393814|sp|P79781.3|RS27A_CHICK RecName: Full=Ubiquitin-40S ribosomal protein S27a; AltName: Full=Ubiquitin carboxyl extension protein 80; Contains: RecName: Full=Ubiquitin; Contains: RecName: Full=40S ribosomal protein S27a; Flags: Precursor >gi|1763015|gb|AAC60279.1| ubiquitin/ribosomal protein [Gallus gallus] >gi|300676798|gb|ADK26674.…
CL5909.Contig1_OH_aA	410	3149	410.854	--	--	--	--
Unigene26012_OH_aA	352	2696	409.709	gi|395741610|ref|XP_003777611.1|	136.7	2e-31	PREDICTED: 40S ribosomal protein S28-like [Pongo abelii]
Unigene32546_OH_aA	1508	11432	405.527	gi|212274308|ref|NP_001085717.2|	163.7	2e-38	selenoprotein M precursor [Xenopus laevis] >gi|190358766|sp|Q6GP98.2|SELM_XENLA RecName: Full=Selenoprotein M; Short=SelM; Flags: Precursor
Unigene32718_OH_aA	320	2421	404.709	gi|390477361|ref|XP_002760628.2|	190.7	1e-47	PREDICTED: uncharacterized protein LOC100405217 isoform 1 [Callithrix jacchus]
CL7335.Contig1_OH_aA	262	1980	404.262	gi|47208890|emb|CAF87187.1|	39.3	2e-09	unnamed protein product [Tetraodon nigroviridis]
CL4403.Contig1_OH_aA	365	2745	402.298	gi|358801718|gb|AEU60016.1|	156.4	3e-37	myosin [Crotalus oreganus helleri]
Unigene7782_OH_aA	509	3729	391.898	gi|149538889|ref|XP_001507338.1|	172.6	5e-42	PREDICTED: macrophage migration inhibitory factor-like [Ornithorhynchus anatinus]
CL97.Contig12_OH_aA	201	1445	384.565	--	--	--	--
CL2480.Contig1_OH_aA	2531	18070	381.913	gi|209886974|ref|YP_002290837.1|	471.1	1e-130	cytochrome c oxidase subunit III [Ophiophagus hannah] >gi|194739383|gb|ACF94342.1| cytochrome c oxidase subunit III [Ophiophagus hannah]
Unigene32330_OH_aA	1149	8150	379.434	--	--	--	--
Unigene41341_OH_aA	478	3386	378.929	gi|149508990|ref|XP_001507413.1|	250	2e-65	PREDICTED: 60S ribosomal protein L22-like [Ornithorhynchus anatinus]
CL3886.Contig1_OH_aA	664	4700	378.642	gi|331691437|gb|AED89561.1|	79	1e-13	putative three finger toxin precursor [Micrurus altirostris]
Unigene33137_OH_aA	1591	11227	377.478	gi|397479373|ref|XP_003810996.1|	578.9	2e-163	PREDICTED: actin, cytoplasmic 1-like [Pan paniscus]
Unigene7616_OH_aA	759	5333	375.862	gi|229366410|gb|ACQ58185.1|	249.6	9e-65	Receptor expression-enhancing protein 5 [Anoplopoma fimbria]
CL6328.Contig2_OH_aA	1507	10555	374.665	gi|327270707|ref|XP_003220130.1|	594.3	4e-168	PREDICTED: 60S ribosomal protein L5-like [Anolis carolinensis]
CL538.Contig4_OH_aA	2820	19574	371.303	gi|145982754|gb|ABQ01132.1|	146.4	0	carinatease-1 [Tropidechis carinatus]
Unigene40376_OH_aA	240	1645	366.651	gi|327271319|ref|XP_003220435.1|	59.7	4e-08	PREDICTED: UHRF1-binding protein 1-like [Anolis carolinensis]
Unigene33800_OH_aA	842	5738	364.541	--	--	--	--
CL6571.Contig1_OH_aA	1180	8039	364.434	gi|6576738|dbj|BAA88337.1|	189.5	2e-46	ORF2 [Acanthochelys spixii]
Unigene34771_OH_aA	3233	21874	361.927	gi|327266865|ref|XP_003218224.1|	782.3	0	PREDICTED: neprilysin-like [Anolis carolinensis]
Unigene41334_OH_aA	533	3574	358.695	gi|16924231|gb|AAH17386.1|	297.7	1e-79	ribosomal protein S19, partial [Homo sapiens]
Unigene16021_OH_aA	1327	8888	358.288	gi|332858660|ref|XP_001150138.2|	350.5	0	PREDICTED: 60S ribosomal protein L3-like isoform 1 [Pan troglodytes]
Unigene40612_OH_aA	230	1533	356.544	--	--	--	--
CL2452.Contig7_OH_aA	302	2005	355.145	gi|225547744|gb|ACN93671.1|	125.2	8e-28	opharin precursor [Ophiophagus hannah]
Unigene7582_OH_aA	2328	15392	353.68	gi|327262270|ref|XP_003215948.1|	1360.9	0	PREDICTED: heat shock cognate protein HSP 90-beta-like [Anolis carolinensis]
CL2473.Contig1_OH_aA	506	3320	350.983	gi|56118966|ref|NP_001007968.1|	229.9	3e-59	60S ribosomal protein L30 [Gallus gallus] >gi|54039169|sp|P67883.2|RL30_CHICK RecName: Full=60S ribosomal protein L30 >gi|54039170|sp|P67884.2|RL30_OPHHA RecName: Full=60S ribosomal protein L30 >gi|10442706|gb|AAG17442.1|AF297033_1 ribosomal protein L30 [Ophiophagus hannah] >gi|402507|dbj|BAA03394.1| ribosomal protein L30 [Gallus gallus] >gi|86355135|dbj|BAE78802.1| ribosomal protein L30 [Pelodis…
Unigene41331_OH_aA	497	3235	348.19	--	--	--	--
Unigene7574_OH_aA	664	4280	344.805	gi|355569736|gb|EHH25496.1|	93.2	9e-18	Putative thymosin beta-4-like protein 1, partial [Macaca mulatta] >gi|355757186|gb|EHH60711.1| Putative thymosin beta-4-like protein 1, partial [Macaca fascicularis]
Unigene32349_OH_aA	1201	7737	344.61	--	--	--	--
Unigene7751_OH_aA	2084	13401	343.984	gi|327290553|ref|XP_003229987.1|	381.3	9e-104	PREDICTED: coiled-coil domain-containing protein 84-like [Anolis carolinensis]
CL210.Contig3_OH_aA	1202	7609	338.627	gi|332812177|ref|XP_003308856.1|	579.3	1e-163	PREDICTED: actin, alpha skeletal muscle [Pan troglodytes]
Unigene2146_OH_aA	387	2428	335.611	gi|290560289|pdb|3K7L|A	199.5	3e-50	Chain A, Structures Of Two Elapid Snake Venom Metalloproteases With Distinct Activities Highlight The Disulfide Patterns In The D Domain Of Adamalysin Family Proteins
Unigene41323_OH_aA	694	4338	334.371	gi|118405214|ref|NP_001072961.1|	191.4	2e-47	60S ribosomal protein L37a [Gallus gallus] >gi|400996|sp|P32046.2|RL37A_CHICK RecName: Full=60S ribosomal protein L37a >gi|222866|dbj|BAA03209.1| ribosomal protein L37a [Gallus gallus]
CL2480.Contig2_OH_aA	2462	15386	334.3	gi|209886974|ref|YP_002290837.1|	471.1	1e-130	cytochrome c oxidase subunit III [Ophiophagus hannah] >gi|194739383|gb|ACF94342.1| cytochrome c oxidase subunit III [Ophiophagus hannah]
CL4515.Contig2_OH_aA	1943	12123	333.761	gi|331691437|gb|AED89561.1|	147.1	2e-33	putative three finger toxin precursor [Micrurus altirostris]
Unigene25414_OH_aA	238	1479	332.422	gi|327275457|ref|XP_003222490.1|	120.9	1e-26	PREDICTED: telethonin-like [Anolis carolinensis]
Unigene41346_OH_aA	834	5177	332.055	gi|332825596|ref|XP_003311664.1|	329.3	1e-88	PREDICTED: 60S ribosomal protein L12 [Pan troglodytes]
Unigene41337_OH_aA	587	3633	331.075	gi|52078405|gb|AAH82286.1|	293.9	2e-78	Rps16 protein [Mus musculus]
Unigene7571_OH_aA	868	5333	328.663	gi|327264882|ref|XP_003217239.1|	310.8	4e-83	PREDICTED: 60S ribosomal protein L27a-like [Anolis carolinensis]
Unigene34664_OH_aA	2299	14039	326.66	--	--	--	--
Unigene34042_OH_aA	558	3406	326.519	gi|238928312|gb|ACR78475.1|	346.7	3e-94	putative GILT [Drysdalia coronoides]
Unigene38139_OH_aA	937	5711	326.04	gi|327278842|ref|XP_003224169.1|	362.8	1e-98	PREDICTED: ferritin heavy chain-like [Anolis carolinensis]
Unigene29078_OH_aA	1364	8277	324.606	--	--	--	--
Unigene41343_OH_aA	413	2499	323.679	gi|363730185|ref|XP_001236152.2|	139	5e-32	PREDICTED: protein transport protein Sec61 subunit gamma [Gallus gallus]
Unigene41332_OH_aA	1561	9336	319.931	gi|327260416|ref|XP_003215030.1|	437.2	1e-120	PREDICTED: CAVP-target protein-like [Anolis carolinensis]
Unigene1686_OH_aA	2665	15712	315.379	gi|113203667|gb|ABI33937.1|	812	0	hyaluronidase [Echis ocellatus]
CL1124.Contig1_OH_aA	763	4483	314.299	--	--	--	--
Unigene25855_OH_aA	1801	10509	312.138	gi|346644882|ref|NP_001231113.1|	466.8	1e-129	reticulocalbin 2, EF-hand calcium binding domain precursor [Sus scrofa]
Unigene36725_OH_aA	2193	12796	312.129	gi|327259977|ref|XP_003214812.1|	343.6	2e-92	PREDICTED: troponin I, fast skeletal muscle-like isoform 1 [Anolis carolinensis] >gi|327259981|ref|XP_003214814.1| PREDICTED: troponin I, fast skeletal muscle-like isoform 3 [Anolis carolinensis]
Unigene16143_OH_aA	1835	10692	311.689	gi|18000293|gb|AAL54908.1|AF165225_1	1057	0	eukaryotic translation inititation factor 4B [Lapemis hardwickii]
Unigene38706_OH_aA	1097	6297	307.062	gi|395510157|ref|XP_003759347.1|	302.4	2e-80	PREDICTED: LOW QUALITY PROTEIN: glutathione peroxidase 3-like [Sarcophilus harrisii]
Unigene41329_OH_aA	1934	11087	306.659	gi|238928308|gb|ACR78473.1|	1060.8	0	putative phospholipase B 81b [Drysdalia coronoides]
Unigene7746_OH_aA	1011	5695	301.329	gi|327281159|ref|XP_003225317.1|	323.6	8e-87	PREDICTED: ferritin heavy chain A-like [Anolis carolinensis]
CL1749.Contig1_OH_aA	309	1728	299.146	--	--	--	--
Unigene32720_OH_aA	1860	10266	295.248	gi|57091013|ref|XP_537609.1|	352.4	4e-95	PREDICTED: myosin light chain 4 isoform 1 [Canis lupus familiaris]
CL20.Contig17_OH_aA	3186	17515	294.078	gi|327262875|ref|XP_003216249.1|	204.5	2e-50	PREDICTED: 60S ribosomal protein L37-like [Anolis carolinensis]
CL4003.Contig1_OH_aA	1235	6776	293.498	--	--	--	--
Unigene41338_OH_aA	636	3468	291.689	gi|45384028|ref|NP_990497.1|	155.6	1e-36	protein S100-A11 [Gallus gallus] >gi|2827763|sp|P24479.2|S10AB_CHICK RecName: Full=Protein S100-A11; AltName: Full=Calgizzarin; AltName: Full=S100 calcium-binding protein A11 >gi|1684841|gb|AAB36542.1| calgizzarin [Gallus gallus]
Unigene7604_OH_aA	387	2095	289.582	gi|45383816|ref|NP_989479.1|	150.6	1e-35	protein S100-A6 [Gallus gallus] >gi|3024592|sp|Q98953.1|S10A6_CHICK RecName: Full=Protein S100-A6; AltName: Full=Calcyclin; AltName: Full=S100 calcium-binding protein A6 >gi|1667484|gb|AAB18788.1| calcyclin [Gallus gallus]
Unigene16556_OH_aA	840	4536	288.863	gi|38374146|gb|AAR19276.1|	313.5	6e-84	venom gland cyclophilin [Bitis gabonica]
Unigene16982_OH_aA	883	4717	285.762	gi|327281161|ref|XP_003225318.1|	316.6	8e-85	PREDICTED: ferritin light chain, oocyte isoform-like [Anolis carolinensis]
Unigene16082_OH_aA	3060	16337	285.594	gi|327277992|ref|XP_003223747.1|	1016.9	0	PREDICTED: nucleolar RNA helicase 2-like [Anolis carolinensis]
Unigene16141_OH_aA	1537	8204	285.529	--	--	--	--
Unigene7626_OH_aA	1372	7210	281.112	gi|34555782|gb|AAN05099.1|	623.2	8e-177	lactate dehydrogenase B [Iguana iguana]
Unigene7548_OH_aA	208	1082	278.267	--	--	--	--
Unigene40377_OH_aA	245	1269	277.073	gi|327278625|ref|XP_003224061.1|	53.1	4e-06	PREDICTED: polymeric immunoglobulin receptor-like [Anolis carolinensis]
Unigene7612_OH_aA	317	1641	276.916	--	--	--	--
Unigene33513_OH_aA	734	3781	275.555	--	--	--	--
Unigene41349_OH_aA	899	4588	273	gi|327278999|ref|XP_003224246.1|	490.7	3e-137	PREDICTED: phosphoglycerate mutase 2-like [Anolis carolinensis]
Unigene41335_OH_aA	640	3258	272.314	gi|224046266|ref|XP_002198037.1|	236.5	6e-61	PREDICTED: similar to MGC82136 protein [Taeniopygia guttata] >gi|363730787|ref|XP_428540.3| PREDICTED: uncharacterized protein LOC430990 [Gallus gallus]
Unigene7540_OH_aA	1032	5232	271.198	gi|326933506|ref|XP_003212844.1|	346.7	9e-94	PREDICTED: translocon-associated protein subunit beta-like [Meleagris gallopavo]
CL6934.Contig1_OH_aA	952	4794	269.376	--	--	--	--
Unigene7591_OH_aA	1586	7983	269.253	gi|327272513|ref|XP_003221029.1|	467.6	7e-130	PREDICTED: cyclic AMP-dependent transcription factor ATF-4-like [Anolis carolinensis]
Unigene41352_OH_aA	641	3215	268.3	gi|327286584|ref|XP_003228010.1|	267.3	3e-70	PREDICTED: peptidyl-prolyl cis-trans isomerase FKBP2-like [Anolis carolinensis]
CL4383.Contig2_OH_aA	2165	10822	267.392	gi|338855302|gb|AEJ31980.1|	1174.1	0	phosphodiesterase 1 [Crotalus adamanteus]
Unigene25431_OH_aA	903	4507	266.992	--	--	--	--
Unigene25416_OH_aA	319	1589	266.46	gi|327275457|ref|XP_003222490.1|	122.1	6e-27	PREDICTED: telethonin-like [Anolis carolinensis]
CL5909.Contig2_OH_aA	295	1464	265.471	--	--	--	--
Unigene245_OH_aA	783	3856	263.435	gi|397498058|ref|XP_003845971.1|	493.8	3e-138	PREDICTED: actin, cytoplasmic 1 [Pan paniscus]
Unigene7580_OH_aA	1737	8497	261.676	gi|327269687|ref|XP_003219624.1|	461.8	4e-128	PREDICTED: 60S ribosomal protein L7-like [Anolis carolinensis]
CL3272.Contig1_OH_aA	619	3023	261.244	gi|4378025|gb|AAD19348.1|	37	3e-11	reverse transcriptase-like protein [Takifugu rubripes]
CL1.Contig3_OH_aA	2715	13250	261.062	gi|327271319|ref|XP_003220435.1|	53.5	1e-76	PREDICTED: UHRF1-binding protein 1-like [Anolis carolinensis]
CL2695.Contig1_OH_aA	609	2946	258.77	gi|281350307|gb|EFB25891.1|	292	1e-77	hypothetical protein PANDA_004337 [Ailuropoda melanoleuca]
Unigene33649_OH_aA	464	2241	258.358	--	--	--	--
Unigene7573_OH_aA	618	2964	256.56	gi|197129473|gb|ACH45971.1|	58.5	1e-63	putative ornithine decarboxylase antizyme variant 1 [Taeniopygia guttata]
Unigene41359_OH_aA	449	2153	256.505	gi|190195341|gb|ACE73577.1|	256.1	3e-67	cysteine-rich seceretory protein Bc-CRPb [Bungarus candidus]
Unigene7565_OH_aA	687	3294	256.487	--	--	--	--
CL7180.Contig1_OH_aA	1489	7097	254.964	--	--	--	--
Unigene33918_OH_aA	3174	15113	254.708	gi|395831895|ref|XP_003789018.1|	1330.5	0	PREDICTED: ATP-binding cassette sub-family F member 1 isoform 1 [Otolemur garnettii]
CL5154.Contig2_OH_aA	309	1469	254.309	--	--	--	--
CL5154.Contig1_OH_aA	545	2589	254.117	--	--	--	--
Unigene37704_OH_aA	842	3990	253.489	gi|363735918|ref|XP_421979.3|	53.9	9e-06	PREDICTED: titin [Gallus gallus]
CL2452.Contig5_OH_aA	1752	8045	245.635	gi|32423812|gb|AAP81292.1|	92.4	7e-17	opharin precursor [Ophiophagus hannah]
Unigene7568_OH_aA	2353	10775	244.959	gi|327288752|ref|XP_003229089.1|	833.9	0	PREDICTED: d-3-phosphoglycerate dehydrogenase-like [Anolis carolinensis]
Unigene925_OH_aA	336	1538	244.859	gi|148695270|gb|EDL27217.1|	70.9	1e-11	titin [Mus musculus]
CL3408.Contig4_OH_aA	1215	5531	243.515	--	--	--	--
Unigene41014_OH_aA	1308	5954	243.5	gi|347595788|sp|P81383.3|OXLA_OPHHA	373.6	1e-101	RecName: Full=L-amino-acid oxidase; Short=LAAO; Short=LAO; Short=Oh-LAAO; Flags: Precursor >gi|126035644|gb|ABN72538.1| L-amino acid oxidase [Ophiophagus hannah]
Unigene41336_OH_aA	673	3058	243.064	gi|326931897|ref|XP_003212060.1|	162.5	1e-38	PREDICTED: 40S ribosomal protein S21-like [Meleagris gallopavo]
Unigene1407_OH_aA	1177	5333	242.378	gi|167539430|ref|XP_001751113.1|	57.4	1e-06	hypothetical protein [Monosiga brevicollis MX1] >gi|163770331|gb|EDQ84076.1| predicted protein [Monosiga brevicollis MX1]
Unigene32393_OH_aA	774	3499	241.825	gi|63146078|gb|AAY33973.1|	443	6e-123	HSP70 [Oxyuranus scutellatus scutellatus]
Unigene1813_OH_aA	1124	5052	240.434	--	--	--	--
Unigene41360_OH_aA	808	3611	239.064	gi|327276214|ref|XP_003222865.1|	94.7	4e-18	PREDICTED: phospholipase A2 inhibitor subunit gamma B-like [Anolis carolinensis]
CL4590.Contig1_OH_aA	337	1505	238.894	gi|397485840|ref|XP_003814046.1|	194.1	1e-48	PREDICTED: 60S ribosomal protein L26-like 1 [Pan paniscus]
CL267.Contig2_OH_aA	1718	7615	237.107	gi|327271319|ref|XP_003220435.1|	123.2	3e-26	PREDICTED: UHRF1-binding protein 1-like [Anolis carolinensis]
Unigene28863_OH_aA	599	2633	235.138	gi|345326478|ref|XP_001512600.2|	58.2	2e-07	PREDICTED: hypothetical protein LOC100081858 [Ornithorhynchus anatinus]
Unigene41339_OH_aA	443	1938	234.018	gi|78057023|emb|CAJ32313.1|	154.8	9e-37	Metallothionein [Elaphe quatuorlineata]
CL2055.Contig4_OH_aA	2186	9545	233.574	gi|327276168|ref|XP_003222842.1|	1265.4	0	PREDICTED: heat shock cognate 71 kDa protein-like [Anolis carolinensis]
Unigene37869_OH_aA	462	2017	233.541	gi|224078220|ref|XP_002193143.1|	189.1	4e-47	PREDICTED: histocompatibility (minor) 13 [Taeniopygia guttata]
Unigene29024_OH_aA	992	4321	233.008	gi|327271399|ref|XP_003220475.1|	421.8	2e-116	PREDICTED: 60S ribosomal protein L10a-like [Anolis carolinensis]
Unigene36463_OH_aA	861	3720	231.12	gi|327259949|ref|XP_003214798.1|	276.6	9e-73	PREDICTED: immunoglobulin superfamily member 22-like [Anolis carolinensis]
Unigene29079_OH_aA	654	2815	230.25	gi|57525168|ref|NP_001006186.1|	283.9	3e-75	transmembrane emp24 domain-containing protein 2 precursor [Gallus gallus]
Unigene32731_OH_aA	574	2465	229.722	--	--	--	--
Unigene29061_OH_aA	1221	5238	229.482	gi|327289920|ref|XP_003229672.1|	288.1	5e-76	PREDICTED: calsequestrin-1-like, partial [Anolis carolinensis]
Unigene26023_OH_aA	299	1281	229.18	gi|395823558|ref|XP_003785052.1|	171.8	7e-42	PREDICTED: elongation factor 1-beta [Otolemur garnettii]
CL7172.Contig6_OH_aA	979	4188	228.835	gi|327271319|ref|XP_003220435.1|	306.2	1e-81	PREDICTED: UHRF1-binding protein 1-like [Anolis carolinensis]
CL2055.Contig3_OH_aA	1312	5564	226.857	gi|63146078|gb|AAY33973.1|	816.2	0	HSP70 [Oxyuranus scutellatus scutellatus]
Unigene36569_OH_aA	844	3573	226.459	gi|20067631|emb|CAC83780.1|	318.2	2e-85	phosphoglucose isomerase [Boiga kraepelini]
Unigene41353_OH_aA	854	3610	226.125	gi|327272706|ref|XP_003221125.1|	171.4	4e-41	PREDICTED: matrix Gla protein-like [Anolis carolinensis]
Unigene41318_OH_aA	280	1178	225.054	--	--	--	--
Unigene822_OH_aA	1670	7015	224.703	gi|363741664|ref|XP_003642537.1|	498.8	3e-139	PREDICTED: minor histocompatibility antigen H13 isoform 1 [Gallus gallus]
Unigene33801_OH_aA	560	2339	223.43	--	--	--	--
Unigene41373_OH_aA	631	2604	220.755	gi|28804817|dbj|BAC57970.1|	270.8	2e-71	alpha globin [Naja kaouthia]
CL1349.Contig1_OH_aA	3061	12548	219.285	gi|166831562|gb|ABY90098.1|	1575.5	0	glycogen phosphorylase (predicted) [Callithrix jacchus]
Unigene29060_OH_aA	457	1873	219.24	--	--	--	--
Unigene7799_OH_aA	218	892	218.88	gi|296480924|gb|DAA23039.1|	118.2	1e-25	ribosomal protein L26-like [Bos taurus]
Unigene41354_OH_aA	633	2576	217.691	gi|332220641|ref|XP_003259464.1|	229.9	5e-59	PREDICTED: keratinocyte-associated protein 2-like isoform 1 [Nomascus leucogenys]
Unigene41361_OH_aA	753	3061	217.454	gi|327286244|ref|XP_003227841.1|	394.8	1e-108	PREDICTED: integral membrane protein 2A-like [Anolis carolinensis]
Unigene28437_OH_aA	784	3185	217.316	gi|327276238|ref|XP_003222877.1|	300.1	6e-80	PREDICTED: heat shock cognate 71 kDa protein-like [Anolis carolinensis]
Unigene41344_OH_aA	486	1968	216.614	gi|126344552|ref|XP_001378524.1|	161.8	9e-39	PREDICTED: hypothetical protein LOC100028506 [Monodelphis domestica]
Unigene1148_OH_aA	1297	5195	214.262	gi|358339569|dbj|GAA47606.1|	55.1	8e-06	hypothetical protein CLF_100574 [Clonorchis sinensis]
Unigene33515_OH_aA	758	3031	213.902	--	--	--	--
Unigene25429_OH_aA	399	1591	213.302	gi|344289654|ref|XP_003416557.1|	176	4e-43	PREDICTED: actin, cytoplasmic 1-like [Loxodonta africana]
CL2968.Contig2_OH_aA	1173	4676	213.243	--	--	--	--
Unigene28989_OH_aA	729	2888	211.918	gi|338855302|gb|AEJ31980.1|	218	2e-55	phosphodiesterase 1 [Crotalus adamanteus]
Unigene15430_OH_aA	986	3895	211.314	gi|327280914|ref|XP_003225196.1|	304.7	4e-81	PREDICTED: stromal cell-derived factor 2-like protein 1-like [Anolis carolinensis]
CL4569.Contig1_OH_aA	1002	3928	209.702	gi|327286166|ref|XP_003227802.1|	312	2e-83	PREDICTED: nicotinamide N-methyltransferase-like [Anolis carolinensis]
Unigene41350_OH_aA	421	1649	209.526	gi|118098842|ref|XP_001234250.1|	82.4	6e-15	PREDICTED: cytochrome b-c1 complex subunit 9-like [Gallus gallus]
Unigene33514_OH_aA	892	3478	208.576	--	--	--	--
Unigene40712_OH_aA	692	2693	208.175	gi|327272028|ref|XP_003220788.1|	87	7e-16	PREDICTED: endonuclease domain-containing 1 protein-like [Anolis carolinensis]
Unigene7572_OH_aA	502	1950	207.792	gi|9295421|gb|AAF86963.1|	131.3	1e-29	ornithine decarboxylase antizyme [Trachemys scripta elegans]
Unigene40465_OH_aA	2082	8058	207.036	gi|363735918|ref|XP_421979.3|	132.5	7e-29	PREDICTED: titin [Gallus gallus]
Unigene36462_OH_aA	972	3711	204.232	gi|327259949|ref|XP_003214798.1|	389	1e-106	PREDICTED: immunoglobulin superfamily member 22-like [Anolis carolinensis]
CL210.Contig2_OH_aA	1591	6019	202.373	gi|319893874|gb|ADV76247.1|	577.8	4e-163	alpha actin-2 [Rachycentron canadum]
CL7250.Contig4_OH_aA	3537	13261	200.558	gi|6576738|dbj|BAA88337.1|	120.6	5e-25	ORF2 [Acanthochelys spixii]
Unigene41374_OH_aA	310	1157	199.65	gi|50806236|ref|XP_424384.1|	137.1	2e-31	PREDICTED: eukaryotic translation initiation factor 4E-binding protein 1 [Gallus gallus]
CL2452.Contig1_OH_aA	1786	6653	199.267	gi|32423812|gb|AAP81292.1|	72.8	5e-11	opharin precursor [Ophiophagus hannah]
Unigene7541_OH_aA	628	2310	196.766	gi|327282644|ref|XP_003226052.1|	153.3	6e-36	PREDICTED: cytochrome c oxidase subunit 6A1, mitochondrial-like [Anolis carolinensis]
Unigene41342_OH_aA	1304	4777	195.964	gi|327277370|ref|XP_003223438.1|	458.8	2e-127	PREDICTED: PCTP-like protein-like [Anolis carolinensis]
CL159.Contig1_OH_aA	1162	4254	195.835	gi|297280567|ref|XP_001115971.2|	55.5	5e-06	PREDICTED: hypothetical protein LOC720488, partial [Macaca mulatta]
Unigene7538_OH_aA	906	3313	195.61	gi|18000273|gb|AAL54898.1|AF159543_1	196.8	1e-48	transport protein Sec61 beta subunit [Lapemis hardwickii]
Unigene28667_OH_aA	420	1523	193.976	--	--	--	--
Unigene33634_OH_aA	394	1425	193.472	gi|391359389|sp|A3R0T9.1|VM3_OPHHA	101.3	1e-20	RecName: Full=Zinc metalloproteinase-disintegrin ohanin; AltName: Full=Snake venom metalloproteinase; Short=SVMP; Flags: Precursor >gi|124007159|gb|ABM87941.1| metalloproteinase [Ophiophagus hannah]
CL4571.Contig1_OH_aA	875	3096	189.274	gi|390340438|ref|XP_783809.3|	65.1	4e-09	PREDICTED: gamma-aminobutyric acid receptor subunit beta-1-like [Strongylocentrotus purpuratus]
Unigene41369_OH_aA	520	1833	188.564	gi|327272446|ref|XP_003220996.1|	188	1e-46	PREDICTED: galectin-1-like [Anolis carolinensis]
Unigene9451_OH_aA	1612	5673	188.255	gi|327269807|ref|XP_003219684.1|	721.5	0	PREDICTED: translocating chain-associated membrane protein 1-like 1-like isoform 1 [Anolis carolinensis]
Unigene28757_OH_aA	1809	6357	187.98	gi|4506685|ref|NP_001008.1|	300.8	1e-79	40S ribosomal protein S13 [Homo sapiens] >gi|13386034|ref|NP_080809.1| 40S ribosomal protein S13 [Mus musculus] >gi|39930505|ref|NP_569116.1| 40S ribosomal protein S13 [Rattus norvegicus] >gi|49169798|ref|NP_001001783.1| 40S ribosomal protein S13 [Gallus gallus] >gi|70778778|ref|NP_001020513.1| 40S ribosomal protein S13 [Bos taurus] >gi|348605266|ref|NP_001231758.1| ribosomal protein S13 [Sus scr…
Unigene34669_OH_aA	414	1452	187.614	--	--	--	--
Unigene36461_OH_aA	2764	9684	187.42	gi|327259949|ref|XP_003214798.1|	112.1	1e-22	PREDICTED: immunoglobulin superfamily member 22-like [Anolis carolinensis]
CL6830.Contig1_OH_aA	2996	10473	186.994	gi|327259929|ref|XP_003214788.1|	768.5	0	PREDICTED: nucleobindin-2-like [Anolis carolinensis]
Unigene41362_OH_aA	629	2196	186.758	gi|187469754|gb|AAI66953.1|	282.7	7e-75	LOC100170417 protein [Xenopus (Silurana) tropicalis]
Unigene7569_OH_aA	1911	6647	186.065	gi|17386168|gb|AAL38630.1|AF447708_1	818.1	0	vimentin [Daboia russellii]
Unigene41355_OH_aA	536	1861	185.729	--	--	--	--
Unigene40655_OH_aA	616	2138	185.663	gi|345315953|ref|XP_001506977.2|	406.4	4e-112	PREDICTED: endoplasmic reticulum resident protein 44 [Ornithorhynchus anatinus]
Unigene41366_OH_aA	304	1051	184.939	gi|395504206|ref|XP_003756447.1|	139.4	4e-32	PREDICTED: uncharacterized protein LOC100931706 [Sarcophilus harrisii]
CL6234.Contig1_OH_aA	2309	7958	184.365	gi|327266278|ref|XP_003217933.1|	672.2	0	PREDICTED: guanine nucleotide-binding protein subunit beta-2-like 1-like [Anolis carolinensis]
Unigene7539_OH_aA	1740	5988	184.09	gi|45384364|ref|NP_990335.1|	849.7	0	rab GDP dissociation inhibitor beta [Gallus gallus] >gi|3420726|gb|AAC31910.1| Rab-GDP dissociation inhibitor [Gallus gallus]
CL6998.Contig2_OH_aA	4253	14591	183.522	gi|126328953|ref|XP_001377084.1|	328.6	1e-87	PREDICTED: REM2- and Rab-like small GTPase 1-like [Monodelphis domestica]
Unigene7621_OH_aA	1660	5687	183.262	gi|327275897|ref|XP_003222708.1|	604.7	3e-171	PREDICTED: solute carrier family 35 member B1-like [Anolis carolinensis]
Unigene16380_OH_aA	364	1245	182.964	--	--	--	--
Unigene41348_OH_aA	582	1988	182.722	gi|327289776|ref|XP_003229600.1|	229.9	4e-59	PREDICTED: dolichyl-diphosphooligosaccharide--protein glycosyltransferase subunit DAD1-like [Anolis carolinensis]
Unigene39951_OH_aA	1220	4151	182.008	gi|326935670|ref|XP_003213891.1|	427.6	5e-118	PREDICTED: nascent polypeptide-associated complex subunit alpha, muscle-specific form-like [Meleagris gallopavo]
Unigene41347_OH_aA	1036	3519	181.701	gi|327268290|ref|XP_003218931.1|	455.7	1e-126	PREDICTED: peroxiredoxin-4-like [Anolis carolinensis]
Unigene16400_OH_aA	311	1056	181.636	--	--	--	--
CL2979.Contig2_OH_aA	1267	4300	181.548	--	--	--	--
Unigene1607_OH_aA	1820	6144	180.584	--	--	--	--
Unigene1372_OH_aA	1707	5759	180.473	gi|297271677|ref|XP_001099416.2|	241.9	6e-62	PREDICTED: profilin-1 isoform 1 [Macaca mulatta]
Unigene40286_OH_aA	573	1923	179.524	gi|327270594|ref|XP_003220074.1|	136	8e-31	PREDICTED: cystatin-like [Anolis carolinensis]
CL5377.Contig1_OH_aA	748	2502	178.93	gi|327283486|ref|XP_003226472.1|	248.8	1e-64	PREDICTED: ATP synthase lipid-binding protein, mitochondrial-like [Anolis carolinensis]
Unigene7537_OH_aA	493	1649	178.925	gi|327290310|ref|XP_003229866.1|	157.5	1e-37	PREDICTED: LYR motif-containing protein 5-like [Anolis carolinensis]
Unigene32916_OH_aA	1561	5209	178.505	gi|334328703|ref|XP_001372366.2|	486.1	1e-135	PREDICTED: glioma tumor suppressor candidate region gene 2 protein-like [Monodelphis domestica]
CL2307.Contig2_OH_aA	377	1258	178.5	--	--	--	--
CL3793.Contig1_OH_aA	1968	6491	176.435	gi|327289011|ref|XP_003229218.1|	949.1	0	PREDICTED: alpha-actinin-3-like [Anolis carolinensis]
Unigene29138_OH_aA	547	1802	176.224	gi|345325814|ref|XP_001508068.2|	276.9	2e-73	PREDICTED: ER lumen protein retaining receptor 2-like [Ornithorhynchus anatinus]
CL2504.Contig1_OH_aA	879	2871	174.72	gi|327266268|ref|XP_003217928.1|	402.5	1e-110	PREDICTED: 40S ribosomal protein S5-like [Anolis carolinensis]
Unigene35624_OH_aA	1501	4887	174.165	gi|327290360|ref|XP_003229891.1|	346.3	2e-93	PREDICTED: transmembrane emp24 domain-containing protein 10-like [Anolis carolinensis]
Unigene28977_OH_aA	893	2897	173.538	gi|57525242|ref|NP_001006203.1|	281.2	4e-74	endothelial differentiation-related factor 1 homolog [Gallus gallus] >gi|62510598|sp|Q5ZMC0.1|EDF1_CHICK RecName: Full=Endothelial differentiation-related factor 1 homolog; Short=EDF-1
CL6148.Contig2_OH_aA	645	2084	172.837	gi|334342414|ref|XP_001378065.2|	374	2e-102	PREDICTED: protein transport protein Sec61 subunit alpha isoform 1-like [Monodelphis domestica]
CL549.Contig4_OH_aA	3119	10074	172.777	gi|14285211|gb|AAK58879.1|AF355375_1	396.7	3e-108	putative reverse transcriptase [Takifugu rubripes]
Unigene41371_OH_aA	720	2324	172.664	--	--	--	--
Unigene29141_OH_aA	1862	6005	172.517	gi|327262169|ref|XP_003215898.1|	864.8	0	PREDICTED: LOW QUALITY PROTEIN: ERO1-like protein beta-like [Anolis carolinensis]
Unigene41370_OH_aA	475	1529	172.192	gi|166227867|sp|A7X4J4.1|WAP1_RHATT	123.6	2e-27	RecName: Full=Waprin-Rha1; Flags: Precursor >gi|156485568|gb|ABU68541.1| Waprin-Rha1 [Rhabdophis tigrinus]
Unigene7543_OH_aA	584	1877	171.929	gi|363730012|ref|XP_001234601.2|	114.8	2e-24	PREDICTED: NADH dehydrogenase [ubiquinone] 1 alpha subcomplex subunit 4 [Gallus gallus]
Unigene32780_OH_aA	364	1167	171.501	--	--	--	--
Unigene41367_OH_aA	548	1750	170.827	gi|295792306|gb|ADG29157.1|	115.2	1e-24	mitochondrial ATP synthase subunit f [Epinephelus coioides]
Unigene33894_OH_aA	365	1165	170.738	--	--	--	--
CL2055.Contig1_OH_aA	322	1023	169.949	gi|306489628|gb|ADM94257.1|	213.4	2e-54	heat shock protein 70 [Cherax quadricarinatus]
Unigene41351_OH_aA	1244	3943	169.553	gi|330376140|gb|AEC13302.1|	500.4	7e-140	cathepsin H [Gallus gallus]
Unigene662_OH_aA	823	2587	168.149	gi|327281562|ref|XP_003225516.1|	55.5	3e-06	PREDICTED: hypothetical protein LOC100561123 [Anolis carolinensis]
CL4593.Contig1_OH_aA	257	807	167.973	--	--	--	--
CL3702.Contig1_OH_aA	865	2694	166.602	--	--	--	--
Unigene41384_OH_aA	762	2354	165.253	gi|225706552|gb|ACO09122.1|	280.4	5e-74	Cofilin-2 [Osmerus mordax]
Unigene1678_OH_aA	1047	3176	162.268	--	--	--	--
Unigene34043_OH_aA	910	2759	162.184	gi|238928312|gb|ACR78475.1|	170.6	7e-41	putative GILT [Drysdalia coronoides]
Unigene41345_OH_aA	1586	4779	161.188	gi|297265585|ref|XP_001086014.2|	244.2	1e-62	PREDICTED: hypothetical protein LOC695627 isoform 2 [Macaca mulatta]
Unigene36831_OH_aA	285	857	160.855	--	--	--	--
Unigene32539_OH_aA	3807	11422	160.494	gi|281332192|ref|NP_001163810.1|	661.4	0	selenophosphate synthetase 2 [Equus caballus]
Unigene40474_OH_aA	319	953	159.809	gi|4378025|gb|AAD19348.1|	95.9	5e-19	reverse transcriptase-like protein [Takifugu rubripes]
Unigene41375_OH_aA	1103	3295	159.801	gi|327273845|ref|XP_003221690.1|	350.5	7e-95	PREDICTED: signal peptidase complex subunit 3-like [Anolis carolinensis]
CL5016.Contig2_OH_aA	437	1298	158.888	gi|162145674|gb|ABX82869.1|	35	3e-10	Kunitz inhibitor II [Walterinnesia aegyptia]
Unigene16581_OH_aA	1737	5155	158.755	gi|327267692|ref|XP_003218633.1|	832.8	0	PREDICTED: ornithine aminotransferase, mitochondrial-like [Anolis carolinensis]
Unigene38756_OH_aA	574	1701	158.523	--	--	--	--
Unigene37867_OH_aA	1122	3320	158.286	--	--	--	--
Unigene34828_OH_aA	600	1773	158.072	gi|327285384|ref|XP_003227414.1|	248.8	1e-64	PREDICTED: zinc finger protein 593-like [Anolis carolinensis]
Unigene41376_OH_aA	1171	3453	157.739	gi|327276853|ref|XP_003223181.1|	548.1	2e-154	PREDICTED: eukaryotic translation initiation factor 3 subunit F-like [Anolis carolinensis]
Unigene24981_OH_aA	2030	5964	157.159	gi|327274440|ref|XP_003221985.1|	1119.8	0	PREDICTED: nucleolar GTP-binding protein 1-like [Anolis carolinensis]
Unigene34903_OH_aA	1109	3252	156.862	gi|327281598|ref|XP_003225534.1|	221.9	4e-56	PREDICTED: prothymosin alpha-like [Anolis carolinensis]
Unigene40463_OH_aA	3310	9697	156.714	gi|148921373|dbj|BAF64430.1|	57.4	5e-06	connectin [Gallus gallus]
Unigene28952_OH_aA	1215	3557	156.605	gi|54020693|ref|NP_989562.2|	583.6	6e-165	ADP/ATP translocase 3 [Gallus gallus]
CL3788.Contig1_OH_aA	1019	2970	155.912	gi|327285622|ref|XP_003227532.1|	400.6	5e-110	PREDICTED: peptidyl-prolyl cis-trans isomerase B-like [Anolis carolinensis]
CL6998.Contig1_OH_aA	1023	2950	154.257	gi|327271319|ref|XP_003220435.1|	189.9	1e-46	PREDICTED: UHRF1-binding protein 1-like [Anolis carolinensis]
Unigene33647_OH_aA	2007	5771	153.816	gi|327276583|ref|XP_003223049.1|	401	1e-109	PREDICTED: hypothetical protein LOC100556717 [Anolis carolinensis]
CL1605.Contig1_OH_aA	581	1668	153.574	--	--	--	--
Unigene40620_OH_aA	390	1118	153.347	gi|327279376|ref|XP_003224432.1|	187.2	1e-46	PREDICTED: multiple inositol polyphosphate phosphatase 1-like [Anolis carolinensis]
Unigene39165_OH_aA	2236	6383	152.704	--	--	--	--
Unigene41012_OH_aA	416	1186	152.507	--	--	--	--
Unigene7534_OH_aA	1479	4215	152.45	gi|296227373|ref|XP_002759346.1|	828.5	0	PREDICTED: eukaryotic translation initiation factor 3 subunit E [Callithrix jacchus]
Unigene2456_OH_aA	1517	4318	152.263	gi|327281061|ref|XP_003225268.1|	137.9	1e-30	PREDICTED: nuclear protein 1-like [Anolis carolinensis]
Unigene37411_OH_aA	354	1005	151.866	--	--	--	--
Unigene28902_OH_aA	310	880	151.852	--	--	--	--
Unigene38437_OH_aA	2496	7027	150.6	gi|327261299|ref|XP_003215468.1|	835.1	0	PREDICTED: protein disulfide-isomerase A6-like [Anolis carolinensis]
Unigene41378_OH_aA	643	1803	149.997	gi|327263223|ref|XP_003216420.1|	151.8	1e-35	PREDICTED: glutaredoxin-1-like [Anolis carolinensis]
Unigene27726_OH_aA	1036	2899	149.688	gi|327272774|ref|XP_003221159.1|	629.8	5e-179	PREDICTED: phosphate carrier protein, mitochondrial-like isoform 2 [Anolis carolinensis]
Unigene16371_OH_aA	913	2553	149.582	--	--	--	--
Unigene41364_OH_aA	831	2315	149.021	gi|327266746|ref|XP_003218165.1|	374	4e-102	PREDICTED: MKI67 FHA domain-interacting nucleolar phosphoprotein-like [Anolis carolinensis]
Unigene28974_OH_aA	1110	3078	148.335	gi|327285618|ref|XP_003227530.1|	146	2e-33	PREDICTED: beta-2-microglobulin-like isoform 1 [Anolis carolinensis] >gi|327285620|ref|XP_003227531.1| PREDICTED: beta-2-microglobulin-like isoform 2 [Anolis carolinensis]
Unigene7536_OH_aA	719	1993	148.278	--	--	--	--
Unigene35598_OH_aA	2675	7409	148.161	gi|327263321|ref|XP_003216468.1|	844.3	0	PREDICTED: solute carrier family 12 member 2-like [Anolis carolinensis]
CL97.Contig11_OH_aA	899	2488	148.043	gi|327269725|ref|XP_003219643.1|	208.4	3e-52	PREDICTED: 25-hydroxycholesterol 7-alpha-hydroxylase-like [Anolis carolinensis]
Unigene29062_OH_aA	1219	3356	147.271	gi|334322174|ref|XP_001379423.2|	167.9	7e-107	PREDICTED: calsequestrin-1-like [Monodelphis domestica]
Unigene33635_OH_aA	339	932	147.067	--	--	--	--
Unigene39704_OH_aA	449	1234	147.017	gi|327271319|ref|XP_003220435.1|	63.2	3e-09	PREDICTED: UHRF1-binding protein 1-like [Anolis carolinensis]
Unigene17726_OH_aA	1461	4006	146.676	gi|326928964|ref|XP_003210642.1|	24.3	0	PREDICTED: actin-related protein 2/3 complex subunit 1B-like [Meleagris gallopavo]
Unigene38435_OH_aA	306	837	146.32	--	--	--	--
Unigene9065_OH_aA	482	1318	146.274	gi|13385112|ref|NP_079926.1|	53.1	4e-06	cytochrome b-c1 complex subunit 10 [Mus musculus] >gi|51702140|sp|Q9CPX8.1|QCR10_MOUSE RecName: Full=Cytochrome b-c1 complex subunit 10; AltName: Full=Complex III subunit 10; AltName: Full=Complex III subunit XI; AltName: Full=Ubiquinol-cytochrome c reductase complex 6.4 kDa protein >gi|21706748|gb|AAH34408.1| Ubiquinol-cytochrome c reductase (6.4kD) subunit [Mus musculus] >gi|148699599|gb|EDL315…
Unigene41358_OH_aA	470	1277	145.342	gi|224081582|ref|XP_002192630.1|	172.2	5e-42	PREDICTED: hypothetical protein [Taeniopygia guttata]
Unigene41356_OH_aA	890	2411	144.912	gi|327285688|ref|XP_003227565.1|	214.9	3e-54	PREDICTED: cytochrome c oxidase subunit 5A, mitochondrial-like [Anolis carolinensis]
CL3979.Contig1_OH_aA	6044	16358	144.779	gi|327267143|ref|XP_003218362.1|	2403.2	0	PREDICTED: vigilin-like [Anolis carolinensis]
Unigene40768_OH_aA	266	715	143.788	gi|82193158|sp|Q53B55.1|NXL31_OPHHA	80.9	1e-14	RecName: Full=Long neurotoxin-like OH-31; Flags: Precursor >gi|51105379|gb|AAT97253.1| long chain neurotoxin-like protein [Ophiophagus hannah]
Unigene17735_OH_aA	2261	6047	143.066	gi|327264405|ref|XP_003217004.1|	456.4	2e-126	PREDICTED: bax inhibitor 1-like isoform 1 [Anolis carolinensis] >gi|327264407|ref|XP_003217005.1| PREDICTED: bax inhibitor 1-like isoform 2 [Anolis carolinensis] >gi|327264409|ref|XP_003217006.1| PREDICTED: bax inhibitor 1-like isoform 3 [Anolis carolinensis]
Unigene9509_OH_aA	1388	3692	142.289	gi|211971089|ref|NP_001130041.1|	289.7	2e-76	glutathione peroxidase 1 [Taeniopygia guttata]
CL589.Contig1_OH_aA	1191	3164	142.109	gi|111572527|gb|ABH10621.1|	89.7	2e-16	asrin [Austrelaps superbus]
Unigene36126_OH_aA	496	1315	141.822	gi|224049762|ref|XP_002189592.1|	130.2	3e-29	PREDICTED: similar to vascular endothelial growth factor C [Taeniopygia guttata]
Unigene7535_OH_aA	420	1111	141.502	--	--	--	--
Unigene7550_OH_aA	824	2175	141.199	gi|327270981|ref|XP_003220266.1|	344	4e-93	PREDICTED: tetraspanin-1-like [Anolis carolinensis]
Unigene34714_OH_aA	495	1283	138.65	gi|149038929|gb|EDL93149.1|	122.1	8e-27	gelsolin, isoform CRA_b [Rattus norvegicus]
Unigene36920_OH_aA	3471	8822	135.96	gi|327265958|ref|XP_003217774.1|	573.5	2e-161	PREDICTED: protein transport protein Sec61 subunit alpha isoform 1-like [Anolis carolinensis]
Unigene29094_OH_aA	760	1928	135.704	gi|327281194|ref|XP_003225334.1|	292	1e-77	PREDICTED: dolichyl-diphosphooligosaccharide--protein glycosyltransferase subunit 2-like [Anolis carolinensis]
CL267.Contig9_OH_aA	307	777	135.388	gi|327271319|ref|XP_003220435.1|	59.3	5e-08	PREDICTED: UHRF1-binding protein 1-like [Anolis carolinensis]
Unigene16409_OH_aA	397	1004	135.282	gi|350538615|ref|NP_001232790.1|	164.1	1e-39	uncharacterized protein LOC100232347 [Taeniopygia guttata]
CL3078.Contig2_OH_aA	787	1984	134.855	gi|327282332|ref|XP_003225897.1|	382.5	1e-104	PREDICTED: 40S ribosomal protein S9-like [Anolis carolinensis]
Unigene41382_OH_aA	393	970	132.031	gi|327288644|ref|XP_003229036.1|	93.6	2e-18	PREDICTED: ATP synthase subunit epsilon, mitochondrial-like [Anolis carolinensis]
Unigene8832_OH_aA	360	877	130.315	--	--	--	--
Unigene28046_OH_aA	1419	3453	130.171	--	--	--	--
Unigene1356_OH_aA	553	1339	129.525	gi|4378025|gb|AAD19348.1|	146.7	4e-34	reverse transcriptase-like protein [Takifugu rubripes]
Unigene40821_OH_aA	219	529	129.214	--	--	--	--
Unigene36548_OH_aA	952	2295	128.957	gi|327270920|ref|XP_003220236.1|	428.7	1e-118	PREDICTED: glutathione S-transferase Mu 1-like [Anolis carolinensis]
Unigene27986_OH_aA	1272	3058	128.602	gi|327266882|ref|XP_003218232.1|	557.8	3e-157	PREDICTED: arylacetamide deacetylase-like [Anolis carolinensis]
Unigene40746_OH_aA	666	1601	128.593	--	--	--	--
Unigene28932_OH_aA	2341	5565	127.163	gi|327275684|ref|XP_003222603.1|	148.3	1e-33	PREDICTED: hypothetical protein LOC100565317 [Anolis carolinensis]
Unigene31289_OH_aA	578	1372	126.977	gi|327280898|ref|XP_003225188.1|	122.9	7e-27	PREDICTED: immunoglobulin lambda-like polypeptide 5-like [Anolis carolinensis]
Unigene29137_OH_aA	577	1364	126.455	gi|345325814|ref|XP_001508068.2|	162.2	1e-38	PREDICTED: ER lumen protein retaining receptor 2-like [Ornithorhynchus anatinus]
Unigene28357_OH_aA	638	1506	126.271	--	--	--	--
CL1103.Contig1_OH_aA	1015	2379	125.38	--	--	--	--
Unigene41380_OH_aA	394	923	125.315	gi|5453640|ref|NP_006295.1|	148.7	6e-35	26S proteasome complex subunit DSS1 [Homo sapiens] >gi|6677941|ref|NP_033195.1| 26S proteasome complex subunit DSS1 [Mus musculus] >gi|164519014|ref|NP_001106788.1| 26S proteasome complex subunit DSS1 [Bos taurus] >gi|186910257|ref|NP_001119562.1| 26S proteasome complex subunit DSS1 [Rattus norvegicus] >gi|388453069|ref|NP_001253734.1| 26S proteasome complex subunit DSS1 [Macaca mulatta] >gi|4639…
Unigene34667_OH_aA	223	519	124.498	--	--	--	--
CL4522.Contig1_OH_aA	694	1613	124.329	gi|224163174|ref|XP_002195934.1|	72	2e-11	PREDICTED: similar to pol protein, partial [Taeniopygia guttata]
Unigene16368_OH_aA	1344	3116	124.021	--	--	--	--
Unigene28146_OH_aA	871	2019	123.999	--	--	--	--
Unigene34791_OH_aA	508	1164	122.571	--	--	--	--
CL660.Contig2_OH_aA	200	457	122.232	--	--	--	--
Unigene27912_OH_aA	215	490	121.915	gi|327275015|ref|XP_003222269.1|	135.6	6e-31	PREDICTED: protein disulfide-isomerase A4-like [Anolis carolinensis]
CL2566.Contig1_OH_aA	861	1960	121.773	--	--	--	--
Unigene36566_OH_aA	1204	2732	121.382	gi|20067631|emb|CAC83780.1|	798.5	0	phosphoglucose isomerase [Boiga kraepelini]
Unigene28789_OH_aA	966	2191	121.329	gi|327277318|ref|XP_003223412.1|	169.5	1e-40	PREDICTED: 55 kDa erythrocyte membrane protein-like [Anolis carolinensis]
Unigene16519_OH_aA	3222	7304	121.264	gi|197128963|gb|ACH45461.1|	468	1e-129	putative triosephosphate isomerase [Taeniopygia guttata] >gi|197128964|gb|ACH45462.1| putative triosephosphate isomerase [Taeniopygia guttata]
Unigene33668_OH_aA	1594	3610	121.148	gi|327287146|ref|XP_003228290.1|	784.6	0	PREDICTED: dolichyl-diphosphooligosaccharide--protein glycosyltransferase 48 kDa subunit-like [Anolis carolinensis]
Unigene28839_OH_aA	620	1404	121.136	gi|326924944|ref|XP_003208682.1|	168.7	1e-40	PREDICTED: v-type proton ATPase subunit G 3-like [Meleagris gallopavo]
Unigene40961_OH_aA	690	1562	121.096	gi|327281580|ref|XP_003225525.1|	54.3	5e-06	PREDICTED: nebulin-like [Anolis carolinensis]
Unigene1503_OH_aA	585	1322	120.885	gi|327268644|ref|XP_003219106.1|	193	6e-48	PREDICTED: ubiquitin carboxyl-terminal hydrolase 25-like [Anolis carolinensis]
Unigene2175_OH_aA	2371	5357	120.862	--	--	--	--
Unigene1593_OH_aA	765	1727	120.762	gi|327281580|ref|XP_003225525.1|	53.9	8e-06	PREDICTED: nebulin-like [Anolis carolinensis]
Unigene28862_OH_aA	363	819	120.691	gi|308154237|sp|P86733.1|KCP_HALAI	52	8e-06	RecName: Full=BPTI/Kunitz domain-containing protein
Unigene39712_OH_aA	218	491	120.482	--	--	--	--
Unigene40246_OH_aA	451	1014	120.271	--	--	--	--
Unigene7627_OH_aA	478	1068	119.52	gi|313229442|emb|CBY24029.1|	58.9	7e-08	unnamed protein product [Oikopleura dioica]
CL3457.Contig4_OH_aA	2613	5784	118.41	gi|86129508|ref|NP_001034389.1|	970.3	0	calcium/calmodulin-dependent protein kinase type II delta chain [Gallus gallus] >gi|82233840|sp|Q5ZKI0.1|KCC2D_CHICK RecName: Full=Calcium/calmodulin-dependent protein kinase type II delta chain; Short=CaM kinase II subunit delta; Short=CaM-kinase II delta chain; Short=CaMK-II subunit delta
Unigene29000_OH_aA	1000	2208	118.113	gi|327288606|ref|XP_003229017.1|	110.9	8e-23	PREDICTED: coatomer subunit delta-like [Anolis carolinensis]
Unigene7533_OH_aA	865	1902	117.623	gi|21313424|ref|NP_077138.1|	288.9	1e-76	dr1-associated corepressor [Mus musculus] >gi|56404664|sp|Q9D6N5.3|NC2A_MOUSE RecName: Full=Dr1-associated corepressor; AltName: Full=Dr1-associated protein 1; AltName: Full=Negative co-factor 2-alpha; Short=NC2-alpha >gi|12805255|gb|AAH02090.1| Dr1 associated protein 1 (negative cofactor 2 alpha) [Mus musculus] >gi|71059909|emb|CAJ18498.1| Drap1 [Mus musculus] >gi|148701180|gb|EDL33127.1| Dr1 as…
Unigene40962_OH_aA	677	1487	117.495	gi|327281580|ref|XP_003225525.1|	53.9	6e-06	PREDICTED: nebulin-like [Anolis carolinensis]
Unigene28453_OH_aA	956	2092	117.058	gi|363739241|ref|XP_003642145.1|	411.4	2e-113	PREDICTED: NEDD4 family-interacting protein 1-like [Gallus gallus] >gi|363739251|ref|XP_414658.3| PREDICTED: NEDD4 family-interacting protein 1 [Gallus gallus]
Unigene40154_OH_aA	247	540	116.949	--	--	--	--
Unigene28873_OH_aA	948	2069	116.748	gi|327284639|ref|XP_003227044.1|	316.6	9e-85	PREDICTED: splicing factor 3B subunit 1-like [Anolis carolinensis]
Unigene40975_OH_aA	258	561	116.317	--	--	--	--
Unigene16346_OH_aA	874	1898	116.167	gi|327290350|ref|XP_003229886.1|	345.1	2e-93	PREDICTED: protein DJ-1-like [Anolis carolinensis]
CL2055.Contig2_OH_aA	1388	3014	116.159	gi|327276238|ref|XP_003222877.1|	784.3	0	PREDICTED: heat shock cognate 71 kDa protein-like [Anolis carolinensis]
Unigene7544_OH_aA	894	1938	115.962	gi|327288737|ref|XP_003229082.1|	334	5e-90	PREDICTED: ubiquitin-fold modifier-conjugating enzyme 1-like [Anolis carolinensis]
Unigene38294_OH_aA	841	1820	115.764	gi|50746643|ref|XP_420590.1|	357.8	3e-97	PREDICTED: cyclin-I [Gallus gallus]
Unigene31142_OH_aA	212	458	115.566	--	--	--	--
Unigene34310_OH_aA	2060	4430	115.036	gi|327276391|ref|XP_003222953.1|	577.8	6e-163	PREDICTED: transforming growth factor beta-1-like [Anolis carolinensis]
Unigene7552_OH_aA	589	1260	114.434	gi|327265190|ref|XP_003217391.1|	159.5	7e-38	PREDICTED: v-type proton ATPase subunit e 1-like [Anolis carolinensis]
Unigene28812_OH_aA	653	1390	113.868	gi|327261363|ref|XP_003215500.1|	365.9	6e-100	PREDICTED: lysosomal-associated transmembrane protein 4A-like isoform 2 [Anolis carolinensis]
Unigene41377_OH_aA	427	901	112.874	gi|327288847|ref|XP_003229136.1|	140.2	2e-32	PREDICTED: 28S ribosomal protein S21, mitochondrial-like [Anolis carolinensis]
CL5447.Contig1_OH_aA	286	601	112.41	--	--	--	--
Unigene29015_OH_aA	1028	2158	112.294	gi|327282588|ref|XP_003226024.1|	120.6	1e-25	PREDICTED: thyroid hormone-inducible hepatic protein-like [Anolis carolinensis]
Unigene25_OH_aA	348	730	112.213	--	--	--	--
CL4315.Contig2_OH_aA	612	1280	111.881	--	--	--	--
Unigene41399_OH_aA	340	710	111.706	gi|350537261|ref|NP_001233184.1|	92.4	5e-18	cytochrome c oxidase subunit 7C, mitochondrial [Taeniopygia guttata]
Unigene37412_OH_aA	334	697	111.631	--	--	--	--
Unigene41407_OH_aA	568	1184	111.507	gi|49659864|gb|AAT68231.1|	159.5	7e-38	GekBS029P [Gekko japonicus] >gi|50881972|gb|AAT85561.1| BS010P [Gekko japonicus]
Unigene32730_OH_aA	1868	3861	110.566	gi|326916753|ref|XP_003204669.1|	627.1	8e-178	PREDICTED: cathepsin B-like [Meleagris gallopavo]
Unigene40290_OH_aA	594	1221	109.958	--	--	--	--
Unigene15525_OH_aA	503	1032	109.751	--	--	--	--
Unigene41393_OH_aA	470	963	109.604	gi|51814327|gb|AAU09480.1|	109.4	4e-23	GekBS039P [Gekko japonicus]
Unigene7542_OH_aA	599	1227	109.576	gi|48427643|ref|YP_022765.1|	328.6	1e-88	cytochrome c oxidase subunit II [Cherax destructor] >gi|40021558|gb|AAR37035.1| cytochrome c oxidase subunit II [Cherax destructor]
Unigene844_OH_aA	625	1276	109.212	gi|350402953|ref|XP_003486655.1|	66.2	1e-09	PREDICTED: hypothetical protein LOC100741094, partial [Bombus impatiens]
CL2657.Contig1_OH_aA	239	486	108.777	--	--	--	--
Unigene16427_OH_aA	1253	2541	108.481	gi|224099051|ref|XP_002191251.1|	621.3	2e-176	PREDICTED: similar to glycerol-3-phosphate dehydrogenase 1-like [Taeniopygia guttata]
Unigene41385_OH_aA	490	986	107.641	gi|354477761|ref|XP_003501087.1|	147.9	1e-34	PREDICTED: immediate early response 3-interacting protein 1-like [Cricetulus griseus]
Unigene16425_OH_aA	598	1202	107.523	gi|327281791|ref|XP_003225630.1|	261.5	1e-68	PREDICTED: translocon-associated protein subunit alpha-like [Anolis carolinensis]
Unigene29142_OH_aA	1094	2176	106.4	--	--	--	--
Unigene34889_OH_aA	2669	5289	106.004	--	--	--	--
Unigene1896_OH_aA	801	1586	105.918	gi|32812298|gb|AAP88020.1|AF355752_1	81.6	7e-48	reverse transcriptase [Chelonia mydas]
Unigene32338_OH_aA	248	491	105.908	gi|4753827|emb|CAB42055.1|	151.4	1e-35	cardiotoxin-3 [Naja atra]
CL2072.Contig1_OH_aA	1992	3931	105.563	gi|327261224|ref|XP_003215431.1|	481.5	6e-134	PREDICTED: 14-3-3 protein theta-like [Anolis carolinensis]
Unigene2466_OH_aA	704	1378	104.707	gi|350593667|ref|XP_003359624.2|	65.1	2e-09	PREDICTED: titin-like, partial [Sus scrofa]
Unigene41383_OH_aA	2580	5040	104.498	gi|327282056|ref|XP_003225760.1|	1420.6	0	PREDICTED: dolichyl-diphosphooligosaccharide--protein glycosyltransferase subunit STT3A-like [Anolis carolinensis]
Unigene40964_OH_aA	847	1653	104.397	gi|395840440|ref|XP_003793067.1|	55.8	2e-06	PREDICTED: nebulin [Otolemur garnettii]
Unigene29009_OH_aA	1560	3044	104.38	--	--	--	--
Unigene33648_OH_aA	870	1697	104.343	--	--	--	--
Unigene7556_OH_aA	1228	2394	104.286	gi|395512309|ref|XP_003760383.1|	619.8	7e-176	PREDICTED: eukaryotic translation initiation factor 3 subunit H-like [Sarcophilus harrisii]
Unigene34904_OH_aA	291	566	104.045	gi|351715830|gb|EHB18749.1|	53.9	2e-06	hypothetical protein GW7_20026 [Heterocephalus glaber]
Unigene29089_OH_aA	270	525	104.014	--	--	--	--
Unigene36609_OH_aA	4614	8965	103.937	gi|148372365|gb|ABQ63106.1|	1505.3	0	venom dipeptidylpeptidase IV [Hoplocephalus stephensii]
Unigene41381_OH_aA	588	1142	103.893	gi|28603804|ref|NP_788845.1|	185.3	1e-45	NADH dehydrogenase [ubiquinone] 1 alpha subcomplex subunit 13 [Bos taurus] >gi|20139062|sp|Q95KV7.3|NDUAD_BOVIN RecName: Full=NADH dehydrogenase [ubiquinone] 1 alpha subcomplex subunit 13; AltName: Full=Cell death regulatory protein GRIM-19; AltName: Full=Complex I-B16.6; Short=CI-B16.6; AltName: Full=Gene associated with retinoic-interferon-induced mortality 19 protein; Short=GRIM-19; AltName: F…
Unigene8831_OH_aA	1133	2200	103.87	gi|71895449|ref|NP_001026632.1|	241.5	5e-62	microtubule-associated proteins 1A/1B light chain 3B [Gallus gallus]
Unigene16454_OH_aA	2505	4862	103.826	gi|327279478|ref|XP_003224483.1|	761.1	0	PREDICTED: keratin, type II cytoskeletal 8-like [Anolis carolinensis]
Unigene31573_OH_aA	257	498	103.656	--	--	--	--
Unigene9202_OH_aA	1461	2822	103.325	gi|327265631|ref|XP_003217611.1|	323.9	1e-86	PREDICTED: mesencephalic astrocyte-derived neurotrophic factor-like [Anolis carolinensis]
Unigene41357_OH_aA	1075	2074	103.204	gi|334325296|ref|XP_001365370.2|	107.5	1e-21	PREDICTED: small EDRK-rich factor 1-like [Monodelphis domestica]
Unigene41125_OH_aA	262	505	103.107	--	--	--	--
Unigene27913_OH_aA	1545	2977	103.074	gi|327275015|ref|XP_003222269.1|	59.7	4e-07	PREDICTED: protein disulfide-isomerase A4-like [Anolis carolinensis]
Unigene33658_OH_aA	3772	7267	103.058	gi|327272356|ref|XP_003220951.1|	1466.4	0	PREDICTED: endoplasmin-like [Anolis carolinensis]
Unigene41387_OH_aA	457	878	102.772	--	--	--	--
Unigene10956_OH_aA	802	1538	102.584	gi|363731896|ref|XP_423972.3|	282	1e-74	PREDICTED: mitochondrial import receptor subunit TOM20 homolog [Gallus gallus]
CL565.Contig1_OH_aA	887	1701	102.584	--	--	--	--
Unigene32356_OH_aA	605	1152	101.858	gi|122527|sp|P22743.1|HBB2_NAJNA	258.8	1e-67	RecName: Full=Hemoglobin subunit beta-2; AltName: Full=Beta-2-globin; AltName: Full=Hemoglobin beta-2 chain; AltName: Full=Hemoglobin beta-II chain
Unigene41392_OH_aA	437	826	101.111	gi|386782065|ref|NP_001247968.1|	172.9	3e-42	mitochondrial import inner membrane translocase subunit Tim13 [Macaca mulatta] >gi|355702952|gb|EHH29443.1| Mitochondrial import inner membrane translocase subunit Tim13 [Macaca mulatta] >gi|380786873|gb|AFE65312.1| mitochondrial import inner membrane translocase subunit Tim13 [Macaca mulatta] >gi|383414057|gb|AFH30242.1| mitochondrial import inner membrane translocase subunit Tim13 [Macaca mulat…
Unigene16361_OH_aA	850	1604	100.945	gi|327284471|ref|XP_003226961.1|	414.1	3e-114	PREDICTED: eukaryotic translation initiation factor 3 subunit K-like [Anolis carolinensis]
CL1909.Contig1_OH_aA	835	1572	100.708	--	--	--	--
Unigene39201_OH_aA	279	524	100.468	--	--	--	--
CL6149.Contig1_OH_aA	512	961	100.404	--	--	--	--
Unigene28748_OH_aA	782	1465	100.214	--	--	--	--
Unigene7551_OH_aA	991	1851	99.9151	gi|149725671|ref|XP_001499624.1|	238.4	3e-61	PREDICTED: coiled-coil-helix-coiled-coil-helix domain-containing protein 2, mitochondrial-like [Equus caballus]
Unigene29087_OH_aA	700	1305	99.7266	gi|71896843|ref|NP_001026174.1|	194.9	2e-48	death-associated protein 1 [Gallus gallus] >gi|380846555|gb|AFE84782.1| death associated protein 1 [Gallus gallus] >gi|380846557|gb|AFE84783.1| death associated protein 1 [Meleagris gallopavo]
Unigene29101_OH_aA	1328	2470	99.4941	gi|327265428|ref|XP_003217510.1|	886.7	0	PREDICTED: calnexin-like [Anolis carolinensis]
Unigene39708_OH_aA	299	556	99.4723	gi|327262912|ref|XP_003216267.1|	72.8	4e-12	PREDICTED: integrin alpha-1-like [Anolis carolinensis]
Unigene37183_OH_aA	1186	2200	99.2285	gi|27436913|ref|NP_758528.1|	89.7	2e-16	FXYD domain-containing ion transport regulator 3 precursor [Rattus norvegicus] >gi|30315807|sp|P59645.1|FXYD3_RAT RecName: Full=FXYD domain-containing ion transport regulator 3; Flags: Precursor >gi|149056236|gb|EDM07667.1| FXYD domain-containing ion transport regulator 3, isoform CRA_b [Rattus norvegicus] >gi|149056237|gb|EDM07668.1| FXYD domain-containing ion transport regulator 3, isoform CRA_…
Unigene7554_OH_aA	1444	2646	98.0215	gi|327280876|ref|XP_003225177.1|	372.9	2e-101	PREDICTED: endoplasmic reticulum resident protein 29-like [Anolis carolinensis]
Unigene27813_OH_aA	1258	2303	97.9291	gi|224098392|ref|XP_002199511.1|	525.8	1e-147	PREDICTED: phosphoglycerate kinase 1 [Taeniopygia guttata]
Unigene41248_OH_aA	398	727	97.7124	--	--	--	--
CL5399.Contig3_OH_aA	1765	3200	96.9848	gi|149635996|ref|XP_001507891.1|	934.1	0	PREDICTED: elongation factor 1-alpha 2 [Ornithorhynchus anatinus] >gi|224078373|ref|XP_002198245.1| PREDICTED: similar to eukaryotic translation elongation factor 1 alpha 2 [Taeniopygia guttata] >gi|395506587|ref|XP_003757613.1| PREDICTED: elongation factor 1-alpha 2 [Sarcophilus harrisii]
CL16.Contig1_OH_aA	914	1657	96.9784	--	--	--	--
CL7018.Contig1_OH_aA	950	1722	96.9634	--	--	--	--
CL5016.Contig1_OH_aA	626	1134	96.903	--	--	--	--
Unigene16410_OH_aA	249	444	95.3854	gi|326931068|ref|XP_003211658.1|	77	2e-13	PREDICTED: ATP synthase subunit d, mitochondrial-like [Meleagris gallopavo]
Unigene26935_OH_aA	1289	2297	95.3249	gi|348568742|ref|XP_003470157.1|	597.8	3e-169	PREDICTED: malate dehydrogenase, mitochondrial [Cavia porcellus]
Unigene34277_OH_aA	1874	3339	95.3115	gi|327272420|ref|XP_003220983.1|	1092.8	0	PREDICTED: eukaryotic translation initiation factor 3 subunit D-like [Anolis carolinensis]
Unigene25415_OH_aA	1042	1849	94.9222	gi|327275457|ref|XP_003222490.1|	63.5	1e-08	PREDICTED: telethonin-like [Anolis carolinensis]
CL4515.Contig1_OH_aA	1957	3465	94.7133	gi|331691437|gb|AED89561.1|	147.1	2e-33	putative three finger toxin precursor [Micrurus altirostris]
Unigene7553_OH_aA	877	1549	94.4823	gi|126305837|ref|XP_001363855.1|	362.1	1e-98	PREDICTED: actin-related protein 2/3 complex subunit 3-like [Monodelphis domestica] >gi|334327105|ref|XP_001372889.2| PREDICTED: actin-related protein 2/3 complex subunit 3-like [Monodelphis domestica]
CL3487.Contig3_OH_aA	706	1245	94.3329	--	--	--	--
Unigene34869_OH_aA	1748	3079	94.2251	gi|45382495|ref|NP_990690.1|	364.4	9e-99	insulin-like growth factor-binding protein 2 precursor [Gallus gallus] >gi|1708386|sp|P49705.1|IBP2_CHICK RecName: Full=Insulin-like growth factor-binding protein 2; Short=IBP-2; Short=IGF-binding protein 2; Short=IGFBP-2; Flags: Precursor >gi|758412|gb|AAA92885.1| insulin-like growth factor binding protein 2 precursor [Gallus gallus]
Unigene34668_OH_aA	364	641	94.2009	--	--	--	--
Unigene39709_OH_aA	365	642	94.0894	--	--	--	--
Unigene38755_OH_aA	1541	2707	93.9689	--	--	--	--
Unigene34876_OH_aA	1197	2102	93.9371	gi|363740363|ref|XP_001233959.2|	88.6	6e-16	PREDICTED: neural proliferation differentiation and control protein 1 [Gallus gallus]
Unigene28091_OH_aA	3113	5460	93.8236	gi|327268021|ref|XP_003218797.1|	473.4	2e-131	PREDICTED: lysosome-associated membrane glycoprotein 1-like [Anolis carolinensis]
Unigene28659_OH_aA	450	788	93.6725	--	--	--	--
Unigene7703_OH_aA	2311	4046	93.6536	gi|5803225|ref|NP_006752.1|	500.4	1e-139	14-3-3 protein epsilon [Homo sapiens] >gi|27806197|ref|NP_776916.1| 14-3-3 protein epsilon [Bos taurus] >gi|55741616|ref|NP_001006219.1| 14-3-3 protein epsilon [Gallus gallus] >gi|226874906|ref|NP_033562.3| 14-3-3 protein epsilon [Mus musculus] >gi|350539099|ref|NP_001233297.1| 14-3-3 protein epsilon [Pan troglodytes] >gi|51702210|sp|P62258.1|1433E_HUMAN RecName: Full=14-3-3 protein epsilon; Shor…
Unigene16557_OH_aA	1546	2706	93.6304	gi|296194360|ref|XP_002744918.1|	320.1	1e-85	PREDICTED: transcription factor BTF3-like [Callithrix jacchus]
Unigene7555_OH_aA	1160	2029	93.567	gi|363737852|ref|XP_001233495.2|	298.1	4e-79	PREDICTED: calcium and integrin-binding protein 1 [Gallus gallus]
Unigene41379_OH_aA	896	1566	93.4937	gi|109068468|ref|XP_001082389.1|	121.3	5e-26	PREDICTED: NADH dehydrogenase [ubiquinone] 1 beta subcomplex subunit 2, mitochondrial [Macaca mulatta] >gi|355561055|gb|EHH17741.1| hypothetical protein EGK_14203 [Macaca mulatta]
Unigene40985_OH_aA	359	627	93.4268	--	--	--	--
Unigene1333_OH_aA	423	738	93.3285	--	--	--	--
CL1868.Contig3_OH_aA	1007	1752	93.0686	gi|395511666|ref|XP_003760076.1|	352.1	2e-95	PREDICTED: myosin regulatory light polypeptide 9-like isoform 1 [Sarcophilus harrisii]
CL6571.Contig2_OH_aA	601	1044	92.9233	gi|347221|gb|AAA49024.1|	119.4	9e-26	POL-like, partial [Gallus gallus]
Unigene7549_OH_aA	806	1395	92.5844	--	--	--	--
Unigene8685_OH_aA	1586	2741	92.4495	gi|126309287|ref|XP_001366905.1|	674.5	0	PREDICTED: guanine nucleotide-binding protein G(I)/G(S)/G(T) subunit beta-2-like [Monodelphis domestica] >gi|395533647|ref|XP_003768867.1| PREDICTED: guanine nucleotide-binding protein G(I)/G(S)/G(T) subunit beta-2 [Sarcophilus harrisii]
Unigene33418_OH_aA	280	482	92.0847	--	--	--	--
Unigene34425_OH_aA	937	1610	91.9147	--	--	--	--
Unigene16426_OH_aA	869	1492	91.8433	--	--	--	--
Unigene9009_OH_aA	1115	1912	91.73	gi|327259210|ref|XP_003214431.1|	229.6	1e-58	PREDICTED: epididymal secretory protein E1-like [Anolis carolinensis]
Unigene28447_OH_aA	1815	3110	91.6605	gi|327261345|ref|XP_003215491.1|	592	2e-167	PREDICTED: SPARC-like [Anolis carolinensis]
Unigene28617_OH_aA	1893	3221	91.0204	gi|301070253|gb|ADK55546.1|	818.1	0	sorting nexin 17 [Zonotrichia albicollis]
CL5399.Contig1_OH_aA	3182	5407	90.8981	gi|3122072|sp|Q90835.1|EF1A_CHICK	753.4	0	RecName: Full=Elongation factor 1-alpha 1; Short=EF-1-alpha-1; AltName: Full=Elongation factor Tu; Short=EF-Tu >gi|488468|gb|AAA48757.1| elongation factor 1 alpha [Gallus gallus]
Unigene26443_OH_aA	1399	2377	90.8887	gi|224062303|ref|XP_002194183.1|	640.2	0	PREDICTED: annexin A2 [Taeniopygia guttata]
Unigene36701_OH_aA	340	574	90.3091	gi|327259893|ref|XP_003214770.1|	211.5	8e-54	PREDICTED: eukaryotic translation initiation factor 4 gamma 2-like [Anolis carolinensis]
Unigene15625_OH_aA	503	849	90.2897	gi|327278100|ref|XP_003223800.1|	196.1	4e-49	PREDICTED: UV excision repair protein RAD23 homolog B-like [Anolis carolinensis]
Unigene38705_OH_aA	1464	2470	90.2515	gi|4239700|emb|CAA10770.1|	31.2	2e-44	reverse transcriptase-like [Bos taurus]
Unigene41368_OH_aA	648	1093	90.2285	gi|327288510|ref|XP_003228969.1|	241.9	1e-62	PREDICTED: huntingtin-interacting protein K-like [Anolis carolinensis]
Unigene40289_OH_aA	749	1263	90.2028	--	--	--	--
Unigene33917_OH_aA	2533	4268	90.1338	gi|327285596|ref|XP_003227519.1|	418.3	8e-115	PREDICTED: signal peptidase complex subunit 2-like [Anolis carolinensis]
Unigene33471_OH_aA	363	611	90.0395	gi|126333968|ref|XP_001364128.1|	179.5	3e-44	PREDICTED: sialic acid synthase [Monodelphis domestica]
Unigene432_OH_aA	3406	5716	89.7731	gi|126326467|ref|XP_001369944.1|	2035	0	PREDICTED: splicing factor 3B subunit 1 [Monodelphis domestica] >gi|395519980|ref|XP_003764117.1| PREDICTED: splicing factor 3B subunit 1 [Sarcophilus harrisii]
Unigene29010_OH_aA	1156	1938	89.6798	gi|57530159|ref|NP_001006435.1|	605.9	1e-171	magnesium transporter protein 1 precursor [Gallus gallus] >gi|82081399|sp|Q5ZJ06.1|MAGT1_CHICK RecName: Full=Magnesium transporter protein 1; Short=MagT1; Flags: Precursor
Unigene7787_OH_aA	1162	1948	89.677	gi|327291259|ref|XP_003230339.1|	422.9	1e-116	PREDICTED: complement component 1 Q subcomponent-binding protein, mitochondrial-like [Anolis carolinensis]
Unigene15927_OH_aA	200	334	89.3336	--	--	--	--
CL6591.Contig1_OH_aA	2689	4485	89.2216	gi|327264485|ref|XP_003217044.1|	967.2	0	PREDICTED: ATP synthase subunit beta, mitochondrial-like [Anolis carolinensis]
CL7206.Contig1_OH_aA	638	1058	88.7081	gi|391359389|sp|A3R0T9.1|VM3_OPHHA	117.9	3e-25	RecName: Full=Zinc metalloproteinase-disintegrin ohanin; AltName: Full=Snake venom metalloproteinase; Short=SVMP; Flags: Precursor >gi|124007159|gb|ABM87941.1| metalloproteinase [Ophiophagus hannah]
CL97.Contig9_OH_aA	471	777	88.2467	gi|327277808|ref|XP_003223655.1|	90.5	2e-17	PREDICTED: nuclear receptor subfamily 5 group A member 2-like [Anolis carolinensis]
Unigene26301_OH_aA	381	628	88.1725	--	--	--	--
Unigene15431_OH_aA	320	527	88.0966	gi|327280914|ref|XP_003225196.1|	99.4	4e-20	PREDICTED: stromal cell-derived factor 2-like protein 1-like [Anolis carolinensis]
Unigene39931_OH_aA	644	1057	87.7986	--	--	--	--
Unigene39314_OH_aA	1847	3024	87.5817	--	--	--	--
Unigene37703_OH_aA	7589	12425	87.5811	gi|363735918|ref|XP_421979.3|	57.8	9e-06	PREDICTED: titin [Gallus gallus]
Unigene40305_OH_aA	638	1044	87.5343	gi|327259310|ref|XP_003214481.1|	126.7	6e-28	PREDICTED: transmembrane protein 63C-like [Anolis carolinensis]
Unigene40296_OH_aA	232	379	87.3876	gi|6576738|dbj|BAA88337.1|	22.7	4e-13	ORF2 [Acanthochelys spixii]
Unigene40659_OH_aA	484	790	87.3133	gi|327275183|ref|XP_003222353.1|	83.6	3e-15	PREDICTED: endoplasmic reticulum resident protein 44-like [Anolis carolinensis]
CL2554.Contig1_OH_aA	725	1171	86.4007	--	--	--	--
Unigene15683_OH_aA	1957	3154	86.2123	gi|327266794|ref|XP_003218189.1|	769.6	0	PREDICTED: translocation protein SEC62-like [Anolis carolinensis]
Unigene39575_OH_aA	710	1144	86.1918	--	--	--	--
CL902.Contig2_OH_aA	1659	2669	86.0599	gi|210889|gb|AAA48519.1|	430.6	1e-118	MHC class I protein, partial [Ameiva ameiva]
Unigene9039_OH_aA	674	1082	85.8748	gi|327290010|ref|XP_003229717.1|	196.1	1e-48	PREDICTED: protein S100-A10-like isoform 1 [Anolis carolinensis] >gi|327290012|ref|XP_003229718.1| PREDICTED: protein S100-A10-like isoform 2 [Anolis carolinensis] >gi|327290014|ref|XP_003229719.1| PREDICTED: protein S100-A10-like isoform 3 [Anolis carolinensis]
Unigene1897_OH_aA	564	904	85.7409	gi|307193270|gb|EFN76161.1|	53.1	7e-06	hypothetical protein EAI_08740 [Harpegnathos saltator]
Unigene26730_OH_aA	304	486	85.5187	gi|167517233|ref|XP_001742957.1|	59.7	4e-08	hypothetical protein [Monosiga brevicollis MX1] >gi|163778056|gb|EDQ91671.1| predicted protein [Monosiga brevicollis MX1]
Unigene15595_OH_aA	3087	4917	85.2044	gi|395833702|ref|XP_003789861.1|	1626.7	0	PREDICTED: staphylococcal nuclease domain-containing protein 1 [Otolemur garnettii]
Unigene9081_OH_aA	776	1234	85.0652	gi|390479600|ref|XP_002762751.2|	299.3	1e-79	PREDICTED: eukaryotic translation initiation factor 1A, X-chromosomal-like [Callithrix jacchus]
Unigene15520_OH_aA	330	524	84.9407	--	--	--	--
Unigene39829_OH_aA	312	495	84.869	--	--	--	--
Unigene41365_OH_aA	2232	3537	84.7694	gi|327290469|ref|XP_003229945.1|	832.8	0	PREDICTED: isocitrate dehydrogenase [NADP], mitochondrial-like [Anolis carolinensis]
Unigene40950_OH_aA	329	521	84.7111	--	--	--	--
Unigene38724_OH_aA	1272	2011	84.5714	--	--	--	--
CL1720.Contig1_OH_aA	920	1452	84.4262	gi|239977313|sp|B2BS84.1|IVBI_AUSLA	491.5	2e-137	RecName: Full=Protease inhibitor; AltName: Full=Putative Kunitz-type proteinase inhibitor; Flags: Precursor >gi|159146286|gb|ABW90603.1| putative Kunitz-type proteinase inhibitor [Austrelaps labialis]
Unigene40832_OH_aA	1476	2313	83.8277	gi|345325636|ref|XP_001514001.2|	229.9	2e-58	PREDICTED: embigin-like [Ornithorhynchus anatinus]
Unigene8291_OH_aA	1662	2602	83.7481	gi|18000297|gb|AAL54910.1|	599.4	1e-169	unknown [Lapemis hardwickii]
CL1050.Contig2_OH_aA	312	486	83.3259	gi|390464352|ref|XP_002806949.2|	53.9	2e-06	PREDICTED: LOW QUALITY PROTEIN: titin [Callithrix jacchus]
Unigene32483_OH_aA	1091	1697	83.2062	gi|358801603|gb|AEU60002.1|	192.2	3e-47	parvalbumin [Crotalus oreganus helleri]
Unigene24825_OH_aA	1334	2072	83.0869	gi|297298482|ref|XP_001092401.2|	76.6	2e-12	PREDICTED: hypothetical protein LOC704066 [Macaca mulatta]
CL7177.Contig1_OH_aA	5693	8810	82.7815	gi|327268958|ref|XP_003219262.1|	32.7	2e-104	PREDICTED: copia protein-like [Anolis carolinensis]
Unigene36324_OH_aA	231	357	82.6713	--	--	--	--
Unigene34867_OH_aA	1414	2181	82.5096	--	--	--	--
Unigene16415_OH_aA	806	1243	82.4963	--	--	--	--
CL1050.Contig1_OH_aA	464	714	82.3149	gi|334329989|ref|XP_001377440.2|	60.5	2e-08	PREDICTED: LOW QUALITY PROTEIN: titin [Monodelphis domestica]
Unigene34059_OH_aA	3505	5381	82.1246	gi|327265677|ref|XP_003217634.1|	418.3	1e-114	PREDICTED: transmembrane emp24 domain-containing protein 9-like [Anolis carolinensis]
Unigene41372_OH_aA	833	1277	82.0058	gi|327290501|ref|XP_003229961.1|	184.9	3e-45	PREDICTED: brain protein I3-like [Anolis carolinensis]
Unigene29093_OH_aA	549	839	81.7501	gi|327281194|ref|XP_003225334.1|	340.1	2e-92	PREDICTED: dolichyl-diphosphooligosaccharide--protein glycosyltransferase subunit 2-like [Anolis carolinensis]
Unigene33895_OH_aA	356	544	81.7424	--	--	--	--
Unigene7837_OH_aA	256	391	81.7025	--	--	--	--
Unigene31268_OH_aA	1539	2347	81.578	gi|327287320|ref|XP_003228377.1|	265	6e-69	PREDICTED: v-type proton ATPase 16 kDa proteolipid subunit-like [Anolis carolinensis]
Unigene34422_OH_aA	1363	2075	81.4368	gi|327259701|ref|XP_003214674.1|	231.5	6e-59	PREDICTED: CD82 antigen-like, partial [Anolis carolinensis]
CL2197.Contig2_OH_aA	487	740	81.2833	gi|301605491|ref|XP_002932355.1|	57.8	1e-07	PREDICTED: hypothetical protein LOC100494796 [Xenopus (Silurana) tropicalis]
Unigene28501_OH_aA	1502	2276	81.0589	gi|327279492|ref|XP_003224490.1|	647.5	0	PREDICTED: keratin, type I cytoskeletal 18-like [Anolis carolinensis]
CL303.Contig1_OH_aA	1432	2162	80.7628	gi|226372474|gb|ACO51862.1|	567.4	5e-160	Transposable element Tc1 transposase [Rana catesbeiana]
Unigene29132_OH_aA	3793	5722	80.6981	gi|147899089|ref|NP_001086781.1|	882.1	0	solute carrier family 13, member 2 [Xenopus laevis] >gi|50603797|gb|AAH77435.1| Slc13a2-prov protein [Xenopus laevis]
Unigene7707_OH_aA	654	982	80.3216	--	--	--	--
Unigene28749_OH_aA	1015	1523	80.2661	gi|4502201|ref|NP_001649.1|	37	5e-96	ADP-ribosylation factor 1 [Homo sapiens] >gi|6680716|ref|NP_031502.1| ADP-ribosylation factor 1 [Mus musculus] >gi|11968098|ref|NP_071963.1| ADP-ribosylation factor 1 [Rattus norvegicus] >gi|28603778|ref|NP_788826.1| ADP-ribosylation factor 1 [Bos taurus] >gi|66879660|ref|NP_001019397.1| ADP-ribosylation factor 1 [Homo sapiens] >gi|66879662|ref|NP_001019398.1| ADP-ribosylation factor 1 [Homo sapi…
Unigene37197_OH_aA	1147	1721	80.2631	gi|327261803|ref|XP_003215717.1|	73.6	1e-11	PREDICTED: dolichyl-diphosphooligosaccharide--protein glycosyltransferase subunit STT3B-like [Anolis carolinensis]
CL3046.Contig1_OH_aA	1531	2297	80.2573	gi|48427642|ref|YP_022764.1|	861.3	0	cytochrome c oxidase subunit I [Cherax destructor] >gi|40021557|gb|AAR37034.1| cytochrome c oxidase subunit I [Cherax destructor]
CL646.Contig2_OH_aA	364	546	80.2398	--	--	--	--
CL1713.Contig1_OH_aA	442	662	80.1188	gi|350593667|ref|XP_003359624.2|	58.5	9e-08	PREDICTED: titin-like, partial [Sus scrofa]
Unigene29026_OH_aA	2274	3393	79.8164	gi|3122072|sp|Q90835.1|EF1A_CHICK	477.6	1e-132	RecName: Full=Elongation factor 1-alpha 1; Short=EF-1-alpha-1; AltName: Full=Elongation factor Tu; Short=EF-Tu >gi|488468|gb|AAA48757.1| elongation factor 1 alpha [Gallus gallus]
Unigene28933_OH_aA	771	1149	79.7194	gi|126308208|ref|XP_001370926.1|	171.4	3e-41	PREDICTED: protein phosphatase 1 regulatory subunit 1B-like [Monodelphis domestica]
Unigene41403_OH_aA	372	553	79.5208	gi|62859073|ref|NP_001017047.1|	112.5	5e-24	NADH dehydrogenase (ubiquinone) 1 alpha subcomplex, 3, 9kDa [Xenopus (Silurana) tropicalis]
Unigene28999_OH_aA	1464	2175	79.4725	gi|327288606|ref|XP_003229017.1|	847	0	PREDICTED: coatomer subunit delta-like [Anolis carolinensis]
Unigene41400_OH_aA	836	1241	79.408	gi|334346923|ref|XP_001375285.2|	179.5	1e-43	PREDICTED: vesicle-associated membrane protein 3-like [Monodelphis domestica]
Unigene26458_OH_aA	1697	2508	79.0577	gi|327283396|ref|XP_003226427.1|	497.7	6e-139	PREDICTED: tetraspanin-3-like isoform 1 [Anolis carolinensis]
Unigene40619_OH_aA	751	1109	78.9933	gi|327279376|ref|XP_003224432.1|	254.6	2e-66	PREDICTED: multiple inositol polyphosphate phosphatase 1-like [Anolis carolinensis]
Unigene29098_OH_aA	581	856	78.8127	--	--	--	--
Unigene41396_OH_aA	469	690	78.7	gi|327279420|ref|XP_003224454.1|	86.7	3e-16	PREDICTED: hypothetical protein LOC100560275 [Anolis carolinensis]
Unigene15912_OH_aA	543	798	78.6143	--	--	--	--
CL5710.Contig1_OH_aA	1136	1662	78.262	gi|348572492|ref|XP_003472026.1|	627.1	4e-178	PREDICTED: 26S proteasome non-ATPase regulatory subunit 7-like [Cavia porcellus]
CL1.Contig1_OH_aA	336	491	78.1701	gi|6576738|dbj|BAA88337.1|	26.9	1e-19	ORF2 [Acanthochelys spixii]
Unigene40963_OH_aA	1110	1619	78.0229	gi|327281580|ref|XP_003225525.1|	63.5	1e-08	PREDICTED: nebulin-like [Anolis carolinensis]
Unigene41388_OH_aA	920	1337	77.7396	gi|327264291|ref|XP_003216947.1|	468	2e-130	PREDICTED: n-alpha-acetyltransferase 10, NatA catalytic subunit-like [Anolis carolinensis]
Unigene28897_OH_aA	2008	2911	77.5491	gi|327259463|ref|XP_003214556.1|	1028.1	0	PREDICTED: ATP synthase subunit alpha, mitochondrial-like [Anolis carolinensis]
CL6263.Contig1_OH_aA	227	329	77.5298	--	--	--	--
Unigene28714_OH_aA	2468	3574	77.4654	gi|397467342|ref|XP_003805381.1|	58.2	2e-06	PREDICTED: tankyrase-1 isoform 1 [Pan paniscus]
Unigene35599_OH_aA	716	1031	77.0272	--	--	--	--
Unigene2258_OH_aA	515	738	76.6563	--	--	--	--
Unigene15421_OH_aA	1127	1614	76.6087	gi|327282966|ref|XP_003226213.1|	671.4	0	PREDICTED: Golgi reassembly-stacking protein 2-like [Anolis carolinensis]
CL7367.Contig1_OH_aA	1843	2639	76.5971	--	--	--	--
Unigene36765_OH_aA	553	790	76.4188	gi|327281996|ref|XP_003225731.1|	224.9	1e-57	PREDICTED: SEC14 domain and spectrin repeat-containing protein 1-like [Anolis carolinensis]
Unigene35781_OH_aA	1005	1429	76.0615	gi|397477637|ref|XP_003810176.1|	172.2	3e-41	PREDICTED: ribonuclease kappa [Pan paniscus]
Unigene41405_OH_aA	1174	1669	76.0478	gi|301627123|ref|XP_002942726.1|	227.3	1e-57	PREDICTED: hypothetical protein LOC100495238 [Xenopus (Silurana) tropicalis]
Unigene37290_OH_aA	457	649	75.9674	gi|327275957|ref|XP_003222738.1|	144.8	1e-33	PREDICTED: hypothetical protein LOC100559599 [Anolis carolinensis]
Unigene27914_OH_aA	1168	1654	75.7515	gi|327275015|ref|XP_003222269.1|	59.3	3e-07	PREDICTED: protein disulfide-isomerase A4-like [Anolis carolinensis]
Unigene34966_OH_aA	3038	4300	75.7145	gi|327290579|ref|XP_003230000.1|	400.2	3e-109	PREDICTED: homocysteine-responsive endoplasmic reticulum-resident ubiquitin-like domain member 1 protein-like, partial [Anolis carolinensis]
Unigene31167_OH_aA	816	1154	75.6509	--	--	--	--
Unigene15978_OH_aA	319	451	75.6283	gi|327266782|ref|XP_003218183.1|	89.4	4e-17	PREDICTED: 60S ribosomal protein L22-like 1-like [Anolis carolinensis]
Unigene7619_OH_aA	497	702	75.5578	gi|350537631|ref|NP_001232534.1|	159.8	3e-38	putative fungal metazoan origin like protein variant 2 [Taeniopygia guttata] >gi|197128535|gb|ACH45033.1| putative fungal metazoan origin like protein variant 2 [Taeniopygia guttata] >gi|197128536|gb|ACH45034.1| putative fungal metazoan origin like protein variant 2 [Taeniopygia guttata] >gi|197128537|gb|ACH45035.1| putative fungal metazoan origin like protein variant 2 [Taeniopygia guttata]
CL1958.Contig1_OH_aA	1679	2367	75.413	--	--	--	--
Unigene37974_OH_aA	293	413	75.4017	--	--	--	--
Unigene35968_OH_aA	284	399	75.1542	--	--	--	--
CL97.Contig1_OH_aA	2179	3061	75.1458	gi|327281562|ref|XP_003225516.1|	106.3	5e-77	PREDICTED: hypothetical protein LOC100561123 [Anolis carolinensis]
Unigene2037_OH_aA	767	1075	74.9742	--	--	--	--
Unigene41433_OH_aA	745	1042	74.8187	gi|327290575|ref|XP_003229998.1|	229.6	1e-58	PREDICTED: NADH dehydrogenase [ubiquinone] 1 beta subcomplex subunit 10-like [Anolis carolinensis]
Unigene28991_OH_aA	1030	1438	74.6827	gi|297291910|ref|XP_001082271.2|	128.6	4e-28	PREDICTED: 40S ribosomal protein S29-like [Macaca mulatta]
Unigene15984_OH_aA	898	1252	74.5807	gi|327281174|ref|XP_003225324.1|	547.7	2e-154	PREDICTED: eukaryotic translation initiation factor 3 subunit C-like [Anolis carolinensis]
Unigene2_OH_aA	334	465	74.474	--	--	--	--
CL5589.Contig2_OH_aA	202	281	74.4138	--	--	--	--
CL7006.Contig1_OH_aA	1103	1534	74.3958	--	--	--	--
Unigene7618_OH_aA	740	1028	74.3122	gi|327263846|ref|XP_003216728.1|	225.7	1e-57	PREDICTED: ATP synthase lipid-binding protein, mitochondrial-like [Anolis carolinensis]
Unigene31463_OH_aA	1458	2018	74.0393	gi|45382999|ref|NP_989920.1|	218.8	5e-55	DNA-binding protein inhibitor ID-3 [Gallus gallus] >gi|15419003|gb|AAK93835.1| helix-loop-helix protein [Gallus gallus]
CL4266.Contig1_OH_aA	536	741	73.9523	--	--	--	--
CL5441.Contig1_OH_aA	1498	2070	73.9192	gi|32812298|gb|AAP88020.1|AF355752_1	95.5	6e-18	reverse transcriptase [Chelonia mydas]
Unigene7546_OH_aA	1505	2078	73.8597	gi|326914911|ref|XP_003203766.1|	330.1	1e-88	PREDICTED: epithelial cell adhesion molecule-like [Meleagris gallopavo]
CL6037.Contig2_OH_aA	1331	1831	73.5883	--	--	--	--
Unigene41429_OH_aA	275	378	73.5288	--	--	--	--
CL777.Contig4_OH_aA	936	1285	73.4388	gi|4239700|emb|CAA10770.1|	98.2	5e-43	reverse transcriptase-like [Bos taurus]
Unigene41404_OH_aA	652	894	73.348	gi|327268986|ref|XP_003219276.1|	229.2	1e-58	PREDICTED: proteasome maturation protein-like [Anolis carolinensis]
Unigene34907_OH_aA	633	866	73.1834	gi|355717873|gb|AES06081.1|	151.8	1e-35	spermidine/spermine N1-acetyltransferase family member 2 [Mustela putorius furo]
Unigene41391_OH_aA	747	1021	73.1145	gi|327268533|ref|XP_003219051.1|	327	4e-88	PREDICTED: ATP synthase subunit O, mitochondrial-like [Anolis carolinensis]
CL731.Contig1_OH_aA	593	810	73.0683	--	--	--	--
CL7354.Contig1_OH_aA	4085	5570	72.9393	gi|242019801|ref|XP_002430347.1|	213.8	5e-53	reverse transcriptase, putative [Pediculus humanus corporis] >gi|212515471|gb|EEB17609.1| reverse transcriptase, putative [Pediculus humanus corporis]
Unigene41418_OH_aA	1205	1643	72.9372	gi|327290195|ref|XP_003229809.1|	473	1e-131	PREDICTED: carbonyl reductase [NADPH] 1-like [Anolis carolinensis]
CL17.Contig3_OH_aA	998	1360	72.8965	--	--	--	--
Unigene40819_OH_aA	242	329	72.7242	--	--	--	--
CL5935.Contig1_OH_aA	2091	2842	72.7057	gi|327266865|ref|XP_003218224.1|	224.2	3e-127	PREDICTED: neprilysin-like [Anolis carolinensis]
Unigene407_OH_aA	1163	1577	72.5355	--	--	--	--
Unigene31323_OH_aA	1228	1660	72.3116	gi|296210691|ref|XP_002752079.1|	589.7	8e-167	PREDICTED: calumenin isoform 2 [Callithrix jacchus]
Unigene27433_OH_aA	2178	2926	71.8646	gi|327283035|ref|XP_003226247.1|	788.9	0	PREDICTED: nucleobindin-1-like [Anolis carolinensis]
Unigene34874_OH_aA	903	1213	71.8574	gi|363740363|ref|XP_001233959.2|	238	4e-61	PREDICTED: neural proliferation differentiation and control protein 1 [Gallus gallus]
Unigene28666_OH_aA	391	524	71.6891	--	--	--	--
CL34.Contig7_OH_aA	3157	4222	71.5389	gi|327271319|ref|XP_003220435.1|	119	1e-24	PREDICTED: UHRF1-binding protein 1-like [Anolis carolinensis]
Unigene31187_OH_aA	1730	2312	71.4892	gi|348569482|ref|XP_003470527.1|	1099.3	0	PREDICTED: eukaryotic translation initiation factor 3 subunit L-like isoform 1 [Cavia porcellus]
Unigene31166_OH_aA	871	1160	71.2424	gi|327281163|ref|XP_003225319.1|	572	1e-161	PREDICTED: protein arginine N-methyltransferase 1-like [Anolis carolinensis]
Unigene16418_OH_aA	932	1240	71.1712	gi|4759160|ref|NP_004166.1|	252.3	2e-65	small nuclear ribonucleoprotein Sm D3 [Homo sapiens] >gi|13385598|ref|NP_080371.1| small nuclear ribonucleoprotein Sm D3 [Mus musculus] >gi|56119060|ref|NP_001007839.1| small nuclear ribonucleoprotein Sm D3 [Gallus gallus] >gi|62859245|ref|NP_001017093.1| small nuclear ribonucleoprotein D3 polypeptide 18kDa [Xenopus (Silurana) tropicalis] >gi|148230601|ref|NP_001084936.1| small nuclear ribonucleo…
Unigene40621_OH_aA	276	367	71.1304	gi|327279376|ref|XP_003224432.1|	156	4e-37	PREDICTED: multiple inositol polyphosphate phosphatase 1-like [Anolis carolinensis]
Unigene40726_OH_aA	202	268	70.9712	--	--	--	--
Unigene15646_OH_aA	870	1150	70.7094	gi|326934474|ref|XP_003213314.1|	363.6	6e-99	PREDICTED: NADH dehydrogenase [ubiquinone] iron-sulfur protein 7, mitochondrial-like, partial [Meleagris gallopavo]
Unigene28788_OH_aA	1321	1746	70.7033	gi|327277318|ref|XP_003223412.1|	642.1	0	PREDICTED: 55 kDa erythrocyte membrane protein-like [Anolis carolinensis]
Unigene9191_OH_aA	795	1050	70.6514	gi|327265603|ref|XP_003217597.1|	148.3	3e-34	PREDICTED: probable protein BRICK1-like [Anolis carolinensis]
Unigene33837_OH_aA	783	1031	70.4361	gi|48427646|ref|YP_022768.1|	443.4	4e-123	cytochrome c oxidase subunit III [Cherax destructor] >gi|40021561|gb|AAR37038.1| cytochrome c oxidase subunit III [Cherax destructor]
Unigene34832_OH_aA	452	595	70.4169	--	--	--	--
Unigene26729_OH_aA	1223	1609	70.3766	--	--	--	--
Unigene29018_OH_aA	846	1113	70.3758	--	--	--	--
CL132.Contig7_OH_aA	1726	2270	70.3532	gi|327285952|ref|XP_003227695.1|	275.4	5e-72	PREDICTED: class A basic helix-loop-helix protein 15-like [Anolis carolinensis]
Unigene7770_OH_aA	817	1074	70.3203	gi|327276006|ref|XP_003222762.1|	395.2	1e-108	PREDICTED: UPF0510 protein INM02-like [Anolis carolinensis]
CL7172.Contig2_OH_aA	722	948	70.2376	gi|327271319|ref|XP_003220435.1|	219.2	1e-55	PREDICTED: UHRF1-binding protein 1-like [Anolis carolinensis]
Unigene27814_OH_aA	565	741	70.1566	gi|327285067|ref|XP_003227256.1|	266.5	4e-70	PREDICTED: phosphoglycerate kinase-like [Anolis carolinensis]
Unigene41414_OH_aA	929	1215	69.9615	gi|729687|sp|P41331.1|HBA_MICGA	244.2	5e-63	RecName: Full=Hemoglobin subunit alpha; AltName: Full=Alpha-globin; AltName: Full=Hemoglobin alpha chain
CL6958.Contig1_OH_aA	557	728	69.9157	--	--	--	--
Unigene14_OH_aA	561	733	69.894	gi|390369102|ref|XP_001184017.2|	26.2	4e-27	PREDICTED: H(+)/Cl(-) exchange transporter 7-like, partial [Strongylocentrotus purpuratus]
Unigene28966_OH_aA	2068	2699	69.8153	gi|297299881|ref|XP_001099076.2|	164.1	2e-38	PREDICTED: hypothetical protein LOC710457 [Macaca mulatta]
Unigene9374_OH_aA	804	1049	69.794	gi|124231|sp|P10160.2|IF5A1_RABIT	308.5	1e-82	RecName: Full=Eukaryotic translation initiation factor 5A-1; Short=eIF-5A-1; Short=eIF-5A1; AltName: Full=Eukaryotic initiation factor 5A isoform 1; Short=eIF-5A; AltName: Full=eIF-4D
Unigene34038_OH_aA	220	285	69.298	--	--	--	--
Unigene39103_OH_aA	1392	1803	69.2875	--	--	--	--
Unigene33470_OH_aA	2010	2601	69.2218	gi|327277267|ref|XP_003223387.1|	502.3	3e-140	PREDICTED: sialic acid synthase-like [Anolis carolinensis]
Unigene41397_OH_aA	1352	1749	69.2009	gi|307213349|gb|EFN88801.1|	56.2	3e-06	hypothetical protein EAI_13046 [Harpegnathos saltator]
Unigene17523_OH_aA	209	270	69.106	gi|123910516|sp|Q2VBP1.1|NXS11_OPHHA	136.7	2e-31	RecName: Full=Short neurotoxin SNTX11; Flags: Precursor >gi|82570087|gb|ABB83628.1| short chain neurotoxin precursor [Ophiophagus hannah]
Unigene7628_OH_aA	683	882	69.0791	--	--	--	--
CL6289.Contig1_OH_aA	2240	2890	69.0158	gi|327284215|ref|XP_003226834.1|	1294.3	0	PREDICTED: sodium/potassium-transporting ATPase subunit alpha-1-like [Anolis carolinensis]
Unigene1441_OH_aA	319	410	68.753	--	--	--	--
Unigene41394_OH_aA	1966	2524	68.6759	gi|327280872|ref|XP_003225175.1|	941	0	PREDICTED: aldehyde dehydrogenase, mitochondrial-like [Anolis carolinensis]
Unigene41406_OH_aA	409	525	68.6649	gi|61098232|ref|NP_001012789.1|	145.6	5e-34	eukaryotic translation initiation factor 3 subunit J [Gallus gallus] >gi|82082038|sp|Q5ZKA4.1|EIF3J_CHICK RecName: Full=Eukaryotic translation initiation factor 3 subunit J; Short=eIF3j; AltName: Full=Eukaryotic translation initiation factor 3 subunit 1; AltName: Full=eIF-3-alpha; AltName: Full=eIF3 p35
Unigene7545_OH_aA	1949	2496	68.5064	gi|327291792|ref|XP_003230604.1|	185.7	6e-45	PREDICTED: vesicle-associated membrane protein 8-like, partial [Anolis carolinensis]
Unigene29140_OH_aA	423	541	68.4156	gi|195364277|gb|ACF95883.1|	132.9	3e-30	SOX9 [Pleurodeles waltl]
CL6666.Contig1_OH_aA	964	1230	68.2538	gi|239618555|gb|ACR83850.1|	260	1e-67	cystatin precursor [Naja kaouthia]
CL22.Contig12_OH_aA	589	751	68.2061	--	--	--	--
Unigene1095_OH_aA	1468	1866	67.9961	--	--	--	--
Unigene41427_OH_aA	327	415	67.8889	--	--	--	--
Unigene41423_OH_aA	982	1242	67.6564	gi|327262989|ref|XP_003216304.1|	521.5	2e-146	PREDICTED: ribosome biogenesis protein NSA2 homolog [Anolis carolinensis]
Unigene15882_OH_aA	714	903	67.6531	gi|327276154|ref|XP_003222835.1|	204.9	2e-51	PREDICTED: coiled-coil-helix-coiled-coil-helix domain-containing protein 10, mitochondrial-like [Anolis carolinensis]
CL7348.Contig1_OH_aA	457	576	67.4225	--	--	--	--
Unigene15684_OH_aA	406	511	67.3276	--	--	--	--
Unigene32104_OH_aA	2116	2661	67.271	gi|116243063|sp|Q0GNE0.1|CISY_IGUIG	571.6	4e-161	RecName: Full=Citrate synthase, mitochondrial; Flags: Precursor >gi|112791217|gb|ABI21882.1| citrate synthase [Iguana iguana]
Unigene38237_OH_aA	1601	2013	67.2591	gi|397514020|ref|XP_003827301.1|	82.8	4e-14	PREDICTED: signal peptidase complex catalytic subunit SEC11C isoform 1 [Pan paniscus] >gi|397514022|ref|XP_003827302.1| PREDICTED: signal peptidase complex catalytic subunit SEC11C isoform 2 [Pan paniscus]
Unigene26836_OH_aA	1085	1363	67.1993	gi|327289596|ref|XP_003229510.1|	255.8	2e-66	PREDICTED: selenoprotein S-like [Anolis carolinensis]
Unigene1083_OH_aA	1440	1808	67.1637	gi|327284602|ref|XP_003227026.1|	79	6e-13	PREDICTED: zinc finger protein 850-like [Anolis carolinensis]
Unigene41389_OH_aA	1607	2017	67.1411	gi|327270872|ref|XP_003220212.1|	540	1e-151	PREDICTED: transmembrane protein 59-like [Anolis carolinensis]
Unigene872_OH_aA	1883	2361	67.0724	gi|327269000|ref|XP_003219283.1|	513.1	1e-143	PREDICTED: sodium/potassium-transporting ATPase subunit beta-1-like [Anolis carolinensis]
Unigene41416_OH_aA	558	699	67.0103	gi|327284647|ref|XP_003227048.1|	189.1	8e-47	PREDICTED: 10 kDa heat shock protein, mitochondrial-like [Anolis carolinensis]
Unigene1330_OH_aA	290	363	66.9587	--	--	--	--
Unigene16414_OH_aA	1220	1525	66.8665	gi|327259711|ref|XP_003214679.1|	594.3	3e-168	PREDICTED: GDP-fucose transporter 1-like [Anolis carolinensis]
Unigene15519_OH_aA	1176	1468	66.7755	gi|45382667|ref|NP_990035.1|	278.1	5e-73	transforming protein RhoA [Gallus gallus] >gi|3184514|gb|AAC18962.1| GTPase cRhoA [Gallus gallus] >gi|4218981|gb|AAD12255.1| GTP-binding protein [Gallus gallus] >gi|10178874|emb|CAC08447.1| RhoA GTPase [Gallus gallus] >gi|217874317|gb|ACK56277.1| RhoA GTPase [Anas platyrhynchos]
Unigene15439_OH_aA	1074	1340	66.742	gi|197098594|ref|NP_001124758.1|	610.5	3e-173	COP9 signalosome complex subunit 6 [Pongo abelii] >gi|75042569|sp|Q5REY0.1|CSN6_PONAB RecName: Full=COP9 signalosome complex subunit 6; Short=SGN6; Short=Signalosome subunit 6
Unigene7625_OH_aA	1932	2407	66.645	gi|149699374|ref|XP_001501628.1|	1001.9	0	PREDICTED: lysyl-tRNA synthetase isoform 1 [Equus caballus]
Unigene34424_OH_aA	200	249	66.599	--	--	--	--
Unigene28843_OH_aA	450	560	66.5693	--	--	--	--
Unigene36704_OH_aA	973	1208	66.4129	gi|327259893|ref|XP_003214770.1|	523.5	5e-147	PREDICTED: eukaryotic translation initiation factor 4 gamma 2-like [Anolis carolinensis]
Unigene15473_OH_aA	357	443	66.3795	--	--	--	--
Unigene41398_OH_aA	1968	2437	66.2413	gi|327264613|ref|XP_003217107.1|	659.8	0	PREDICTED: dnaJ homolog subfamily B member 1-like [Anolis carolinensis]
Unigene37710_OH_aA	1177	1457	66.2188	gi|57530610|ref|NP_001006342.1|	223.4	1e-56	uncharacterized protein LOC420161 precursor [Gallus gallus]
Unigene24883_OH_aA	554	685	66.1423	gi|327282586|ref|XP_003226023.1|	130.6	3e-29	PREDICTED: NADH dehydrogenase [ubiquinone] 1 subunit C2-like [Anolis carolinensis]
Unigene35553_OH_aA	1733	2142	66.118	gi|327273540|ref|XP_003221538.1|	543.9	8e-153	PREDICTED: NADH-cytochrome b5 reductase 3-like [Anolis carolinensis]
CL3717.Contig1_OH_aA	1585	1959	66.1156	--	--	--	--
Unigene40346_OH_aA	694	856	65.9801	gi|327268579|ref|XP_003219074.1|	233.4	6e-60	PREDICTED: hypothetical protein LOC100565429 [Anolis carolinensis]
Unigene31589_OH_aA	1351	1666	65.9657	gi|327284215|ref|XP_003226834.1|	686	0	PREDICTED: sodium/potassium-transporting ATPase subunit alpha-1-like [Anolis carolinensis]
Unigene37771_OH_aA	309	381	65.9576	--	--	--	--
Unigene1644_OH_aA	643	792	65.889	gi|301629037|ref|XP_002943655.1|	138.7	1e-31	PREDICTED: hypothetical protein LOC100497771 [Xenopus (Silurana) tropicalis]
Unigene41439_OH_aA	304	374	65.8107	gi|149640897|ref|XP_001511259.1|	116.7	2e-25	PREDICTED: malate dehydrogenase, cytoplasmic [Ornithorhynchus anatinus]
Unigene15875_OH_aA	1083	1332	65.7922	gi|327276633|ref|XP_003223072.1|	350.1	9e-95	PREDICTED: receptor expression-enhancing protein 5-like [Anolis carolinensis]
Unigene481_OH_aA	264	323	65.4481	--	--	--	--
Unigene41395_OH_aA	1052	1286	65.3919	gi|334359125|pdb|3AV2|A	265.4	3e-69	Chain A, The Human Nucleosome Structure Containing The Histone Variant H3.3 >gi|334359129|pdb|3AV2|E Chain E, The Human Nucleosome Structure Containing The Histone Variant H3.3
Unigene32355_OH_aA	608	742	65.2828	gi|84029303|sp|P0C0U8.1|HBB1_DRYCE	268.9	9e-71	RecName: Full=Hemoglobin subunit beta-1; AltName: Full=Beta-1-globin; AltName: Full=Hemoglobin beta-1 chain; AltName: Full=Hemoglobin beta-I chain
Unigene41415_OH_aA	686	837	65.2679	--	--	--	--
CL7016.Contig1_OH_aA	2283	2785	65.2556	gi|3378474|emb|CAA76183.1|	79.7	6e-13	nebulin [Oryctolagus cuniculus]
Unigene26302_OH_aA	637	777	65.2499	gi|17367183|sp|Q9W7L0.3|ENOA_PYTRG	317.8	2e-85	RecName: Full=Alpha-enolase; AltName: Full=2-phospho-D-glycerate hydro-lyase; AltName: Full=Phosphopyruvate hydratase >gi|5305427|gb|AAD41646.1|AF072589_1 alpha enolase [Python regius]
CL7252.Contig1_OH_aA	246	300	65.2356	--	--	--	--
CL1237.Contig1_OH_aA	1941	2366	65.206	gi|327260842|ref|XP_003215242.1|	992.3	0	PREDICTED: LOW QUALITY PROTEIN: t-complex protein 1 subunit delta-like [Anolis carolinensis]
Unigene1498_OH_aA	1188	1442	64.9303	gi|327265069|ref|XP_003217331.1|	523.5	7e-147	PREDICTED: protein Tob1-like [Anolis carolinensis]
Unigene7615_OH_aA	1916	2324	64.8842	gi|57525300|ref|NP_001006216.1|	958	0	T-complex protein 1 subunit zeta [Gallus gallus] >gi|82233762|sp|Q5ZJ54.3|TCPZ_CHICK RecName: Full=T-complex protein 1 subunit zeta; Short=TCP-1-zeta; AltName: Full=CCT-zeta
Unigene27927_OH_aA	543	658	64.8223	gi|57530169|ref|NP_001006433.1|	225.7	7e-58	cleavage stimulation factor subunit 2 [Gallus gallus]
Unigene41430_OH_aA	308	372	64.6087	gi|388328107|pdb|4DDG|A	183.3	2e-45	Chain A, Crystal Structure Of Human Otub1UBCH5B~UBUB >gi|388328108|pdb|4DDG|B Chain B, Crystal Structure Of Human Otub1UBCH5B~UBUB >gi|388328109|pdb|4DDG|C Chain C, Crystal Structure Of Human Otub1UBCH5B~UBUB >gi|388328113|pdb|4DDG|J Chain J, Crystal Structure Of Human Otub1UBCH5B~UBUB >gi|388328114|pdb|4DDG|K Chain K, Crystal Structure Of Human Otub1UBCH5B~UBUB >gi|388328115|pdb|4DDG|L Chain L, …
Unigene40744_OH_aA	885	1068	64.5545	--	--	--	--
Unigene34925_OH_aA	634	765	64.5462	--	--	--	--
Unigene41434_OH_aA	279	336	64.4219	--	--	--	--
Unigene7623_OH_aA	1071	1287	64.2817	--	--	--	--
Unigene28903_OH_aA	371	445	64.163	--	--	--	--
Unigene9000_OH_aA	978	1173	64.159	gi|224073935|ref|XP_002191642.1|	478.8	1e-133	PREDICTED: proteasome (prosome, macropain) subunit, beta type, 7 [Taeniopygia guttata]
CL3408.Contig1_OH_aA	1272	1525	64.1329	--	--	--	--
Unigene16280_OH_aA	632	757	64.0733	gi|3132906|gb|AAC16420.1|	70.9	4e-11	acetylcholinesterase [Bungarus fasciatus]
Unigene29046_OH_aA	807	966	64.0327	gi|327284787|ref|XP_003227117.1|	287.3	4e-76	PREDICTED: myosin light chain 1, cardiac muscle-like [Anolis carolinensis]
Unigene15968_OH_aA	738	883	64.0034	--	--	--	--
Unigene16424_OH_aA	1361	1626	63.9088	gi|126322035|ref|XP_001367903.1|	298.5	4e-79	PREDICTED: translocon-associated protein subunit alpha-like [Monodelphis domestica]
Unigene28550_OH_aA	525	626	63.7843	gi|327276990|ref|XP_003223249.1|	267.3	1e-70	PREDICTED: proliferation-associated protein 2G4-like [Anolis carolinensis]
Unigene41432_OH_aA	1502	1788	63.679	gi|327279791|ref|XP_003224639.1|	416.4	1e-114	PREDICTED: cyclic AMP-dependent transcription factor ATF-5-like [Anolis carolinensis]
Unigene17505_OH_aA	211	251	63.6341	gi|397510982|ref|XP_003825862.1|	58.9	7e-08	PREDICTED: ADP-ribosylation factor 3 isoform 2 [Pan paniscus]
Unigene1139_OH_aA	358	425	63.5045	--	--	--	--
Unigene25147_OH_aA	1498	1778	63.4919	gi|327278707|ref|XP_003224102.1|	709.1	0	PREDICTED: creatine kinase B-type-like [Anolis carolinensis]
CL1578.Contig2_OH_aA	515	610	63.3609	--	--	--	--
Unigene31667_OH_aA	548	649	63.3523	gi|327272524|ref|XP_003221034.1|	349	5e-95	PREDICTED: hsc70-interacting protein-like [Anolis carolinensis]
Unigene24994_OH_aA	317	375	63.2806	--	--	--	--
CL2197.Contig1_OH_aA	225	266	63.2408	--	--	--	--
CL4698.Contig1_OH_aA	267	315	63.1099	gi|327263195|ref|XP_003216406.1|	171.8	7e-42	PREDICTED: myocyte-specific enhancer factor 2C-like [Anolis carolinensis]
Unigene17833_OH_aA	951	1118	62.8868	gi|301767894|ref|XP_002919381.1|	395.2	2e-108	PREDICTED: proteasome subunit beta type-4-like [Ailuropoda melanoleuca]
Unigene15795_OH_aA	532	623	62.6433	gi|395861093|ref|XP_003802828.1|	123.2	4e-27	PREDICTED: interferon-induced transmembrane protein 3-like [Otolemur garnettii]
Unigene32727_OH_aA	1012	1184	62.5849	gi|327288819|ref|XP_003229122.1|	457.2	5e-127	PREDICTED: protein CASC4-like [Anolis carolinensis]
Unigene15886_OH_aA	1095	1280	62.5309	--	--	--	--
Unigene27592_OH_aA	1479	1725	62.3906	gi|327276080|ref|XP_003222799.1|	342	4e-92	PREDICTED: phosphatidylethanolamine-binding protein 1-like [Anolis carolinensis]
Unigene15526_OH_aA	439	512	62.3884	--	--	--	--
Unigene15966_OH_aA	2777	3236	62.3349	gi|327277368|ref|XP_003223437.1|	111.3	2e-22	PREDICTED: fibronectin type-III domain-containing protein 3a-like, partial [Anolis carolinensis]
Unigene1592_OH_aA	2642	3076	62.2805	gi|327266035|ref|XP_003217812.1|	1070.1	0	PREDICTED: dolichyl-diphosphooligosaccharide--protein glycosyltransferase subunit 1-like [Anolis carolinensis]
Unigene15624_OH_aA	2095	2439	62.2768	gi|327278100|ref|XP_003223800.1|	500	1e-139	PREDICTED: UV excision repair protein RAD23 homolog B-like [Anolis carolinensis]
Unigene34643_OH_aA	968	1125	62.1693	--	--	--	--
Unigene29139_OH_aA	904	1047	61.9551	gi|148228778|ref|NP_001081217.1|	369.4	1e-100	proteasome subunit Y [Xenopus laevis] >gi|76779604|gb|AAI06526.1| LOC397716 protein [Xenopus laevis]
CL326.Contig3_OH_aA	1132	1311	61.9519	--	--	--	--
Unigene7620_OH_aA	2168	2510	61.9317	gi|327264528|ref|XP_003217065.1|	330.9	1e-88	PREDICTED: prostaglandin E synthase 3-like [Anolis carolinensis]
Unigene15949_OH_aA	576	666	61.8515	gi|332865004|ref|XP_003318427.1|	133.3	5e-30	PREDICTED: ubiquitin-conjugating enzyme E2 C-like [Pan troglodytes]
Unigene36703_OH_aA	1928	2229	61.8446	gi|327259893|ref|XP_003214770.1|	1075.8	0	PREDICTED: eukaryotic translation initiation factor 4 gamma 2-like [Anolis carolinensis]
Unigene819_OH_aA	785	907	61.8068	gi|327281621|ref|XP_003225545.1|	89	2e-16	PREDICTED: nucleolin-like [Anolis carolinensis]
CL5664.Contig1_OH_aA	680	785	61.7532	--	--	--	--
Unigene12121_OH_aA	1187	1370	61.7402	gi|327286763|ref|XP_003228099.1|	299.3	2e-79	PREDICTED: calmodulin-like [Anolis carolinensis]
Unigene25570_OH_aA	882	1015	61.5596	gi|327284479|ref|XP_003226965.1|	375.9	1e-102	PREDICTED: 26S proteasome non-ATPase regulatory subunit 8-like [Anolis carolinensis]
Unigene28950_OH_aA	1341	1537	61.3117	--	--	--	--
CL4180.Contig1_OH_aA	2008	2299	61.2454	gi|395455152|sp|B6EWW8.1|V5NTD_GLOBR	1003	0	RecName: Full=Snake venom 5&apos;-nucleotidase; Short=5&apos;-NT; AltName: Full=Ecto-5&apos;-nucleotidase; Flags: Precursor >gi|211926756|dbj|BAG82602.1| ecto-5&apos;-nucleotidase [Gloydius brevicaudus]
Unigene39311_OH_aA	783	896	61.2132	gi|325120835|emb|CBZ56390.1|	55.1	3e-06	Methyltransferase-like protein, related [Neospora caninum Liverpool]
CL326.Contig5_OH_aA	435	497	61.1175	--	--	--	--
Unigene9098_OH_aA	1780	2032	61.0664	--	--	--	--
Unigene8653_OH_aA	1025	1170	61.0605	--	--	--	--
Unigene7724_OH_aA	1170	1332	60.8999	gi|327288789|ref|XP_003229107.1|	453.4	9e-126	PREDICTED: cytochrome c1, heme protein, mitochondrial-like [Anolis carolinensis]
Unigene28737_OH_aA	240	273	60.8485	--	--	--	--
Unigene11081_OH_aA	1929	2194	60.8419	gi|60302774|ref|NP_001012581.1|	1016.5	0	T-complex protein 1 subunit epsilon [Gallus gallus]
CL1833.Contig3_OH_aA	511	581	60.821	gi|363735918|ref|XP_421979.3|	52.4	9e-06	PREDICTED: titin [Gallus gallus]
Unigene29047_OH_aA	256	291	60.8067	gi|327284787|ref|XP_003227117.1|	82.4	6e-15	PREDICTED: myosin light chain 1, cardiac muscle-like [Anolis carolinensis]
Unigene37884_OH_aA	670	760	60.6788	--	--	--	--
Unigene35588_OH_aA	643	727	60.4814	gi|149716835|ref|XP_001498794.1|	63.2	9e-09	PREDICTED: porimin-like [Equus caballus]
Unigene28823_OH_aA	331	374	60.4425	--	--	--	--
CL20.Contig15_OH_aA	759	856	60.3296	--	--	--	--
Unigene41441_OH_aA	399	449	60.1966	gi|197127654|gb|ACH44152.1|	100.5	2e-20	putative ATP synthase e chain mitochondrial variant 1 [Taeniopygia guttata]
Unigene38293_OH_aA	1173	1319	60.1513	gi|50746643|ref|XP_420590.1|	235.7	3e-60	PREDICTED: cyclin-I [Gallus gallus]
Unigene41446_OH_aA	346	389	60.1412	gi|350536085|ref|NP_001232228.1|	108.6	7e-23	putative translocase of outer mitochondrial membrane 7 variant 2 [Taeniopygia guttata] >gi|197129611|gb|ACH46109.1| putative translocase of outer mitochondrial membrane 7 variant 1 [Taeniopygia guttata] >gi|197129612|gb|ACH46110.1| putative translocase of outer mitochondrial membrane 7 variant 2 [Taeniopygia guttata] >gi|197129613|gb|ACH46111.1| putative translocase of outer mitochondrial membran…
Unigene15957_OH_aA	1200	1349	60.1353	gi|327288018|ref|XP_003228725.1|	448.4	3e-124	PREDICTED: acidic leucine-rich nuclear phosphoprotein 32 family member E-like isoform 1 [Anolis carolinensis]
Unigene707_OH_aA	2230	2506	60.1139	gi|327286578|ref|XP_003228007.1|	1043.5	0	PREDICTED: stress-induced-phosphoprotein 1-like [Anolis carolinensis]
Unigene13_OH_aA	1728	1941	60.087	--	--	--	--
Unigene171_OH_aA	765	858	59.9963	--	--	--	--
Unigene36457_OH_aA	5893	6591	59.8292	gi|327268666|ref|XP_003219117.1|	85.9	2e-14	PREDICTED: e3 ubiquitin-protein ligase listerin-like isoform 1 [Anolis carolinensis]
CL304.Contig2_OH_aA	2250	2516	59.8173	gi|387165368|gb|AFJ59923.1|	1302	0	OVF precursor protein [Ophiophagus hannah]
Unigene24710_OH_aA	1730	1933	59.7701	gi|327270763|ref|XP_003220158.1|	663.7	0	PREDICTED: endophilin-B1-like isoform 1 [Anolis carolinensis]
Unigene40967_OH_aA	375	419	59.7697	--	--	--	--
CL3408.Contig3_OH_aA	387	432	59.7133	--	--	--	--
Unigene36955_OH_aA	389	434	59.6813	--	--	--	--
Unigene15829_OH_aA	500	557	59.5914	--	--	--	--
Unigene26392_OH_aA	876	975	59.5387	gi|363732082|ref|XP_003641059.1|	64.3	7e-09	PREDICTED: uncharacterized protein LOC100859742 [Gallus gallus]
Unigene35510_OH_aA	602	669	59.4467	gi|327286560|ref|XP_003227998.1|	213.4	4e-54	PREDICTED: tuftelin-like [Anolis carolinensis]
Unigene39376_OH_aA	214	237	59.2425	--	--	--	--
Unigene40247_OH_aA	242	268	59.2404	gi|187607213|ref|NP_001120026.1|	141	1e-32	uncharacterized protein LOC100144990 [Xenopus (Silurana) tropicalis] >gi|165970484|gb|AAI58331.1| LOC100144990 protein [Xenopus (Silurana) tropicalis]
Unigene31257_OH_aA	489	541	59.1816	--	--	--	--
Unigene32865_OH_aA	245	271	59.17	--	--	--	--
Unigene31510_OH_aA	3108	3437	59.1558	gi|21553105|ref|NP_660126.1|	245	1e-62	allograft inflammatory factor 1-like [Mus musculus] >gi|157819519|ref|NP_001102048.1| allograft inflammatory factor 1-like [Rattus norvegicus] >gi|81906255|sp|Q9EQX4.1|AIF1L_MOUSE RecName: Full=Allograft inflammatory factor 1-like; AltName: Full=Ionized calcium-binding adapter molecule 2 >gi|12082067|dbj|BAB20749.1| ionized calcium binding adapter molecule 2 (Iba2) [Mus musculus] >gi|19354046|gb|…
Unigene33296_OH_aA	295	326	59.1145	--	--	--	--
Unigene32133_OH_aA	482	532	59.0423	gi|82232159|sp|Q5MCS0.1|VSPHA_LAPHA	79	7e-14	RecName: Full=Serine protease harobin; AltName: Full=Fibrin(ogen)olytic enzyme; AltName: Full=Snake venom serine protease; Short=SVSP; Flags: Precursor >gi|56566179|gb|AAV98367.1| serine protease precursor [Lapemis hardwickii]
Unigene40971_OH_aA	233	257	59.0032	--	--	--	--
Unigene17850_OH_aA	315	347	58.9274	--	--	--	--
Unigene28829_OH_aA	1058	1165	58.9032	gi|224095092|ref|XP_002197796.1|	553.5	5e-156	PREDICTED: solute carrier family 25 (mitochondrial carrier; peroxisomal membrane protein, 34kDa), member 17 [Taeniopygia guttata]
Unigene38035_OH_aA	1568	1722	58.747	gi|147898729|ref|NP_001086000.1|	211.8	6e-53	choline transporter-like protein 4 [Xenopus laevis] >gi|82184136|sp|Q6GN42.1|CTL4_XENLA RecName: Full=Choline transporter-like protein 4; AltName: Full=Solute carrier family 44 member 4 >gi|49119531|gb|AAH73678.1| MGC83045 protein [Xenopus laevis]
CL6178.Contig1_OH_aA	1213	1331	58.697	--	--	--	--
Unigene7711_OH_aA	791	867	58.6329	gi|118403568|ref|NP_001072817.1|	316.6	7e-85	heat shock protein beta-1 [Xenopus (Silurana) tropicalis] >gi|113197742|gb|AAI21618.1| heat shock 27kDa protein 1 [Xenopus (Silurana) tropicalis]
Unigene40137_OH_aA	316	346	58.5717	--	--	--	--
Unigene15926_OH_aA	1040	1138	58.5339	gi|327286771|ref|XP_003228103.1|	462.2	1e-128	PREDICTED: chloride intracellular channel protein 1-like [Anolis carolinensis]
Unigene17654_OH_aA	1857	2031	58.5055	gi|327281612|ref|XP_003225541.1|	767.7	0	PREDICTED: intestinal-type alkaline phosphatase 1-like [Anolis carolinensis]
Unigene21966_OH_aA	538	588	58.4647	gi|13385012|ref|NP_079847.1|	202.6	6e-51	mitochondrial import inner membrane translocase subunit TIM16 [Mus musculus] >gi|23396745|sp|Q9CQV1.1|TIM16_MOUSE RecName: Full=Mitochondrial import inner membrane translocase subunit TIM16; AltName: Full=Mitochondria-associated granulocyte macrophage CSF-signaling molecule; AltName: Full=Presequence translocated-associated motor subunit PAM16 >gi|18041972|gb|AAL57766.1|AF349454_1 mitochondria as…
CL1169.Contig1_OH_aA	2274	2485	58.4567	--	--	--	--
CL565.Contig3_OH_aA	229	250	58.3987	--	--	--	--
Unigene41410_OH_aA	977	1066	58.3662	gi|351702314|gb|EHB05233.1|	391.3	3e-107	Oligoribonuclease, mitochondrial [Heterocephalus glaber]
CL5219.Contig1_OH_aA	462	504	58.3562	gi|18157526|dbj|BAB83841.1|	135.6	6e-31	ReO_6 [Oryzias latipes]
Unigene10640_OH_aA	325	354	58.2664	gi|327272688|ref|XP_003221116.1|	136.3	3e-31	PREDICTED: matrix Gla protein-like [Anolis carolinensis]
Unigene28549_OH_aA	1513	1645	58.1601	gi|327276990|ref|XP_003223249.1|	415.2	3e-114	PREDICTED: proliferation-associated protein 2G4-like [Anolis carolinensis]
Unigene41437_OH_aA	483	525	58.1448	--	--	--	--
CL382.Contig11_OH_aA	1963	2132	58.0986	gi|224066373|ref|XP_002188184.1|	976.9	0	PREDICTED: inosine monophosphate dehydrogenase 2 [Taeniopygia guttata]
Unigene37155_OH_aA	1536	1668	58.0903	gi|327277380|ref|XP_003223443.1|	674.9	0	PREDICTED: hypothetical protein LOC100553651 [Anolis carolinensis]
CL6524.Contig1_OH_aA	736	799	58.0721	--	--	--	--
Unigene40549_OH_aA	230	249	57.9122	gi|39579174|gb|AAR28760.1|	55.1	1e-06	DNA-dependent protein kinase catalytic subunit [Gallus gallus]
Unigene15539_OH_aA	571	618	57.8963	gi|327278200|ref|XP_003223850.1|	126.3	6e-28	PREDICTED: H/ACA ribonucleoprotein complex subunit 3-like [Anolis carolinensis]
Unigene2531_OH_aA	1009	1091	57.8405	--	--	--	--
Unigene28525_OH_aA	1694	1830	57.7878	gi|334324672|ref|XP_001371747.2|	993	0	PREDICTED: sorting nexin-27-like [Monodelphis domestica]
Unigene31233_OH_aA	877	947	57.7629	gi|327281787|ref|XP_003225628.1|	164.1	7e-39	PREDICTED: lymphocyte antigen 86-like [Anolis carolinensis]
Unigene41272_OH_aA	705	761	57.7423	gi|307209185|gb|EFN86296.1|	62.4	1e-08	hypothetical protein EAI_03492 [Harpegnathos saltator]
Unigene28728_OH_aA	774	832	57.5017	gi|149570923|ref|XP_001512226.1|	288.1	2e-76	PREDICTED: histone H1x-like [Ornithorhynchus anatinus]
Unigene494_OH_aA	361	388	57.4941	--	--	--	--
Unigene41061_OH_aA	327	351	57.4193	gi|327268644|ref|XP_003219106.1|	109	6e-23	PREDICTED: ubiquitin carboxyl-terminal hydrolase 25-like [Anolis carolinensis]
Unigene28569_OH_aA	2005	2148	57.3084	gi|327283043|ref|XP_003226251.1|	661.4	0	PREDICTED: branched-chain-amino-acid aminotransferase, mitochondrial-like [Anolis carolinensis]
Unigene27217_OH_aA	1318	1411	57.2677	--	--	--	--
Unigene7641_OH_aA	2478	2648	57.163	gi|363746126|ref|XP_003643535.1|	132.9	7e-29	PREDICTED: plasmalemma vesicle-associated protein-like [Gallus gallus]
Unigene31729_OH_aA	1997	2133	57.1362	gi|327291105|ref|XP_003230262.1|	1010.4	0	PREDICTED: t-complex protein 1 subunit gamma-like isoform 1 [Anolis carolinensis]
Unigene15826_OH_aA	1014	1083	57.1333	gi|327289325|ref|XP_003229375.1|	429.9	8e-119	PREDICTED: proteasome subunit beta type-5-like [Anolis carolinensis]
Unigene39711_OH_aA	269	287	57.0727	gi|6576738|dbj|BAA88337.1|	84	2e-15	ORF2 [Acanthochelys spixii]
Unigene22710_OH_aA	1572	1677	57.0662	gi|327281621|ref|XP_003225545.1|	706.4	0	PREDICTED: nucleolin-like [Anolis carolinensis]
Unigene41455_OH_aA	440	469	57.0189	gi|327288620|ref|XP_003229024.1|	172.9	3e-42	PREDICTED: ATP synthase subunit g, mitochondrial-like [Anolis carolinensis]
Unigene26244_OH_aA	307	327	56.9781	--	--	--	--
Unigene15529_OH_aA	1833	1952	56.966	gi|327277111|ref|XP_003223309.1|	349.4	3e-94	PREDICTED: glutamate dehydrogenase 1, mitochondrial-like [Anolis carolinensis]
Unigene31775_OH_aA	226	240	56.8069	gi|327280754|ref|XP_003225116.1|	143.7	2e-33	PREDICTED: transmembrane protein 147-like [Anolis carolinensis]
Unigene33703_OH_aA	1640	1740	56.755	--	--	--	--
Unigene7596_OH_aA	427	453	56.7504	--	--	--	--
Unigene41421_OH_aA	1111	1177	56.671	gi|50752556|ref|XP_422829.1|	350.5	7e-95	PREDICTED: translocon-associated protein subunit gamma [Gallus gallus]
Unigene28915_OH_aA	420	444	56.5499	gi|327266130|ref|XP_003217859.1|	196.4	2e-49	PREDICTED: LOW QUALITY PROTEIN: inositol 1,4,5-trisphosphate receptor type 1-like [Anolis carolinensis]
Unigene38238_OH_aA	525	555	56.5499	--	--	--	--
CL2762.Contig1_OH_aA	988	1044	56.5252	gi|327284704|ref|XP_003227076.1|	402.5	1e-110	PREDICTED: cytochrome b-c1 complex subunit Rieske, mitochondrial-like [Anolis carolinensis]
Unigene15480_OH_aA	2039	2152	56.4577	gi|327283135|ref|XP_003226297.1|	1093.2	0	PREDICTED: phosphoglucomutase-2-like [Anolis carolinensis]
Unigene7803_OH_aA	1364	1438	56.3953	gi|224049534|ref|XP_002197094.1|	297.7	7e-79	PREDICTED: DC2 protein [Taeniopygia guttata]
CL6091.Contig2_OH_aA	1000	1054	56.3818	--	--	--	--
Unigene34245_OH_aA	364	383	56.2854	--	--	--	--
Unigene26785_OH_aA	861	905	56.2269	gi|327286002|ref|XP_003227720.1|	159.5	1e-37	PREDICTED: cytochrome c oxidase subunit 6B1-like [Anolis carolinensis]
Unigene41413_OH_aA	775	813	56.1161	gi|327263395|ref|XP_003216505.1|	247.3	5e-64	PREDICTED: iron-sulfur cluster assembly 1 homolog, mitochondrial-like [Anolis carolinensis]
Unigene36059_OH_aA	534	560	56.0977	--	--	--	--
Unigene38236_OH_aA	437	458	56.0638	--	--	--	--
Unigene39324_OH_aA	755	790	55.973	gi|139947860|ref|NP_001077185.1|	250.4	5e-65	THO complex subunit 5 homolog [Bos taurus] >gi|160358753|sp|A4IFQ0.1|THOC5_BOVIN RecName: Full=THO complex subunit 5 homolog >gi|134024821|gb|AAI34699.1| MGC148498 protein [Bos taurus]
Unigene26144_OH_aA	1031	1077	55.8799	gi|327277121|ref|XP_003223314.1|	399.1	1e-109	PREDICTED: mitochondrial import inner membrane translocase subunit Tim23-like [Anolis carolinensis]
Unigene17592_OH_aA	651	679	55.794	gi|397510982|ref|XP_003825862.1|	35.8	1e-82	PREDICTED: ADP-ribosylation factor 3 isoform 2 [Pan paniscus]
Unigene12575_OH_aA	1081	1125	55.6705	gi|224094396|ref|XP_002188496.1|	606.3	7e-172	PREDICTED: methionyl aminopeptidase 2 [Taeniopygia guttata]
Unigene28978_OH_aA	735	764	55.6038	--	--	--	--
Unigene26832_OH_aA	2128	2210	55.5545	gi|327265933|ref|XP_003217762.1|	360.5	1e-97	PREDICTED: ADP-ribosylation factor 4-like [Anolis carolinensis]
Unigene38225_OH_aA	2290	2378	55.5488	gi|183396273|gb|ACC62007.1|	56.2	7e-06	hydroxyproline-rich glycoprotein [Cryptosporidium hominis]
Unigene39736_OH_aA	240	249	55.4992	--	--	--	--
Unigene28750_OH_aA	454	471	55.4962	--	--	--	--
Unigene1080_OH_aA	457	474	55.4831	gi|344285833|ref|XP_003414664.1|	125.2	8e-28	PREDICTED: protein Tob1-like [Loxodonta africana]
Unigene20747_OH_aA	2708	2806	55.4291	gi|327288158|ref|XP_003228795.1|	767.3	0	PREDICTED: glutamine synthetase-like, partial [Anolis carolinensis]
Unigene32101_OH_aA	4497	4657	55.3964	gi|2266994|gb|AAB63466.1|	1730.3	0	O-linked GlcNAc transferase [Homo sapiens] >gi|6911265|gb|AAF31458.1| HRNT1 [Homo sapiens] >gi|18250916|emb|CAC86129.1| UDP-N-acetylglucosamine: polypeptide-N-acetylglucosaminyl transferase [Homo sapiens] >gi|119625690|gb|EAX05285.1| O-linked N-acetylglucosamine (GlcNAc) transferase (UDP-N-acetylglucosamine:polypeptide-N-acetylglucosaminyl transferase), isoform CRA_a [Homo sapiens]
Unigene34906_OH_aA	529	547	55.3134	--	--	--	--
CL7073.Contig1_OH_aA	328	338	55.1241	--	--	--	--
Unigene41082_OH_aA	1488	1533	55.1109	gi|148224158|ref|NP_001084140.1|	702.2	0	guanine nucleotide-binding protein G(I)/G(S)/G(T) subunit beta-1 [Xenopus laevis] >gi|54261466|gb|AAH84263.1| XGbeta1 protein [Xenopus laevis]
Unigene14290_OH_aA	1376	1417	55.0871	gi|327284876|ref|XP_003227161.1|	174.1	1e-41	PREDICTED: hypothetical protein LOC100567022 [Anolis carolinensis]
Unigene41436_OH_aA	1140	1173	55.0417	gi|327283181|ref|XP_003226320.1|	448	3e-124	PREDICTED: GTP-binding nuclear protein Ran-like isoform 1 [Anolis carolinensis] >gi|327283183|ref|XP_003226321.1| PREDICTED: GTP-binding nuclear protein Ran-like isoform 2 [Anolis carolinensis]
Unigene28210_OH_aA	409	420	54.9319	gi|327260906|ref|XP_003215274.1|	197.2	1e-49	PREDICTED: nuclear nucleic acid-binding protein C1D-like [Anolis carolinensis]
Unigene28412_OH_aA	2173	2231	54.921	gi|348559126|ref|XP_003465367.1|	797.7	0	PREDICTED: sphingomyelin phosphodiesterase-like [Cavia porcellus]
Unigene13366_OH_aA	1477	1516	54.9057	gi|363745276|ref|XP_427091.2|	364.8	5e-99	PREDICTED: glycolipid transfer protein [Gallus gallus]
Unigene15959_OH_aA	1142	1172	54.8984	gi|350537247|ref|NP_001232518.1|	241.9	4e-62	putative microtubule-associated protein 1 light chain 3 alpha [Taeniopygia guttata] >gi|197127201|gb|ACH43699.1| putative microtubule-associated protein 1 light chain 3 alpha [Taeniopygia guttata]
Unigene28474_OH_aA	267	274	54.8956	--	--	--	--
Unigene32992_OH_aA	200	205	54.8305	--	--	--	--
Unigene38239_OH_aA	806	826	54.8206	gi|327282526|ref|XP_003225993.1|	279.6	9e-74	PREDICTED: signal peptidase complex catalytic subunit SEC11C-like [Anolis carolinensis]
Unigene29129_OH_aA	537	550	54.7882	gi|55587728|ref|XP_513650.1|	179.1	7e-44	PREDICTED: hepatitis B virus X-interacting protein isoform 5 [Pan troglodytes] >gi|397478760|ref|XP_003810705.1| PREDICTED: hepatitis B virus X-interacting protein [Pan paniscus] >gi|397478762|ref|XP_003810706.1| PREDICTED: hepatitis B virus X-interacting protein [Pan paniscus]
Unigene28811_OH_aA	717	733	54.6869	gi|359321563|ref|XP_003639626.1|	81.3	4e-14	PREDICTED: lysosomal-associated transmembrane protein 4A isoform 1 [Canis lupus familiaris]
Unigene37841_OH_aA	609	621	54.5472	--	--	--	--
Unigene31900_OH_aA	1209	1232	54.5108	gi|224070049|ref|XP_002195352.1|	229.2	2e-58	PREDICTED: hypothetical protein [Taeniopygia guttata]
Unigene34880_OH_aA	212	216	54.5025	gi|315434200|ref|NP_001186775.1|	104.4	1e-21	selenoprotein P, plasma, 1 precursor [Oryctolagus cuniculus]
Unigene27728_OH_aA	223	227	54.4527	gi|327272774|ref|XP_003221159.1|	52.4	6e-06	PREDICTED: phosphate carrier protein, mitochondrial-like isoform 2 [Anolis carolinensis]
CL4181.Contig1_OH_aA	1460	1484	54.3725	gi|157695083|gb|ABV66132.1|	468.4	3e-130	immunoglobulin Y heavy chain constant region [Anolis carolinensis]
Unigene15872_OH_aA	755	767	54.3434	gi|297302693|ref|XP_002806043.1|	55.1	3e-06	PREDICTED: hypothetical protein LOC100425147, partial [Macaca mulatta]
Unigene41435_OH_aA	570	579	54.3378	gi|118103044|ref|XP_001234221.1|	55.5	1e-06	PREDICTED: coiled-coil domain-containing protein 56 [Gallus gallus]
Unigene41412_OH_aA	1249	1266	54.2213	gi|327259839|ref|XP_003214743.1|	718.4	0	PREDICTED: eukaryotic translation initiation factor 3 subunit M-like [Anolis carolinensis]
CL7302.Contig1_OH_aA	1356	1374	54.2033	gi|74000377|ref|XP_864907.1|	511.9	2e-143	PREDICTED: tropomyosin alpha-4 chain isoform 6 [Canis lupus familiaris] >gi|395822276|ref|XP_003784447.1| PREDICTED: tropomyosin alpha-1 chain [Otolemur garnettii]
CL902.Contig1_OH_aA	578	585	54.141	gi|188501733|gb|ACD54835.1|	166.4	6e-40	MHC class I antigen [Conolophus subcristatus]
Unigene7597_OH_aA	1054	1066	54.1022	gi|327264858|ref|XP_003217228.1|	576.2	8e-163	PREDICTED: PKHD domain-containing transmembrane protein C17orf101 homolog [Anolis carolinensis]
Unigene41422_OH_aA	454	459	54.0823	gi|332216432|ref|XP_003257355.1|	128.3	9e-29	PREDICTED: hypothetical protein LOC100589120 [Nomascus leucogenys]
Unigene15553_OH_aA	1204	1217	54.0708	gi|327269412|ref|XP_003219488.1|	414.8	3e-114	PREDICTED: receptor-binding cancer antigen expressed on SiSo cells-like [Anolis carolinensis]
Unigene33896_OH_aA	1570	1581	53.868	--	--	--	--
Unigene31749_OH_aA	608	612	53.8451	--	--	--	--
Unigene28335_OH_aA	1946	1956	53.7681	gi|363737476|ref|XP_413703.3|	420.6	1e-115	PREDICTED: neuroplastin [Gallus gallus]
Unigene7786_OH_aA	620	623	53.752	gi|327288320|ref|XP_003228876.1|	191	2e-47	PREDICTED: prefoldin subunit 6-like [Anolis carolinensis]
Unigene38990_OH_aA	663	665	53.6546	--	--	--	--
Unigene37967_OH_aA	372	373	53.637	--	--	--	--
CL3600.Contig2_OH_aA	562	563	53.5884	--	--	--	--
Unigene41424_OH_aA	688	689	53.5709	gi|149463071|ref|XP_001514439.1|	253.8	4e-66	PREDICTED: DNA-directed RNA polymerases I, II, and III subunit RPABC2-like [Ornithorhynchus anatinus] >gi|327284940|ref|XP_003227193.1| PREDICTED: DNA-directed RNA polymerases I, II, and III subunit RPABC2-like [Anolis carolinensis]
Unigene41402_OH_aA	2199	2201	53.5418	gi|327276297|ref|XP_003222906.1|	677.6	0	PREDICTED: intermediate conductance calcium-activated potassium channel protein 4-like [Anolis carolinensis]
Unigene26728_OH_aA	1549	1550	53.5277	gi|327259961|ref|XP_003214804.1|	362.5	3e-98	PREDICTED: CD81 protein-like [Anolis carolinensis]
CL2583.Contig6_OH_aA	250	250	53.4932	--	--	--	--
CL790.Contig2_OH_aA	326	326	53.4932	--	--	--	--
Unigene25112_OH_aA	449	449	53.4932	gi|327279936|ref|XP_003224711.1|	244.2	1e-63	PREDICTED: signal recognition particle 72 kDa protein-like [Anolis carolinensis]
Unigene34882_OH_aA	340	340	53.4932	--	--	--	--
Unigene39897_OH_aA	283	283	53.4932	--	--	--	--
Unigene7599_OH_aA	756	756	53.4932	gi|327271415|ref|XP_003220483.1|	320.1	5e-86	PREDICTED: ATP synthase subunit b, mitochondrial-like isoform 1 [Anolis carolinensis]
Unigene41214_OH_aA	1166	1165	53.4473	gi|327259323|ref|XP_003214487.1|	385.2	3e-105	PREDICTED: transmembrane emp24 domain-containing protein 10-like [Anolis carolinensis]
Unigene24992_OH_aA	774	773	53.4241	gi|327272588|ref|XP_003221066.1|	483	5e-135	PREDICTED: adenylosuccinate lyase-like [Anolis carolinensis]
Unigene26258_OH_aA	452	451	53.3748	--	--	--	--
Unigene41401_OH_aA	884	882	53.3722	gi|197127888|gb|ACH44386.1|	207.6	5e-52	putative ATP synthase H+ transporting mitochondrial F1 complex delta subunit [Taeniopygia guttata]
Unigene2179_OH_aA	381	380	53.3528	--	--	--	--
Unigene41443_OH_aA	527	525	53.2902	gi|348584208|ref|XP_003477864.1|	154.5	1e-36	PREDICTED: acyl carrier protein, mitochondrial-like [Cavia porcellus]
Unigene40955_OH_aA	261	260	53.2882	--	--	--	--
Unigene27495_OH_aA	1069	1062	53.1429	gi|327264043|ref|XP_003216826.1|	334.7	4e-90	PREDICTED: ras-related protein Rab-3D-like [Anolis carolinensis]
Unigene2575_OH_aA	1820	1805	53.0523	gi|327271289|ref|XP_003220420.1|	640.6	0	PREDICTED: prolargin-like [Anolis carolinensis]
Unigene29059_OH_aA	437	433	53.0035	gi|345327778|ref|XP_001513221.2|	97.8	1e-19	PREDICTED: acidic leucine-rich nuclear phosphoprotein 32 family member B-like [Ornithorhynchus anatinus]
Unigene17886_OH_aA	211	209	52.9861	gi|351697426|gb|EHB00345.1|	110.2	2e-23	Protein RER1 [Heterocephalus glaber]
Unigene34511_OH_aA	409	405	52.97	gi|145982754|gb|ABQ01132.1|	60.8	1e-08	carinatease-1 [Tropidechis carinatus]
CL2209.Contig3_OH_aA	1316	1302	52.9241	gi|354496917|ref|XP_003510570.1|	299.3	2e-79	PREDICTED: calmodulin-like [Cricetulus griseus]
Unigene32950_OH_aA	969	958	52.8859	--	--	--	--
Unigene7813_OH_aA	1413	1393	52.736	gi|327260832|ref|XP_003215237.1|	507.7	5e-142	PREDICTED: malate dehydrogenase, cytoplasmic-like [Anolis carolinensis]
Unigene29157_OH_aA	1222	1204	52.7052	--	--	--	--
Unigene37165_OH_aA	979	964	52.6736	gi|327288148|ref|XP_003228790.1|	177.6	7e-43	PREDICTED: e3 ubiquitin-protein ligase RNF19B-like [Anolis carolinensis]
Unigene40618_OH_aA	448	441	52.6574	--	--	--	--
Unigene34423_OH_aA	757	745	52.6452	gi|224051026|ref|XP_002199814.1|	236.1	1e-60	PREDICTED: CD82 molecule [Taeniopygia guttata]
Unigene37349_OH_aA	351	345	52.5788	gi|355779946|gb|EHH64422.1|	53.9	2e-06	hypothetical protein EGM_17619, partial [Macaca fascicularis]
Unigene26279_OH_aA	689	677	52.5615	gi|291396041|ref|XP_002714604.1|	179.9	7e-44	PREDICTED: cutA divalent cation tolerance homolog [Oryctolagus cuniculus]
Unigene37961_OH_aA	383	376	52.5155	--	--	--	--
CL5981.Contig2_OH_aA	2480	2433	52.4794	gi|45382929|ref|NP_990850.1|	1155.6	0	sarcoplasmic/endoplasmic reticulum calcium ATPase 1 [Gallus gallus] >gi|114305|sp|P13585.2|AT2A1_CHICK RecName: Full=Sarcoplasmic/endoplasmic reticulum calcium ATPase 1; Short=SERCA1; Short=SR Ca(2+)-ATPase 1; AltName: Full=Calcium pump 1; AltName: Full=Calcium-transporting ATPase sarcoplasmic reticulum type, fast twitch skeletal muscle isoform; AltName: Full=Endoplasmic reticulum class 1/2 Ca(2+…
CL4593.Contig2_OH_aA	339	332	52.3886	--	--	--	--
Unigene1051_OH_aA	959	936	52.2102	--	--	--	--
Unigene41442_OH_aA	484	472	52.1669	--	--	--	--
Unigene33540_OH_aA	923	900	52.1602	--	--	--	--
Unigene40148_OH_aA	236	230	52.1332	--	--	--	--
Unigene15401_OH_aA	2316	2257	52.1305	gi|327279260|ref|XP_003224375.1|	868.2	0	PREDICTED: AP-2 complex subunit mu-1-like [Anolis carolinensis]
Unigene39332_OH_aA	944	916	51.9065	gi|326930049|ref|XP_003211165.1|	558.9	1e-157	PREDICTED: THO complex subunit 5 homolog [Meleagris gallopavo]
Unigene34408_OH_aA	402	390	51.8964	--	--	--	--
Unigene2032_OH_aA	561	544	51.8722	gi|363730891|ref|XP_418347.3|	157.1	3e-37	PREDICTED: cytochrome b-c1 complex subunit 7-like isoform 2 [Gallus gallus]
Unigene7605_OH_aA	491	476	51.859	gi|327270205|ref|XP_003219880.1|	196.8	2e-49	PREDICTED: NADH dehydrogenase [ubiquinone] iron-sulfur protein 6, mitochondrial-like [Anolis carolinensis]
Unigene36027_OH_aA	379	367	51.7995	--	--	--	--
Unigene31574_OH_aA	1136	1099	51.7509	--	--	--	--
Unigene31604_OH_aA	1478	1426	51.6112	gi|327283149|ref|XP_003226304.1|	885.6	0	PREDICTED: kelch repeat and BTB domain-containing protein 10-like [Anolis carolinensis]
Unigene10995_OH_aA	1179	1134	51.4515	--	--	--	--
CL267.Contig8_OH_aA	486	467	51.4019	--	--	--	--
Unigene32796_OH_aA	1513	1450	51.2658	gi|397485762|ref|XP_003814009.1|	79.7	3e-13	PREDICTED: cell division control protein 42 homolog isoform 5 [Pan paniscus]
CL6830.Contig2_OH_aA	234	224	51.2072	--	--	--	--
CL5981.Contig1_OH_aA	2524	2414	51.1619	gi|45382929|ref|NP_990850.1|	1155.6	0	sarcoplasmic/endoplasmic reticulum calcium ATPase 1 [Gallus gallus] >gi|114305|sp|P13585.2|AT2A1_CHICK RecName: Full=Sarcoplasmic/endoplasmic reticulum calcium ATPase 1; Short=SERCA1; Short=SR Ca(2+)-ATPase 1; AltName: Full=Calcium pump 1; AltName: Full=Calcium-transporting ATPase sarcoplasmic reticulum type, fast twitch skeletal muscle isoform; AltName: Full=Endoplasmic reticulum class 1/2 Ca(2+…
Unigene39372_OH_aA	891	852	51.1517	gi|326922832|ref|XP_003207648.1|	209.9	1e-52	PREDICTED: cordon-bleu protein-like 1-like [Meleagris gallopavo]
Unigene29102_OH_aA	500	478	51.1395	gi|327265428|ref|XP_003217510.1|	176	5e-43	PREDICTED: calnexin-like [Anolis carolinensis]
CL1131.Contig1_OH_aA	384	367	51.125	--	--	--	--
Unigene2125_OH_aA	722	689	51.0482	--	--	--	--
Unigene32026_OH_aA	1753	1672	51.0215	gi|224073673|ref|XP_002199389.1|	682.9	0	PREDICTED: WD repeat domain 5 [Taeniopygia guttata]
Unigene41474_OH_aA	393	373	50.7709	gi|327284463|ref|XP_003226957.1|	188.3	7e-47	PREDICTED: c-Myc-binding protein-like [Anolis carolinensis]
CL1261.Contig2_OH_aA	572	542	50.6876	--	--	--	--
Unigene36627_OH_aA	1937	1835	50.6763	--	--	--	--
Unigene29128_OH_aA	2417	2288	50.6382	gi|327271375|ref|XP_003220463.1|	981.5	0	PREDICTED: seryl-tRNA synthetase, cytoplasmic-like [Anolis carolinensis]
Unigene28658_OH_aA	639	604	50.5632	gi|224051651|ref|XP_002200187.1|	263.8	3e-69	PREDICTED: hypothetical protein [Taeniopygia guttata]
Unigene996_OH_aA	1976	1867	50.5424	gi|327285737|ref|XP_003227589.1|	73.2	5e-11	PREDICTED: annexin A11-like [Anolis carolinensis]
Unigene37375_OH_aA	1782	1681	50.4613	--	--	--	--
Unigene7814_OH_aA	278	262	50.4144	--	--	--	--
Unigene15598_OH_aA	779	734	50.4031	gi|284413724|ref|NP_001165115.1|	190.3	7e-47	signal peptidase complex subunit 1 homolog [Gallus gallus] >gi|284413726|ref|NP_001165116.1| signal peptidase complex subunit 1 homolog [Gallus gallus]
CL2526.Contig1_OH_aA	2961	2787	50.3497	gi|327281580|ref|XP_003225525.1|	72.8	1e-10	PREDICTED: nebulin-like [Anolis carolinensis]
Unigene38523_OH_aA	288	271	50.3356	gi|327260890|ref|XP_003215266.1|	62.8	5e-09	PREDICTED: ras-related protein Rab-17-like [Anolis carolinensis]
Unigene41419_OH_aA	937	881	50.2962	--	--	--	--
CL3160.Contig2_OH_aA	2314	2175	50.2799	gi|224062190|ref|XP_002192134.1|	970.3	0	PREDICTED: pyruvate kinase, muscle [Taeniopygia guttata]
CL6986.Contig2_OH_aA	2182	2049	50.2326	gi|6576738|dbj|BAA88337.1|	30.4	6e-100	ORF2 [Acanthochelys spixii]
Unigene10639_OH_aA	709	665	50.1734	--	--	--	--
Unigene40862_OH_aA	239	224	50.1359	--	--	--	--
Unigene33131_OH_aA	538	504	50.1126	--	--	--	--
Unigene14752_OH_aA	221	207	50.1045	--	--	--	--
Unigene37958_OH_aA	313	293	50.0751	--	--	--	--
Unigene7759_OH_aA	1673	1566	50.0719	gi|327286456|ref|XP_003227946.1|	550.1	1e-154	PREDICTED: voltage-dependent anion-selective channel protein 3-like [Anolis carolinensis]
Unigene14005_OH_aA	703	658	50.069	gi|327259913|ref|XP_003214780.1|	331.3	2e-89	PREDICTED: transmembrane protein 9B-like [Anolis carolinensis]
Unigene33048_OH_aA	1636	1531	50.0599	gi|327290789|ref|XP_003230104.1|	108.6	0	PREDICTED: cytochrome b-c1 complex subunit 2, mitochondrial-like [Anolis carolinensis]
Unigene39925_OH_aA	527	493	50.042	--	--	--	--
Unigene34877_OH_aA	3679	3441	50.0326	gi|327260293|ref|XP_003214969.1|	1049.7	0	PREDICTED: solute carrier family 15 member 2-like [Anolis carolinensis]
Unigene41081_OH_aA	414	387	50.0045	--	--	--	--
Unigene29071_OH_aA	1187	1109	49.9781	gi|57530593|ref|NP_001006339.1|	528.5	2e-148	coatomer subunit epsilon [Gallus gallus] >gi|75571230|sp|Q5ZIK9.1|COPE_CHICK RecName: Full=Coatomer subunit epsilon; AltName: Full=Epsilon-coat protein; Short=Epsilon-COP
Unigene7584_OH_aA	1136	1061	49.9615	gi|126277482|ref|XP_001369563.1|	354	7e-96	PREDICTED: proteasome activator complex subunit 2-like [Monodelphis domestica]
Unigene31944_OH_aA	805	751	49.9048	gi|302486333|ref|NP_001025994.2|	323.6	6e-87	suppressor of G2 allele of SKP1 homolog [Gallus gallus]
CL6134.Contig1_OH_aA	759	708	49.8988	gi|327271319|ref|XP_003220435.1|	75.9	1e-12	PREDICTED: UHRF1-binding protein 1-like [Anolis carolinensis]
Unigene33113_OH_aA	848	791	49.8975	gi|327272008|ref|XP_003220778.1|	413.7	4e-114	PREDICTED: ATP synthase subunit gamma, mitochondrial-like [Anolis carolinensis]
Unigene25111_OH_aA	451	420	49.8163	gi|327279936|ref|XP_003224711.1|	284.6	7e-76	PREDICTED: signal recognition particle 72 kDa protein-like [Anolis carolinensis]
Unigene38278_OH_aA	217	202	49.7955	--	--	--	--
Unigene38956_OH_aA	213	198	49.7261	--	--	--	--
Unigene864_OH_aA	342	317	49.5829	gi|4378025|gb|AAD19348.1|	53.1	3e-06	reverse transcriptase-like protein [Takifugu rubripes]
CL4606.Contig2_OH_aA	901	835	49.5747	--	--	--	--
Unigene31664_OH_aA	466	431	49.4755	--	--	--	--
CL81.Contig2_OH_aA	3086	2853	49.4543	--	--	--	--
Unigene31605_OH_aA	344	318	49.4501	gi|327283149|ref|XP_003226304.1|	130.6	1e-29	PREDICTED: kelch repeat and BTB domain-containing protein 10-like [Anolis carolinensis]
Unigene15843_OH_aA	2333	2156	49.4348	gi|383873079|ref|NP_001244677.1|	513.8	1e-143	torsin-1B precursor [Macaca mulatta] >gi|380787241|gb|AFE65496.1| torsin-1B precursor [Macaca mulatta] >gi|380787243|gb|AFE65497.1| torsin-1B precursor [Macaca mulatta] >gi|383414791|gb|AFH30609.1| torsin-1B precursor [Macaca mulatta] >gi|384946502|gb|AFI36856.1| torsin-1B precursor [Macaca mulatta]
CL6549.Contig2_OH_aA	882	815	49.4296	gi|327281934|ref|XP_003225700.1|	258.8	2e-67	PREDICTED: serine/arginine-rich splicing factor 5-like [Anolis carolinensis]
Unigene41431_OH_aA	363	335	49.367	gi|327289660|ref|XP_003229542.1|	72.4	6e-12	PREDICTED: NADH dehydrogenase [ubiquinone] 1 alpha subcomplex subunit 1-like [Anolis carolinensis]
Unigene41461_OH_aA	438	404	49.3407	--	--	--	--
CL326.Contig2_OH_aA	1067	984	49.332	--	--	--	--
Unigene32842_OH_aA	370	341	49.3005	gi|378557951|gb|AFC17965.1|	79.7	3e-14	lipocalin-like toxin [Liophis miliaris]
Unigene28729_OH_aA	910	837	49.202	--	--	--	--
Unigene41438_OH_aA	942	866	49.1774	gi|45361561|ref|NP_989357.1|	201.8	3e-50	succinate dehydrogenase [ubiquinone] cytochrome b small subunit, mitochondrial [Xenopus (Silurana) tropicalis] >gi|82186281|sp|Q6P355.1|DHSD_XENTR RecName: Full=Succinate dehydrogenase [ubiquinone] cytochrome b small subunit, mitochondrial; Short=CybS; AltName: Full=Succinate dehydrogenase complex subunit D; AltName: Full=Succinate-ubiquinone oxidoreductase cytochrome b small subunit; AltName: Fu…
Unigene41007_OH_aA	610	560	49.1085	--	--	--	--
Unigene34912_OH_aA	907	831	49.0108	gi|345091011|ref|NP_001230734.1|	475.3	1e-132	PCTP-like protein [Sus scrofa]
Unigene25375_OH_aA	286	262	49.0042	--	--	--	--
CL5077.Contig1_OH_aA	393	360	49.0014	--	--	--	--
Unigene36563_OH_aA	544	498	48.9699	gi|327269725|ref|XP_003219643.1|	125.2	1e-27	PREDICTED: 25-hydroxycholesterol 7-alpha-hydroxylase-like [Anolis carolinensis]
Unigene31668_OH_aA	542	496	48.9532	gi|161408093|dbj|BAF94150.1|	157.9	1e-37	heat shock protein 70-binding protein [Alligator mississippiensis]
Unigene29099_OH_aA	270	247	48.9364	--	--	--	--
CL6488.Contig2_OH_aA	1436	1313	48.9113	gi|149473178|ref|XP_001511415.1|	230.3	1e-58	PREDICTED: transcription elongation factor B polypeptide 2-like [Ornithorhynchus anatinus]
Unigene32798_OH_aA	1036	947	48.8977	gi|126031529|pdb|2ODB|A	326.6	1e-87	Chain A, The Crystal Structure Of Human Cdc42 In Complex With The Crib Domain Of Human P21-Activated Kinase 6 (Pak6)
Unigene14283_OH_aA	407	372	48.893	--	--	--	--
Unigene40269_OH_aA	1321	1207	48.8768	--	--	--	--
Unigene319_OH_aA	358	327	48.8611	--	--	--	--
CL3582.Contig2_OH_aA	254	232	48.8599	--	--	--	--
Unigene7608_OH_aA	690	630	48.8416	--	--	--	--
Unigene37909_OH_aA	995	908	48.8159	gi|291390133|ref|XP_002711614.1|	194.1	7e-48	PREDICTED: iroquois homeobox protein 5 [Oryctolagus cuniculus]
Unigene40725_OH_aA	546	498	48.7905	--	--	--	--
Unigene7645_OH_aA	203	185	48.7499	--	--	--	--
Unigene41426_OH_aA	1076	980	48.7206	gi|116175257|ref|NP_001070684.1|	69.7	2e-10	serine/arginine-rich splicing factor 4 [Sus scrofa] >gi|115371753|gb|ABI96201.1| SFRS4 [Sus scrofa]
Unigene40360_OH_aA	435	396	48.6972	--	--	--	--
Unigene15876_OH_aA	641	583	48.6529	--	--	--	--
Unigene33316_OH_aA	1905	1732	48.6353	gi|327265675|ref|XP_003217633.1|	651.4	0	PREDICTED: vesicular integral-membrane protein VIP36-like [Anolis carolinensis]
CL1414.Contig1_OH_aA	1316	1195	48.5747	--	--	--	--
Unigene35515_OH_aA	844	766	48.5495	--	--	--	--
Unigene38490_OH_aA	492	446	48.4918	--	--	--	--
Unigene32103_OH_aA	770	698	48.4912	gi|116243063|sp|Q0GNE0.1|CISY_IGUIG	375.2	1e-102	RecName: Full=Citrate synthase, mitochondrial; Flags: Precursor >gi|112791217|gb|ABI21882.1| citrate synthase [Iguana iguana]
Unigene7910_OH_aA	663	601	48.4908	gi|50760928|ref|XP_418185.1|	170.2	5e-41	PREDICTED: NADH dehydrogenase [ubiquinone] 1 alpha subcomplex subunit 7 [Gallus gallus]
Unigene29156_OH_aA	777	704	48.4674	--	--	--	--
Unigene29092_OH_aA	1163	1052	48.3876	gi|327281194|ref|XP_003225334.1|	515.8	1e-144	PREDICTED: dolichyl-diphosphooligosaccharide--protein glycosyltransferase subunit 2-like [Anolis carolinensis]
Unigene28908_OH_aA	525	474	48.2967	gi|363740105|ref|XP_415308.3|	256.1	4e-67	PREDICTED: protein NipSnap homolog 1 [Gallus gallus]
Unigene32996_OH_aA	653	589	48.2504	--	--	--	--
CL2749.Contig1_OH_aA	877	790	48.1866	--	--	--	--
Unigene38276_OH_aA	1305	1175	48.1644	gi|327263675|ref|XP_003216643.1|	215.3	0	PREDICTED: fructose-bisphosphate aldolase B-like [Anolis carolinensis]
Unigene17413_OH_aA	680	612	48.1439	--	--	--	--
Unigene39227_OH_aA	250	225	48.1439	--	--	--	--
Unigene1529_OH_aA	1602	1441	48.1172	gi|327283394|ref|XP_003226426.1|	611.7	3e-173	PREDICTED: high mobility group protein 20A-like [Anolis carolinensis]
Unigene39163_OH_aA	463	416	48.063	gi|327286295|ref|XP_003227866.1|	251.9	5e-66	PREDICTED: protein cornichon homolog isoform 1 [Anolis carolinensis]
CL5931.Contig1_OH_aA	1319	1184	48.0181	gi|109255000|gb|ABG26998.1|	341.3	5e-92	B-cell translocation gene 1 protein [Sistrurus catenatus edwardsi]
Unigene15561_OH_aA	2012	1806	48.0163	gi|335281686|ref|XP_003353872.1|	390.6	1e-106	PREDICTED: UBX domain-containing protein 1-like [Sus scrofa]
Unigene28363_OH_aA	400	359	48.0101	gi|354470046|ref|XP_003497405.1|	127.9	1e-28	PREDICTED: cytochrome b-c1 complex subunit 6, mitochondrial-like [Cricetulus griseus]
Unigene2592_OH_aA	2155	1934	48.0073	gi|224081554|ref|XP_002191820.1|	335.5	6e-90	PREDICTED: Cbp/p300-interacting transactivator, with Glu/Asp-rich carboxy-terminal domain, 4 [Taeniopygia guttata]
Unigene7716_OH_aA	1523	1364	47.9085	gi|326913538|ref|XP_003203094.1|	808.1	0	PREDICTED: LOW QUALITY PROTEIN: eukaryotic translation initiation factor 2 subunit 3-like [Meleagris gallopavo]
Unigene39361_OH_aA	208	186	47.8353	--	--	--	--
Unigene31916_OH_aA	1286	1149	47.7945	--	--	--	--
Unigene36710_OH_aA	225	201	47.7872	--	--	--	--
Unigene25963_OH_aA	350	312	47.6854	gi|395537127|ref|XP_003770556.1|	72.4	6e-12	PREDICTED: casein kinase II subunit beta-like, partial [Sarcophilus harrisii]
Unigene40084_OH_aA	877	781	47.6376	--	--	--	--
Unigene7588_OH_aA	987	877	47.5314	gi|134085761|ref|NP_001076835.1|	311.2	4e-83	F11 receptor precursor [Gallus gallus] >gi|118500415|gb|ABK97409.1| junctional adhesion protein A [Gallus gallus]
Unigene39052_OH_aA	475	422	47.5245	--	--	--	--
Unigene17510_OH_aA	457	406	47.5235	--	--	--	--
Unigene37972_OH_aA	2169	1926	47.5002	gi|7304989|ref|NP_038530.1|	863.6	0	C-terminal-binding protein 1 isoform 3 [Mus musculus] >gi|146345407|sp|O88712.2|CTBP1_MOUSE RecName: Full=C-terminal-binding protein 1; Short=CtBP1 >gi|6015474|dbj|BAA85180.1| C-terminal binding protein 1 [Mus musculus] >gi|15929253|gb|AAH15071.1| C-terminal binding protein 1 [Mus musculus]
Unigene1073_OH_aA	517	459	47.492	--	--	--	--
Unigene41451_OH_aA	480	426	47.4752	gi|348569286|ref|XP_003470429.1|	245.4	6e-64	PREDICTED: hypothetical protein LOC100714763 [Cavia porcellus]
Unigene7611_OH_aA	1261	1118	47.427	gi|327288084|ref|XP_003228758.1|	659.1	0	PREDICTED: eukaryotic translation initiation factor 3 subunit I-like [Anolis carolinensis]
Unigene328_OH_aA	236	209	47.3732	--	--	--	--
Unigene34855_OH_aA	460	407	47.3298	--	--	--	--
Unigene28827_OH_aA	2092	1850	47.3052	gi|326930769|ref|XP_003211514.1|	383.3	2e-104	PREDICTED: rho GDP-dissociation inhibitor 1-like [Meleagris gallopavo]
Unigene41417_OH_aA	1989	1758	47.2806	gi|326934416|ref|XP_003213286.1|	279.3	4e-73	PREDICTED: basigin-like [Meleagris gallopavo]
Unigene28764_OH_aA	788	696	47.2478	gi|327270908|ref|XP_003220230.1|	149.1	1e-34	PREDICTED: guanine nucleotide-binding protein G(k) subunit alpha-like [Anolis carolinensis]
Unigene33149_OH_aA	1944	1717	47.2468	gi|327265569|ref|XP_003217580.1|	419.1	3e-115	PREDICTED: protein canopy homolog 3-like [Anolis carolinensis]
Unigene32006_OH_aA	937	824	47.042	--	--	--	--
Unigene39825_OH_aA	305	268	47.0039	--	--	--	--
CL6808.Contig1_OH_aA	700	615	46.9976	--	--	--	--
Unigene28993_OH_aA	312	274	46.978	--	--	--	--
Unigene700_OH_aA	2439	2141	46.9573	gi|327286705|ref|XP_003228070.1|	758.8	0	PREDICTED: serine incorporator 2-like [Anolis carolinensis]
Unigene39339_OH_aA	227	199	46.8949	--	--	--	--
Unigene34379_OH_aA	608	531	46.7186	gi|327271994|ref|XP_003220771.1|	169.9	6e-41	PREDICTED: ras-related protein Rab-18-like [Anolis carolinensis]
Unigene15408_OH_aA	479	418	46.6809	--	--	--	--
CL3417.Contig2_OH_aA	314	274	46.6788	gi|327271319|ref|XP_003220435.1|	25.4	7e-09	PREDICTED: UHRF1-binding protein 1-like [Anolis carolinensis]
Unigene1092_OH_aA	2960	2582	46.662	--	--	--	--
CL1591.Contig1_OH_aA	2821	2458	46.6098	gi|363739019|ref|XP_001233249.2|	576.2	2e-162	PREDICTED: sequestosome-1 isoform 1 [Gallus gallus]
Unigene41425_OH_aA	410	357	46.5782	gi|327289533|ref|XP_003229479.1|	144.1	1e-33	PREDICTED: heterogeneous nuclear ribonucleoprotein U-like protein 2-like [Anolis carolinensis]
CL295.Contig1_OH_aA	869	756	46.5372	--	--	--	--
Unigene31894_OH_aA	345	300	46.5158	--	--	--	--
Unigene28888_OH_aA	1304	1133	46.4784	gi|327273688|ref|XP_003221612.1|	733	0	PREDICTED: multifunctional protein ADE2-like [Anolis carolinensis]
Unigene27780_OH_aA	599	520	46.4382	--	--	--	--
Unigene31755_OH_aA	908	786	46.3058	gi|63146084|gb|AAY33976.1|	184.9	4e-45	unknown [Oxyuranus scutellatus scutellatus]
Unigene41458_OH_aA	684	592	46.2982	gi|194212738|ref|XP_001501010.2|	200.7	4e-50	PREDICTED: tetratricopeptide repeat protein 36-like [Equus caballus]
Unigene1652_OH_aA	1202	1039	46.2391	gi|327279877|ref|XP_003224682.1|	592.8	9e-168	PREDICTED: dnaJ homolog subfamily A member 1-like [Anolis carolinensis]
Unigene39374_OH_aA	905	781	46.1637	--	--	--	--
Unigene32136_OH_aA	1017	876	46.0767	--	--	--	--
Unigene41420_OH_aA	721	621	46.0739	gi|327259142|ref|XP_003214397.1|	90.1	9e-17	PREDICTED: NADH dehydrogenase [ubiquinone] 1 beta subcomplex subunit 1-like [Anolis carolinensis]
Unigene35813_OH_aA	828	713	46.0636	--	--	--	--
Unigene38208_OH_aA	481	414	46.042	--	--	--	--
Unigene41456_OH_aA	1048	902	46.0409	gi|334313188|ref|XP_001365362.2|	231.9	3e-59	PREDICTED: polyadenylate-binding protein-interacting protein 2B-like [Monodelphis domestica]
Unigene17610_OH_aA	1435	1235	46.0377	gi|327264274|ref|XP_003216939.1|	79.3	4e-13	PREDICTED: b-cell receptor-associated protein 31-like [Anolis carolinensis]
Unigene34162_OH_aA	509	438	46.0315	--	--	--	--
Unigene27869_OH_aA	673	579	46.0216	gi|327264509|ref|XP_003217056.1|	302	1e-80	PREDICTED: peptidyl-prolyl cis-trans isomerase FKBP11-like [Anolis carolinensis]
CL378.Contig2_OH_aA	1959	1682	45.9293	gi|327271319|ref|XP_003220435.1|	101.3	1e-19	PREDICTED: UHRF1-binding protein 1-like [Anolis carolinensis]
CL492.Contig1_OH_aA	205	176	45.9259	--	--	--	--
Unigene41462_OH_aA	407	349	45.8701	gi|327271499|ref|XP_003220525.1|	160.6	1e-38	PREDICTED: reactive oxygen species modulator 1-like [Anolis carolinensis]
Unigene41466_OH_aA	592	507	45.8126	gi|390464577|ref|XP_003733242.1|	144.8	2e-33	PREDICTED: acyl-CoA-binding protein [Callithrix jacchus]
Unigene24990_OH_aA	222	190	45.7825	gi|224095102|ref|XP_002195339.1|	106.3	3e-22	PREDICTED: adenylosuccinate lyase, partial [Taeniopygia guttata]
Unigene36767_OH_aA	423	362	45.779	--	--	--	--
Unigene33130_OH_aA	2076	1774	45.7114	gi|327276413|ref|XP_003222964.1|	828.2	0	PREDICTED: dnaJ homolog subfamily A member 2-like [Anolis carolinensis]
Unigene41448_OH_aA	887	757	45.6531	gi|45382479|ref|NP_990696.1|	386.3	8e-106	glutathione S-transferase theta-1 [Gallus gallus] >gi|1170112|sp|P20135.3|GSTT1_CHICK RecName: Full=Glutathione S-transferase theta-1; AltName: Full=GST class-theta; AltName: Full=GST-CL1 >gi|533139|gb|AAA91968.1| theta glutathione-S-transferase [Gallus gallus]
Unigene774_OH_aA	876	747	45.6158	--	--	--	--
Unigene36768_OH_aA	209	178	45.5588	--	--	--	--
Unigene15822_OH_aA	2448	2084	45.5391	gi|327275686|ref|XP_003222604.1|	765.8	0	PREDICTED: stAR-related lipid transfer protein 3-like [Anolis carolinensis]
Unigene14930_OH_aA	1977	1682	45.5111	gi|327287786|ref|XP_003228609.1|	446.4	2e-123	PREDICTED: acidic leucine-rich nuclear phosphoprotein 32 family member A-like [Anolis carolinensis]
Unigene34910_OH_aA	267	227	45.4792	gi|395520861|ref|XP_003764541.1|	63.2	3e-09	PREDICTED: high mobility group protein B1 [Sarcophilus harrisii]
Unigene15407_OH_aA	1381	1174	45.475	gi|119573509|gb|EAW53124.1|	207.6	1e-51	hCG2040565 [Homo sapiens]
Unigene37883_OH_aA	1787	1519	45.4707	gi|224081595|ref|XP_002191406.1|	239.6	3e-61	PREDICTED: similar to transcription elongation factor TFIIS.h [Taeniopygia guttata]
Unigene36985_OH_aA	491	417	45.4311	--	--	--	--
Unigene40868_OH_aA	1665	1413	45.3969	gi|327288502|ref|XP_003228965.1|	372.5	3e-101	PREDICTED: cationic amino acid transporter 3-like [Anolis carolinensis]
CL2810.Contig1_OH_aA	350	297	45.3928	gi|327288819|ref|XP_003229122.1|	194.9	8e-49	PREDICTED: protein CASC4-like [Anolis carolinensis]
CL6661.Contig1_OH_aA	253	214	45.2472	--	--	--	--
Unigene34960_OH_aA	3181	2687	45.1859	gi|307775405|ref|NP_001182725.1|	1172.2	0	NADPH--cytochrome P450 reductase [Gallus gallus]
Unigene34222_OH_aA	512	432	45.1349	--	--	--	--
CL920.Contig1_OH_aA	921	776	45.0714	gi|327265019|ref|XP_003217306.1|	33.9	3e-09	PREDICTED: hypothetical protein LOC100556889 [Anolis carolinensis]
Unigene31928_OH_aA	1642	1382	45.0229	gi|327274272|ref|XP_003221902.1|	552.4	2e-155	PREDICTED: g-rich sequence factor 1-like [Anolis carolinensis]
CL7318.Contig3_OH_aA	309	260	45.0104	--	--	--	--
CL7172.Contig5_OH_aA	233	196	44.9986	gi|46242215|gb|AAS83197.1|	75.1	9e-13	reverse transcriptase [Fundulus heteroclitus]
Unigene17394_OH_aA	717	603	44.988	--	--	--	--
Unigene429_OH_aA	2500	2102	44.9771	gi|194226159|ref|XP_001499900.2|	1411.7	0	PREDICTED: amyloid beta A4 protein-like isoform 1 [Equus caballus]
Unigene27283_OH_aA	1731	1453	44.9021	gi|45383724|ref|NP_989525.1|	875.9	0	integrin-linked protein kinase [Gallus gallus] >gi|10505269|gb|AAG18430.1|AF296130_1 integrin-linked kinase [Gallus gallus]
Unigene14925_OH_aA	261	219	44.8851	gi|348605274|ref|NP_001231762.1|	91.7	1e-17	alcohol dehydrogenase 5 (class III), chi polypeptide [Sus scrofa]
Unigene30922_OH_aA	1288	1080	44.8545	gi|327260792|ref|XP_003215217.1|	812.8	0	PREDICTED: basic leucine zipper and W2 domain-containing protein 1-like [Anolis carolinensis]
Unigene7474_OH_aA	1268	1062	44.8027	gi|327288100|ref|XP_003228766.1|	255	5e-66	PREDICTED: MARCKS-related protein-like [Anolis carolinensis]
Unigene35508_OH_aA	252	211	44.7899	--	--	--	--
Unigene7860_OH_aA	571	477	44.687	gi|51011001|ref|NP_001003456.1|	190.7	2e-47	thioredoxin domain-containing protein 17 [Danio rerio] >gi|82182092|sp|Q6DBT3.1|TXD17_DANRE RecName: Full=Thioredoxin domain-containing protein 17; AltName: Full=Thioredoxin-like protein 5 >gi|50418108|gb|AAH78373.1| Thioredoxin domain containing 17 [Danio rerio] >gi|182889312|gb|AAI64925.1| Txndc17 protein [Danio rerio]
Unigene40742_OH_aA	1031	861	44.6728	--	--	--	--
CL4611.Contig2_OH_aA	1149	959	44.6475	gi|327273497|ref|XP_003221517.1|	198.4	5e-49	PREDICTED: uncharacterized protein C4orf34 homolog [Anolis carolinensis]
Unigene29039_OH_aA	338	282	44.6304	gi|327274280|ref|XP_003221906.1|	157.5	1e-37	PREDICTED: succinyl-CoA ligase [GDP-forming] subunit alpha, mitochondrial-like [Anolis carolinensis]
Unigene38529_OH_aA	471	392	44.5209	--	--	--	--
CL2307.Contig1_OH_aA	226	188	44.4988	--	--	--	--
CL4100.Contig1_OH_aA	1248	1038	44.4919	--	--	--	--
Unigene7602_OH_aA	670	557	44.4712	gi|47229156|emb|CAG03908.1|	71.2	3e-11	unnamed protein product [Tetraodon nigroviridis]
Unigene15423_OH_aA	1380	1147	44.4614	--	--	--	--
Unigene39441_OH_aA	562	467	44.4507	gi|327284067|ref|XP_003226760.1|	52.8	9e-06	PREDICTED: leucine-rich repeat and calponin homology domain-containing protein 2-like [Anolis carolinensis]
Unigene38036_OH_aA	343	285	44.4477	--	--	--	--
Unigene36061_OH_aA	642	533	44.411	--	--	--	--
CL1280.Contig1_OH_aA	411	341	44.3824	--	--	--	--
Unigene41472_OH_aA	252	209	44.3654	--	--	--	--
Unigene1629_OH_aA	454	376	44.3027	--	--	--	--
Unigene39927_OH_aA	2626	2174	44.2857	--	--	--	--
Unigene7838_OH_aA	434	359	44.249	--	--	--	--
Unigene41476_OH_aA	318	263	44.2412	--	--	--	--
Unigene28883_OH_aA	1701	1406	44.216	gi|239977113|sp|Q5ZKE5.2|CAB45_CHICK	686.4	0	RecName: Full=45 kDa calcium-binding protein; Short=Cab45; AltName: Full=Stromal cell-derived factor 4; Short=SDF-4; Flags: Precursor
Unigene7629_OH_aA	811	670	44.1929	gi|327280534|ref|XP_003225007.1|	136	1e-30	PREDICTED: FXYD domain-containing ion transport regulator 5-like [Anolis carolinensis]
CL356.Contig1_OH_aA	655	540	44.1013	gi|4378025|gb|AAD19348.1|	80.1	7e-14	reverse transcriptase-like protein [Takifugu rubripes]
Unigene35484_OH_aA	351	289	44.0442	gi|119626277|gb|EAX05872.1|	63.2	3e-09	heterogeneous nuclear ribonucleoprotein D (AU-rich element RNA binding protein 1, 37kDa), isoform CRA_a [Homo sapiens]
Unigene38681_OH_aA	277	228	44.0305	gi|327267187|ref|XP_003218384.1|	74.3	1e-12	PREDICTED: transcription factor HES-4-like [Anolis carolinensis]
Unigene820_OH_aA	1846	1519	44.0174	--	--	--	--
CL1632.Contig2_OH_aA	1567	1289	44.003	--	--	--	--
Unigene40083_OH_aA	1099	904	44.0017	--	--	--	--
Unigene34854_OH_aA	3143	2583	43.9621	gi|363738612|ref|XP_414325.3|	1403.3	0	PREDICTED: constitutive coactivator of PPAR-gamma-like protein 1-like [Gallus gallus]
Unigene41452_OH_aA	459	377	43.9367	--	--	--	--
CL4449.Contig3_OH_aA	1694	1391	43.925	gi|2331059|gb|AAC60281.1|	35.8	2e-10	unknown [Gallus gallus]
Unigene17849_OH_aA	313	257	43.9225	--	--	--	--
Unigene17532_OH_aA	1679	1378	43.9033	gi|327266028|ref|XP_003217809.1|	652.1	0	PREDICTED: LOW QUALITY PROTEIN: cytochrome b-c1 complex subunit 1, mitochondrial-like [Anolis carolinensis]
Unigene17528_OH_aA	1620	1329	43.8842	gi|297263145|ref|XP_001093980.2|	384	1e-104	PREDICTED: hypothetical protein LOC705622 [Macaca mulatta]
CL7180.Contig2_OH_aA	300	246	43.8644	--	--	--	--
CL1713.Contig2_OH_aA	405	332	43.8512	gi|350593667|ref|XP_003359624.2|	61.6	1e-08	PREDICTED: titin-like, partial [Sus scrofa]
Unigene41469_OH_aA	916	750	43.799	gi|350536753|ref|NP_001232730.1|	468.8	1e-130	putative proteasome (prosome macropain) subunit alpha type 2 [Taeniopygia guttata] >gi|327274993|ref|XP_003222258.1| PREDICTED: proteasome subunit alpha type-2-like [Anolis carolinensis] >gi|197128517|gb|ACH45015.1| putative proteasome (prosome macropain) subunit alpha type 2 [Taeniopygia guttata] >gi|197128518|gb|ACH45016.1| putative proteasome (prosome macropain) subunit alpha type 2 [Taeniopyg…
Unigene2336_OH_aA	1020	835	43.791	gi|327279039|ref|XP_003224266.1|	213	1e-53	PREDICTED: v-type proton ATPase subunit B, brain isoform-like [Anolis carolinensis]
Unigene36090_OH_aA	887	726	43.7836	gi|327264284|ref|XP_003216944.1|	135.2	3e-30	PREDICTED: biglycan-like [Anolis carolinensis]
Unigene34830_OH_aA	269	220	43.7491	--	--	--	--
Unigene38281_OH_aA	355	290	43.6987	--	--	--	--
Unigene2583_OH_aA	2572	2100	43.6764	gi|327263167|ref|XP_003216392.1|	1444.9	0	PREDICTED: zinc transporter 5-like [Anolis carolinensis]
Unigene29148_OH_aA	2077	1694	43.629	gi|327273481|ref|XP_003221509.1|	684.9	0	PREDICTED: endoplasmic reticulum-Golgi intermediate compartment protein 2-like [Anolis carolinensis]
Unigene17595_OH_aA	427	348	43.5963	gi|301790876|ref|XP_002930443.1|	102.1	7e-21	PREDICTED: dynein light chain 1, cytoplasmic-like [Ailuropoda melanoleuca]
Unigene32090_OH_aA	335	273	43.593	--	--	--	--
Unigene41408_OH_aA	1657	1350	43.5823	gi|327289788|ref|XP_003229606.1|	608.2	3e-172	PREDICTED: clusterin-like, partial [Anolis carolinensis]
Unigene702_OH_aA	361	294	43.5651	gi|6576738|dbj|BAA88337.1|	33.9	2e-15	ORF2 [Acanthochelys spixii]
Unigene28890_OH_aA	563	458	43.5167	--	--	--	--
Unigene28975_OH_aA	1222	994	43.5125	gi|327268910|ref|XP_003219238.1|	199.5	2e-49	PREDICTED: nucleoside diphosphate kinase 7-like [Anolis carolinensis]
CL4995.Contig1_OH_aA	3580	2911	43.4968	gi|327290559|ref|XP_003229990.1|	1441.8	0	PREDICTED: hypoxia up-regulated protein 1-like [Anolis carolinensis]
Unigene35736_OH_aA	353	287	43.4916	gi|327277804|ref|XP_003223653.1|	144.1	1e-33	PREDICTED: receptor-type tyrosine-protein phosphatase C-like [Anolis carolinensis]
Unigene27496_OH_aA	577	469	43.4806	gi|348544653|ref|XP_003459795.1|	361.3	1e-98	PREDICTED: ras-related protein Rab-1A-like isoform 1 [Oreochromis niloticus]
CL2818.Contig2_OH_aA	2419	1964	43.4314	gi|327279630|ref|XP_003224559.1|	696.8	0	PREDICTED: protein NDRG2-like isoform 1 [Anolis carolinensis]
Unigene41069_OH_aA	584	474	43.4174	--	--	--	--
Unigene32113_OH_aA	1109	900	43.412	gi|15145795|gb|AAK61382.1|	57	1e-06	basic proline-rich protein [Sus scrofa]
Unigene17396_OH_aA	780	633	43.4118	gi|327275596|ref|XP_003222559.1|	402.9	7e-111	PREDICTED: proteasome subunit beta type-3-like [Anolis carolinensis]
Unigene7592_OH_aA	1360	1100	43.2665	gi|327283925|ref|XP_003226690.1|	381.3	5e-104	PREDICTED: thioredoxin-dependent peroxide reductase, mitochondrial-like [Anolis carolinensis]
Unigene28907_OH_aA	778	629	43.2483	--	--	--	--
Unigene32135_OH_aA	1590	1285	43.2319	gi|50745752|ref|XP_420228.1|	252.7	3e-65	PREDICTED: membrane magnesium transporter 1 [Gallus gallus]
Unigene41454_OH_aA	2133	1719	43.1105	gi|327265917|ref|XP_003217754.1|	1120.9	0	PREDICTED: transketolase-like [Anolis carolinensis]
Unigene32167_OH_aA	242	195	43.104	--	--	--	--
Unigene37196_OH_aA	826	665	43.0665	gi|327261803|ref|XP_003215717.1|	255.4	2e-66	PREDICTED: dolichyl-diphosphooligosaccharide--protein glycosyltransferase subunit STT3B-like [Anolis carolinensis]
Unigene15929_OH_aA	1793	1443	43.0511	gi|327260486|ref|XP_003215065.1|	474.2	8e-132	PREDICTED: 182 kDa tankyrase-1-binding protein-like [Anolis carolinensis]
Unigene1521_OH_aA	783	630	43.0405	gi|326914101|ref|XP_003203366.1|	171.8	2e-41	PREDICTED: suppressor of G2 allele of SKP1 homolog [Meleagris gallopavo]
Unigene39593_OH_aA	526	423	43.0183	gi|327269909|ref|XP_003219735.1|	158.3	1e-37	PREDICTED: myomesin-1-like [Anolis carolinensis]
Unigene17885_OH_aA	558	448	42.9479	gi|57529427|ref|NP_001006300.1|	308.5	9e-83	protein RER1 [Gallus gallus] >gi|82080744|sp|Q5ZHM5.1|RER1_CHICK RecName: Full=Protein RER1
CL3600.Contig3_OH_aA	390	313	42.9317	--	--	--	--
Unigene2395_OH_aA	2142	1719	42.9294	gi|327278504|ref|XP_003224002.1|	927.5	0	PREDICTED: catenin beta-1-like [Anolis carolinensis]
Unigene31863_OH_aA	1396	1120	42.9172	gi|66267678|dbj|BAD98540.1|	485	3e-135	c-jun [Pseudemys nelsoni]
Unigene29065_OH_aA	379	304	42.9075	gi|326926974|ref|XP_003209671.1|	162.2	5e-39	PREDICTED: creatine kinase U-type, mitochondrial-like [Meleagris gallopavo]
Unigene15768_OH_aA	490	393	42.9037	gi|355779857|gb|EHH64333.1|	68.2	1e-10	hypothetical protein EGM_17517 [Macaca fascicularis]
Unigene32331_OH_aA	1321	1059	42.8836	--	--	--	--
Unigene12060_OH_aA	1315	1053	42.8352	gi|3378673|emb|CAA08878.1|	706.1	0	Cathepsin D [Podarcis siculus]
CL4211.Contig1_OH_aA	2071	1656	42.7739	gi|327263786|ref|XP_003216698.1|	393.3	2e-107	PREDICTED: transforming protein RhoA-like [Anolis carolinensis]
Unigene35489_OH_aA	1284	1025	42.7029	gi|327264315|ref|XP_003216959.1|	734.2	0	PREDICTED: glucose-6-phosphate 1-dehydrogenase-like [Anolis carolinensis]
Unigene11076_OH_aA	890	710	42.6743	gi|327288266|ref|XP_003228849.1|	331.3	3e-89	PREDICTED: 28 kDa heat- and acid-stable phosphoprotein-like [Anolis carolinensis]
Unigene32991_OH_aA	310	247	42.622	gi|50806608|ref|XP_424463.1|	187.2	1e-46	PREDICTED: thioredoxin-like 1 [Gallus gallus]
Unigene31753_OH_aA	1183	942	42.5956	gi|157695075|gb|ABV66128.1|	351.3	4e-95	immunoglobulin M heavy chain constant region [Anolis carolinensis]
Unigene37715_OH_aA	618	492	42.5868	--	--	--	--
Unigene33210_OH_aA	4722	3758	42.5725	--	--	--	--
Unigene29043_OH_aA	469	373	42.5436	gi|327278711|ref|XP_003224104.1|	105.1	8e-22	PREDICTED: cystatin-B-like [Anolis carolinensis]
Unigene34292_OH_aA	542	430	42.4392	gi|327289415|ref|XP_003229420.1|	270.8	1e-71	PREDICTED: LAG1 longevity assurance homolog 2-like, partial [Anolis carolinensis]
CL7018.Contig2_OH_aA	265	210	42.3908	--	--	--	--
Unigene1086_OH_aA	780	618	42.3831	--	--	--	--
Unigene15719_OH_aA	565	447	42.3212	--	--	--	--
Unigene36770_OH_aA	1026	811	42.2836	gi|327275778|ref|XP_003222649.1|	146.4	1e-33	PREDICTED: LOW QUALITY PROTEIN: oxysterol-binding protein-related protein 7-like [Anolis carolinensis]
Unigene40470_OH_aA	462	365	42.2619	--	--	--	--
Unigene420_OH_aA	599	473	42.2409	--	--	--	--
Unigene27455_OH_aA	4414	3485	42.2347	gi|327289598|ref|XP_003229511.1|	60.5	8e-07	PREDICTED: ras GTPase-activating-like protein IQGAP1-like isoform 1 [Anolis carolinensis]
Unigene15410_OH_aA	1051	829	42.194	--	--	--	--
Unigene33824_OH_aA	1297	1022	42.1511	gi|297667428|ref|XP_002811981.1|	485.3	2e-135	PREDICTED: annexin A4 isoform 1 [Pongo abelii] >gi|395731727|ref|XP_002811982.2| PREDICTED: annexin A4 isoform 2 [Pongo abelii]
Unigene28859_OH_aA	797	628	42.1502	gi|327286594|ref|XP_003228015.1|	169.9	1e-40	PREDICTED: hypothetical protein LOC100564945 [Anolis carolinensis]
Unigene7624_OH_aA	1098	865	42.1417	gi|27807203|ref|NP_777092.1|	92.8	1e-55	NADH dehydrogenase [ubiquinone] 1 beta subcomplex subunit 8, mitochondrial precursor [Bos taurus] >gi|400525|sp|Q02372.1|NDUB8_BOVIN RecName: Full=NADH dehydrogenase [ubiquinone] 1 beta subcomplex subunit 8, mitochondrial; AltName: Full=Complex I-ASHI; Short=CI-ASHI; AltName: Full=NADH-ubiquinone oxidoreductase ASHI subunit; Flags: Precursor >gi|234|emb|CAA44894.1| NADH dehydrogenase [Bos taurus]…
Unigene41411_OH_aA	344	271	42.1414	--	--	--	--
Unigene35776_OH_aA	1187	934	42.0915	gi|327285037|ref|XP_003227241.1|	95.9	3e-18	PREDICTED: hypothetical protein LOC100567164 isoform 1 [Anolis carolinensis]
Unigene39956_OH_aA	394	310	42.0885	--	--	--	--
Unigene40807_OH_aA	347	273	42.0854	gi|73955362|ref|XP_536614.2|	75.1	9e-13	PREDICTED: chromatin complexes subunit BAP18 isoform 1 [Canis lupus familiaris]
CL3758.Contig1_OH_aA	1012	796	42.0757	gi|327271319|ref|XP_003220435.1|	159.1	2e-37	PREDICTED: UHRF1-binding protein 1-like [Anolis carolinensis]
Unigene17830_OH_aA	645	507	42.0481	--	--	--	--
Unigene15948_OH_aA	1888	1484	42.0466	gi|395735212|ref|XP_003776552.1|	195.3	8e-48	PREDICTED: ubiquitin-conjugating enzyme E2 D3 [Pongo abelii]
CL2339.Contig1_OH_aA	400	314	41.9922	gi|327261115|ref|XP_003215377.1|	55.1	1e-06	PREDICTED: cytochrome P450 2K1-like [Anolis carolinensis]
Unigene34478_OH_aA	279	219	41.9893	--	--	--	--
Unigene29116_OH_aA	846	664	41.9852	gi|395859792|ref|XP_003802215.1|	288.1	3e-76	PREDICTED: ras-related protein Rab-2A isoform 1 [Otolemur garnettii]
Unigene17286_OH_aA	1685	1322	41.9691	gi|327273411|ref|XP_003221474.1|	769.6	0	PREDICTED: tetratricopeptide repeat protein 38-like [Anolis carolinensis]
Unigene7613_OH_aA	1103	864	41.9022	gi|327284213|ref|XP_003226833.1|	625.5	1e-177	PREDICTED: eukaryotic translation initiation factor 3 subunit G-like [Anolis carolinensis]
Unigene15452_OH_aA	1817	1423	41.8937	gi|327285920|ref|XP_003227679.1|	607.1	8e-172	PREDICTED: methyltransferase-like protein 9-like [Anolis carolinensis]
Unigene40850_OH_aA	566	443	41.8683	gi|344294852|ref|XP_003419129.1|	156.8	4e-37	PREDICTED: AP-1 complex subunit beta-1 isoform 2 [Loxodonta africana]
Unigene35777_OH_aA	242	189	41.7777	gi|327285039|ref|XP_003227242.1|	54.3	1e-06	PREDICTED: hypothetical protein LOC100567164 isoform 2 [Anolis carolinensis]
Unigene776_OH_aA	866	676	41.7568	--	--	--	--
Unigene15530_OH_aA	1228	958	41.7317	gi|327277111|ref|XP_003223309.1|	703	0	PREDICTED: glutamate dehydrogenase 1, mitochondrial-like [Anolis carolinensis]
Unigene2024_OH_aA	1589	1239	41.7105	gi|1488414|gb|AAB36476.1|	286.2	2e-75	N8 gene product long isoform, N8L protein=D52 homolog/leucine zipper protein {alternatively spliced, clone HK4a1} [human, normal kidney, Peptide, 248 aa]
Unigene2278_OH_aA	1324	1032	41.6956	gi|327265951|ref|XP_003217771.1|	418.7	2e-115	PREDICTED: ras-related protein Rab-7a-like [Anolis carolinensis]
Unigene28858_OH_aA	1795	1397	41.6323	--	--	--	--
Unigene41390_OH_aA	3057	2378	41.6116	gi|327281703|ref|XP_003225586.1|	344	2e-92	PREDICTED: protein tyrosine phosphatase type IVA 2-like [Anolis carolinensis]
CL5635.Contig1_OH_aA	273	212	41.5405	--	--	--	--
Unigene34802_OH_aA	1374	1066	41.502	--	--	--	--
Unigene17409_OH_aA	303	235	41.4881	gi|327272564|ref|XP_003221054.1|	170.6	1e-41	PREDICTED: NADH dehydrogenase [ubiquinone] 1 alpha subcomplex subunit 6-like [Anolis carolinensis]
Unigene41504_OH_aA	688	533	41.4417	gi|90103516|sp|P84617.2|RCAL1_RHEAM	142.1	1e-32	RecName: Full=Rheacalcin-1; Short=RCA-1
Unigene1920_OH_aA	296	229	41.3849	gi|221484082|gb|EEE22386.1|	52.8	5e-06	hypothetical protein TGGT1_019100 [Toxoplasma gondii GT1] >gi|221505349|gb|EEE31003.1| conserved hypothetical protein [Toxoplasma gondii VEG]
CL3691.Contig2_OH_aA	439	339	41.308	gi|327260729|ref|XP_003215186.1|	39.3	5e-39	PREDICTED: dual specificity protein kinase CLK1-like [Anolis carolinensis]
Unigene34060_OH_aA	1610	1241	41.2329	gi|149047669|gb|EDM00339.1|	397.1	1e-108	transmembrane emp24 protein transport domain containing 4 (predicted), isoform CRA_b [Rattus norvegicus]
Unigene38592_OH_aA	244	188	41.2161	--	--	--	--
Unigene37824_OH_aA	359	276	41.1257	--	--	--	--
Unigene36095_OH_aA	363	279	41.1146	--	--	--	--
Unigene7459_OH_aA	622	478	41.1089	gi|327264776|ref|XP_003217187.1|	189.1	1e-46	PREDICTED: NADH dehydrogenase [ubiquinone] 1 beta subcomplex subunit 7-like [Anolis carolinensis]
CL2858.Contig1_OH_aA	855	657	41.1053	--	--	--	--
Unigene28767_OH_aA	475	365	41.1053	gi|327270908|ref|XP_003220230.1|	325.9	3e-88	PREDICTED: guanine nucleotide-binding protein G(k) subunit alpha-like [Anolis carolinensis]
Unigene39744_OH_aA	1376	1057	41.0918	gi|327259499|ref|XP_003214574.1|	65.9	5e-09	PREDICTED: RNA-binding protein 25-like isoform 4 [Anolis carolinensis]
Unigene17835_OH_aA	814	625	41.0728	gi|355712735|gb|AES04448.1|	342.8	9e-93	polymerase II polypeptide G [Mustela putorius furo]
Unigene34576_OH_aA	567	435	41.0397	--	--	--	--
Unigene34046_OH_aA	577	441	40.8847	--	--	--	--
Unigene13139_OH_aA	220	168	40.8493	gi|390357883|ref|XP_003729125.1|	65.1	1e-09	PREDICTED: uncharacterized protein LOC100891250 [Strongylocentrotus purpuratus]
Unigene28887_OH_aA	262	200	40.8345	--	--	--	--
Unigene36624_OH_aA	371	283	40.8048	--	--	--	--
Unigene36429_OH_aA	838	639	40.7902	--	--	--	--
Unigene17905_OH_aA	315	240	40.7567	--	--	--	--
Unigene33138_OH_aA	1202	914	40.6762	gi|397479373|ref|XP_003810996.1|	576.6	7e-163	PREDICTED: actin, cytoplasmic 1-like [Pan paniscus]
Unigene38692_OH_aA	1914	1455	40.6649	gi|327270995|ref|XP_003220273.1|	125.6	8e-27	PREDICTED: sortilin-like [Anolis carolinensis]
Unigene27002_OH_aA	408	310	40.6443	--	--	--	--
Unigene40760_OH_aA	274	208	40.608	--	--	--	--
Unigene35160_OH_aA	386	293	40.6049	--	--	--	--
Unigene31962_OH_aA	543	412	40.5878	--	--	--	--
Unigene1746_OH_aA	373	283	40.586	--	--	--	--
Unigene31751_OH_aA	1200	910	40.5657	gi|363740134|ref|XP_415235.3|	724.5	0	PREDICTED: mediator of RNA polymerase II transcription subunit 15 [Gallus gallus]
Unigene36153_OH_aA	3282	2484	40.4866	gi|326912625|ref|XP_003202649.1|	701.8	0	PREDICTED: peptidyl-prolyl cis-trans isomerase FKBP4-like [Meleagris gallopavo]
Unigene35509_OH_aA	212	160	40.3722	--	--	--	--
Unigene2606_OH_aA	316	238	40.2892	gi|327268563|ref|XP_003219066.1|	147.5	1e-34	PREDICTED: protein dopey-2-like [Anolis carolinensis]
Unigene29117_OH_aA	833	627	40.2644	gi|1588651|prf||2209256A	167.2	7e-40	rab2 gene
Unigene33058_OH_aA	1031	776	40.2626	gi|327290256|ref|XP_003229839.1|	62.8	2e-08	PREDICTED: LOW QUALITY PROTEIN: splicing factor 1-like [Anolis carolinensis]
Unigene31607_OH_aA	477	358	40.1479	gi|327278699|ref|XP_003224098.1|	138.7	7e-32	PREDICTED: leucine-rich PPR motif-containing protein, mitochondrial-like [Anolis carolinensis]
Unigene35841_OH_aA	228	171	40.1199	--	--	--	--
Unigene41457_OH_aA	859	644	40.1043	gi|296235832|ref|XP_002763066.1|	225.7	1e-57	PREDICTED: UPF0368 protein Cxorf26-like [Callithrix jacchus]
CL2657.Contig3_OH_aA	902	676	40.0902	--	--	--	--
Unigene41428_OH_aA	2538	1902	40.0883	gi|118595822|sp|P02203.2|MYG_VARVA	275.8	6e-72	RecName: Full=Myoglobin
Unigene35146_OH_aA	493	369	40.0385	gi|327281032|ref|XP_003225254.1|	54.7	1e-06	PREDICTED: lysosomal alpha-mannosidase-like [Anolis carolinensis]
Unigene1762_OH_aA	962	720	40.0365	gi|395513943|ref|XP_003761181.1|	54.3	9e-06	PREDICTED: 2&apos;-5&apos;-oligoadenylate synthase 3 [Sarcophilus harrisii]
CL282.Contig3_OH_aA	302	226	40.0313	gi|301607131|ref|XP_002933173.1|	77.4	1e-13	PREDICTED: hypothetical protein LOC100488659 [Xenopus (Silurana) tropicalis]
Unigene25484_OH_aA	1196	895	40.0304	gi|395729727|ref|XP_002810115.2|	178.7	4e-43	PREDICTED: mucin-1 isoform 1 [Pongo abelii]
Unigene33045_OH_aA	591	442	40.0067	--	--	--	--
Unigene35465_OH_aA	801	599	40.003	gi|395506913|ref|XP_003757773.1|	427.2	3e-118	PREDICTED: 14-3-3 protein beta/alpha [Sarcophilus harrisii]
Unigene2301_OH_aA	1141	853	39.991	gi|327288634|ref|XP_003229031.1|	379.8	1e-103	PREDICTED: LOW QUALITY PROTEIN: ADP-ribosylation factor-like protein 6-interacting protein 1-like [Anolis carolinensis]
Unigene31773_OH_aA	1874	1399	39.9343	gi|327288272|ref|XP_003228852.1|	570.9	7e-161	PREDICTED: cleavage and polyadenylation specificity factor subunit 4-like isoform 1 [Anolis carolinensis]
Unigene38217_OH_aA	339	253	39.9226	gi|358418825|ref|XP_587832.5|	53.5	3e-06	PREDICTED: uncharacterized protein LOC539515 [Bos taurus] >gi|359079488|ref|XP_002697976.2| PREDICTED: uncharacterized protein LOC539515 [Bos taurus]
Unigene41453_OH_aA	495	369	39.8767	gi|363742703|ref|XP_003642677.1|	146.7	3e-34	PREDICTED: protein S100-A1-like [Gallus gallus]
Unigene31814_OH_aA	1095	815	39.8146	gi|50756331|ref|XP_415115.1|	212.2	3e-53	PREDICTED: Rab interacting lysosomal protein-like 2 [Gallus gallus]
Unigene35812_OH_aA	831	618	39.7819	--	--	--	--
CL17.Contig2_OH_aA	316	235	39.7813	--	--	--	--
Unigene17566_OH_aA	620	461	39.7748	gi|327276503|ref|XP_003223009.1|	191.8	1e-47	PREDICTED: hypothetical protein LOC100565244 [Anolis carolinensis]
Unigene29146_OH_aA	541	402	39.7491	--	--	--	--
Unigene15039_OH_aA	579	430	39.7272	gi|327286962|ref|XP_003228198.1|	194.9	1e-48	PREDICTED: lymphocyte antigen 6 complex locus protein G6d-like [Anolis carolinensis]
Unigene7594_OH_aA	617	458	39.7081	gi|327291203|ref|XP_003230311.1|	219.2	9e-56	PREDICTED: probable ribosome biogenesis protein RLP24-like [Anolis carolinensis]
Unigene17864_OH_aA	1219	904	39.6701	--	--	--	--
Unigene15685_OH_aA	425	315	39.6479	--	--	--	--
Unigene7531_OH_aA	220	163	39.6336	--	--	--	--
Unigene31864_OH_aA	733	543	39.6273	gi|291390010|ref|XP_002711502.1|	191	3e-47	PREDICTED: mitochondrial ribosomal protein S12-like [Oryctolagus cuniculus]
Unigene16379_OH_aA	936	693	39.6055	gi|315113883|ref|NP_001186694.1|	273.1	1e-71	15 kDa selenoprotein precursor [Taeniopygia guttata]
Unigene35490_OH_aA	1050	777	39.585	gi|395546895|ref|XP_003775136.1|	258.1	4e-67	PREDICTED: glucose-6-phosphate 1-dehydrogenase [Sarcophilus harrisii]
Unigene31752_OH_aA	713	527	39.5384	gi|326929912|ref|XP_003211097.1|	73.2	1e-11	PREDICTED: mediator of RNA polymerase II transcription subunit 15-like [Meleagris gallopavo]
Unigene29095_OH_aA	1498	1104	39.4236	gi|327267752|ref|XP_003218663.1|	385.6	3e-105	PREDICTED: BAG family molecular chaperone regulator 3-like [Anolis carolinensis]
Unigene40004_OH_aA	228	168	39.416	gi|395857815|ref|XP_003801278.1|	165.6	5e-40	PREDICTED: receptor-type tyrosine-protein phosphatase F [Otolemur garnettii]
CL7044.Contig1_OH_aA	281	207	39.406	--	--	--	--
Unigene2589_OH_aA	1945	1432	39.3842	gi|327285532|ref|XP_003227487.1|	64.7	1e-08	PREDICTED: ankyrin repeat domain-containing protein 11-like [Anolis carolinensis]
Unigene7479_OH_aA	284	209	39.3665	--	--	--	--
Unigene40461_OH_aA	2570	1891	39.3602	gi|73975614|ref|XP_858019.1|	169.5	7e-40	PREDICTED: filamin-C isoform 5 [Canis lupus familiaris]
Unigene39940_OH_aA	977	718	39.3123	gi|301777328|ref|XP_002924084.1|	253.1	1e-65	PREDICTED: histone H2A.V-like [Ailuropoda melanoleuca]
Unigene29119_OH_aA	1210	888	39.2578	gi|327285780|ref|XP_003227610.1|	295.8	2e-78	PREDICTED: palmitoyl-protein thioesterase 1-like [Anolis carolinensis]
Unigene27102_OH_aA	863	633	39.2366	gi|327276078|ref|XP_003222798.1|	395.2	1e-108	PREDICTED: tescalcin-like [Anolis carolinensis]
Unigene31989_OH_aA	979	718	39.232	gi|327265268|ref|XP_003217430.1|	219.2	2e-55	PREDICTED: heat shock 70 kDa protein 4-like [Anolis carolinensis]
Unigene29058_OH_aA	569	417	39.2033	gi|166077301|gb|ABO09818.2|	298.9	7e-80	lectin-associated matrix protein [Gallus gallus]
Unigene34644_OH_aA	314	230	39.1829	--	--	--	--
Unigene32139_OH_aA	862	631	39.158	gi|327278220|ref|XP_003223860.1|	191.4	4e-47	PREDICTED: angiogenin-like [Anolis carolinensis]
Unigene38273_OH_aA	291	213	39.1548	--	--	--	--
Unigene28181_OH_aA	358	262	39.1486	--	--	--	--
Unigene7610_OH_aA	1083	791	39.0703	gi|327265577|ref|XP_003217584.1|	379.4	1e-103	PREDICTED: PRELI domain-containing protein 1, mitochondrial-like [Anolis carolinensis]
CL1505.Contig2_OH_aA	326	238	39.0533	--	--	--	--
CL862.Contig2_OH_aA	488	356	39.0237	gi|350539257|ref|NP_001232367.1|	214.5	1e-54	putative TAF10 RNA polymerase II [Taeniopygia guttata] >gi|197128188|gb|ACH44686.1| putative TAF10 RNA polymerase II [Taeniopygia guttata] >gi|197128189|gb|ACH44687.1| putative TAF10 RNA polymerase II [Taeniopygia guttata]
Unigene31666_OH_aA	1500	1094	39.0144	gi|327272524|ref|XP_003221034.1|	166.4	3e-39	PREDICTED: hsc70-interacting protein-like [Anolis carolinensis]
CL777.Contig3_OH_aA	266	194	39.0138	gi|4239700|emb|CAA10770.1|	74.7	1e-12	reverse transcriptase-like [Bos taurus]
Unigene447_OH_aA	1103	804	38.9923	--	--	--	--
Unigene14682_OH_aA	424	309	38.9844	gi|68533051|dbj|BAE06080.1|	200.7	1e-50	UNC13B variant protein [Homo sapiens]
CL5012.Contig1_OH_aA	3639	2652	38.9843	gi|3746499|gb|AAD02928.1|	32.3	3e-94	reverse transcriptase [Oryzias latipes]
Unigene35467_OH_aA	600	437	38.9609	gi|327271750|ref|XP_003220650.1|	66.6	7e-10	PREDICTED: 14-3-3 protein beta/alpha-like [Anolis carolinensis]
Unigene33188_OH_aA	518	377	38.9323	--	--	--	--
Unigene40138_OH_aA	426	310	38.927	--	--	--	--
Unigene7721_OH_aA	736	535	38.8843	gi|327289089|ref|XP_003229257.1|	372.9	7e-102	PREDICTED: malignant T cell-amplified sequence 1-A-like [Anolis carolinensis]
Unigene28754_OH_aA	493	358	38.845	gi|82232159|sp|Q5MCS0.1|VSPHA_LAPHA	64.3	2e-09	RecName: Full=Serine protease harobin; AltName: Full=Fibrin(ogen)olytic enzyme; AltName: Full=Snake venom serine protease; Short=SVSP; Flags: Precursor >gi|56566179|gb|AAV98367.1| serine protease precursor [Lapemis hardwickii]
Unigene39079_OH_aA	1643	1192	38.8094	gi|123913366|sp|Q2VBN2.1|TXW34_OPHHA	127.1	2e-27	RecName: Full=Weak neurotoxin WNTX34; Flags: Precursor >gi|82570105|gb|ABB83637.1| weak neurotoxin precursor [Ophiophagus hannah]
Unigene2365_OH_aA	389	282	38.7791	--	--	--	--
Unigene39045_OH_aA	1283	930	38.7753	gi|327263901|ref|XP_003216755.1|	711.4	0	PREDICTED: RNA-binding protein 10-like [Anolis carolinensis]
Unigene41020_OH_aA	1372	994	38.7553	--	--	--	--
Unigene25244_OH_aA	1729	1250	38.6735	gi|327289533|ref|XP_003229479.1|	962.6	0	PREDICTED: heterogeneous nuclear ribonucleoprotein U-like protein 2-like [Anolis carolinensis]
Unigene39639_OH_aA	249	180	38.6698	--	--	--	--
Unigene36628_OH_aA	952	687	38.6028	--	--	--	--
Unigene41517_OH_aA	492	355	38.5977	gi|327263899|ref|XP_003216754.1|	177.2	2e-43	PREDICTED: NADH dehydrogenase [ubiquinone] 1 beta subcomplex subunit 11, mitochondrial-like [Anolis carolinensis]
Unigene27944_OH_aA	2028	1463	38.59	gi|327261689|ref|XP_003215661.1|	755.7	0	PREDICTED: translocation protein SEC63 homolog [Anolis carolinensis]
CL1702.Contig2_OH_aA	222	160	38.5536	gi|327290092|ref|XP_003229758.1|	53.1	3e-06	PREDICTED: neuroblast differentiation-associated protein AHNAK-like [Anolis carolinensis]
Unigene145_OH_aA	1474	1061	38.5049	--	--	--	--
Unigene41479_OH_aA	778	560	38.5041	--	--	--	--
Unigene13592_OH_aA	1120	803	38.3527	gi|327262811|ref|XP_003216217.1|	117.1	1e-24	PREDICTED: UPF0729 protein C18orf32 homolog [Anolis carolinensis]
CL19.Contig18_OH_aA	939	673	38.3396	gi|123913366|sp|Q2VBN2.1|TXW34_OPHHA	127.1	1e-27	RecName: Full=Weak neurotoxin WNTX34; Flags: Precursor >gi|82570105|gb|ABB83637.1| weak neurotoxin precursor [Ophiophagus hannah]
Unigene28830_OH_aA	1963	1405	38.2873	gi|2764400|emb|CAA03855.1|	59.3	7e-07	lipophorin receptor [Locusta migratoria]
CL292.Contig1_OH_aA	415	297	38.2831	gi|327270138|ref|XP_003219848.1|	69.3	5e-11	PREDICTED: protein FAM134B-like [Anolis carolinensis]
Unigene31958_OH_aA	288	206	38.2625	--	--	--	--
Unigene38033_OH_aA	1903	1360	38.2295	gi|147898729|ref|NP_001086000.1|	800.8	0	choline transporter-like protein 4 [Xenopus laevis] >gi|82184136|sp|Q6GN42.1|CTL4_XENLA RecName: Full=Choline transporter-like protein 4; AltName: Full=Solute carrier family 44 member 4 >gi|49119531|gb|AAH73678.1| MGC83045 protein [Xenopus laevis]
Unigene7476_OH_aA	981	701	38.225	gi|73962756|ref|XP_537412.2|	482.6	1e-134	PREDICTED: proteasome subunit alpha type-6 isoform 2 [Canis lupus familiaris] >gi|301774895|ref|XP_002922862.1| PREDICTED: proteasome subunit alpha type-6-like [Ailuropoda melanoleuca]
CL4238.Contig1_OH_aA	1497	1068	38.1635	gi|327282499|ref|XP_003225980.1|	528.5	3e-148	PREDICTED: transcription factor HES-1-like isoform 1 [Anolis carolinensis]
Unigene40303_OH_aA	286	204	38.156	gi|327264220|ref|XP_003216913.1|	190.3	2e-47	PREDICTED: filamin-A-like [Anolis carolinensis]
CL5696.Contig1_OH_aA	558	398	38.1546	--	--	--	--
Unigene2061_OH_aA	1004	716	38.1485	gi|86207|pir||B40812	521.2	2e-146	Ca2+-transporting ATPase (EC 3.6.3.8) SERCA2b - chicken
Unigene214_OH_aA	345	246	38.143	--	--	--	--
Unigene37766_OH_aA	449	320	38.1243	--	--	--	--
Unigene37201_OH_aA	494	352	38.1166	gi|301625335|ref|XP_002941861.1|	347.4	1e-94	PREDICTED: dolichyl-diphosphooligosaccharide--protein glycosyltransferase subunit STT3B-like, partial [Xenopus (Silurana) tropicalis]
Unigene17421_OH_aA	1299	925	38.0918	gi|126329432|ref|XP_001373765.1|	299.7	1e-79	PREDICTED: calmodulin-like [Monodelphis domestica]
Unigene32153_OH_aA	316	225	38.0885	--	--	--	--
Unigene41459_OH_aA	309	220	38.0858	--	--	--	--
Unigene37252_OH_aA	392	279	38.073	gi|327283741|ref|XP_003226599.1|	168.7	6e-41	PREDICTED: tropomodulin-1-like [Anolis carolinensis]
Unigene2180_OH_aA	433	308	38.0506	--	--	--	--
Unigene41501_OH_aA	590	419	37.9892	gi|350537651|ref|NP_001232058.1|	246.5	4e-64	ragulator complex protein LAMTOR2 [Taeniopygia guttata] >gi|224493126|sp|B5FYY5.1|LTOR2_TAEGU RecName: Full=Ragulator complex protein LAMTOR2; AltName: Full=Late endosomal/lysosomal adaptor and MAPK and MTOR activator 2
Unigene36632_OH_aA	653	463	37.9286	gi|327282187|ref|XP_003225825.1|	271.2	2e-71	PREDICTED: programmed cell death 6-interacting protein-like [Anolis carolinensis]
Unigene41478_OH_aA	680	482	37.9172	gi|225715060|gb|ACO13376.1|	155.6	1e-36	NEDD8 precursor [Esox lucius]
Unigene34856_OH_aA	1219	864	37.9148	gi|50510403|dbj|BAD32187.1|	755.7	0	mKIAA0183 protein [Mus musculus]
Unigene7480_OH_aA	851	603	37.9041	--	--	--	--
Unigene15920_OH_aA	670	474	37.8444	gi|224057620|ref|XP_002187197.1|	129.4	1e-28	PREDICTED: guanine nucleotide binding protein (G protein), gamma 5 [Taeniopygia guttata]
Unigene1908_OH_aA	3059	2163	37.8247	gi|326924316|ref|XP_003208375.1|	1207.6	0	PREDICTED: transmembrane 9 superfamily member 2-like [Meleagris gallopavo]
Unigene2427_OH_aA	300	212	37.8019	--	--	--	--
Unigene36249_OH_aA	417	294	37.7146	gi|327285027|ref|XP_003227236.1|	156.8	2e-37	PREDICTED: NADH dehydrogenase [ubiquinone] 1 beta subcomplex subunit 6-like [Anolis carolinensis]
Unigene33118_OH_aA	1691	1192	37.7078	--	--	--	--
Unigene35333_OH_aA	1534	1080	37.6614	--	--	--	--
Unigene15422_OH_aA	270	190	37.6434	gi|397507702|ref|XP_003824327.1|	83.2	3e-15	PREDICTED: Golgi reassembly-stacking protein 2 isoform 1 [Pan paniscus]
Unigene31234_OH_aA	1597	1123	37.6161	--	--	--	--
Unigene31896_OH_aA	1634	1149	37.6155	gi|327263286|ref|XP_003216451.1|	41.6	2e-31	PREDICTED: leydig cell tumor 10 kDa protein homolog [Anolis carolinensis]
CL593.Contig11_OH_aA	202	142	37.6041	--	--	--	--
Unigene36320_OH_aA	2079	1461	37.5919	gi|327264758|ref|XP_003217178.1|	129.4	3e-101	PREDICTED: synaptogyrin-2-like [Anolis carolinensis]
Unigene29124_OH_aA	789	554	37.5605	--	--	--	--
Unigene7792_OH_aA	473	332	37.547	--	--	--	--
Unigene1001_OH_aA	331	232	37.4937	--	--	--	--
CL2356.Contig1_OH_aA	2881	2018	37.4694	gi|327288855|ref|XP_003229140.1|	1589.3	0	PREDICTED: transitional endoplasmic reticulum ATPase-like [Anolis carolinensis]
Unigene31494_OH_aA	327	229	37.4616	--	--	--	--
Unigene17601_OH_aA	844	590	37.3945	gi|18000275|gb|AAL54899.1|AF159544_1	244.6	3e-63	GCN5-like protein [Lapemis hardwickii]
CL941.Contig2_OH_aA	518	362	37.3833	--	--	--	--
CL5078.Contig1_OH_aA	2845	1988	37.3794	gi|327277201|ref|XP_003223354.1|	1028.8	0	PREDICTED: ensconsin-like [Anolis carolinensis]
Unigene41263_OH_aA	477	333	37.3443	gi|188501733|gb|ACD54835.1|	204.1	1e-51	MHC class I antigen [Conolophus subcristatus]
Unigene28894_OH_aA	367	256	37.314	--	--	--	--
CL5876.Contig1_OH_aA	4748	3309	37.2807	gi|363735918|ref|XP_421979.3|	57.4	7e-06	PREDICTED: titin [Gallus gallus]
Unigene34269_OH_aA	221	154	37.2758	--	--	--	--
Unigene36342_OH_aA	217	151	37.2234	--	--	--	--
Unigene39984_OH_aA	547	380	37.1616	--	--	--	--
Unigene38228_OH_aA	1214	842	37.1015	--	--	--	--
Unigene16958_OH_aA	208	144	37.0337	--	--	--	--
Unigene38218_OH_aA	250	173	37.0173	gi|327281137|ref|XP_003225306.1|	87.8	1e-16	PREDICTED: hypothetical protein LOC100551555 [Anolis carolinensis]
Unigene1541_OH_aA	1211	837	36.9726	gi|348579724|ref|XP_003475629.1|	671.8	0	PREDICTED: ubiquitin-conjugating enzyme E2 Q1-like [Cavia porcellus]
Unigene41139_OH_aA	233	161	36.9631	gi|327268644|ref|XP_003219106.1|	77.8	1e-13	PREDICTED: ubiquitin carboxyl-terminal hydrolase 25-like [Anolis carolinensis]
Unigene33341_OH_aA	498	344	36.9511	--	--	--	--
Unigene32701_OH_aA	336	232	36.9358	gi|395502814|ref|XP_003755769.1|	243	2e-63	PREDICTED: disintegrin and metalloproteinase domain-containing protein 10 [Sarcophilus harrisii]
Unigene38226_OH_aA	726	501	36.9147	gi|327281137|ref|XP_003225306.1|	24.3	1e-07	PREDICTED: hypothetical protein LOC100551555 [Anolis carolinensis]
Unigene7477_OH_aA	942	650	36.9114	gi|327259697|ref|XP_003214672.1|	442.6	1e-122	PREDICTED: NADH dehydrogenase [ubiquinone] iron-sulfur protein 3, mitochondrial-like [Anolis carolinensis]
Unigene7607_OH_aA	1425	983	36.9009	gi|327259659|ref|XP_003214653.1|	828.2	0	PREDICTED: 26S protease regulatory subunit 6A-like [Anolis carolinensis]
Unigene27989_OH_aA	654	451	36.889	--	--	--	--
Unigene15830_OH_aA	1018	702	36.8882	gi|327272742|ref|XP_003221143.1|	362.5	1e-98	PREDICTED: ADP-ribosylation factor-like protein 1-like [Anolis carolinensis]
Unigene17414_OH_aA	1401	966	36.884	gi|327276873|ref|XP_003223191.1|	644.8	0	PREDICTED: adenosine kinase-like [Anolis carolinensis]
Unigene31935_OH_aA	1681	1159	36.882	gi|327260310|ref|XP_003214977.1|	602.8	1e-170	PREDICTED: actin-related protein 2/3 complex subunit 2-like [Anolis carolinensis]
Unigene10879_OH_aA	1059	730	36.8744	gi|126331703|ref|XP_001369840.1|	390.2	8e-107	PREDICTED: insulin-like growth factor-binding protein 7-like [Monodelphis domestica]
CL3160.Contig1_OH_aA	2314	1595	36.8719	gi|327285370|ref|XP_003227407.1|	960.3	0	PREDICTED: pyruvate kinase muscle isozyme-like [Anolis carolinensis]
Unigene11818_OH_aA	697	480	36.8389	gi|311258856|ref|XP_003127808.1|	119	1e-25	PREDICTED: hypothetical protein LOC100519371 [Sus scrofa] >gi|335290918|ref|XP_003356327.1| PREDICTED: hypothetical protein LOC100627906 [Sus scrofa]
Unigene38275_OH_aA	821	565	36.8132	--	--	--	--
Unigene41093_OH_aA	1858	1278	36.7946	gi|395522259|ref|XP_003765155.1|	798.9	0	PREDICTED: ryanodine receptor 1 [Sarcophilus harrisii]
Unigene24984_OH_aA	1092	750	36.7398	--	--	--	--
Unigene46_OH_aA	265	182	36.7387	--	--	--	--
Unigene41475_OH_aA	482	331	36.7349	gi|327272624|ref|XP_003221084.1|	276.6	2e-73	PREDICTED: NADH dehydrogenase [ubiquinone] 1 alpha subcomplex subunit 12-like [Anolis carolinensis]
Unigene28473_OH_aA	3103	2130	36.7195	--	--	--	--
Unigene25460_OH_aA	1564	1073	36.6996	gi|327262357|ref|XP_003215991.1|	608.6	2e-172	PREDICTED: protein YIPF3-like [Anolis carolinensis]
Unigene7469_OH_aA	347	238	36.6899	--	--	--	--
Unigene10269_OH_aA	1216	833	36.6446	gi|197129946|gb|ACH46444.1|	269.2	2e-70	putative IscU iron-sulfur cluster scaffold variant 2 [Taeniopygia guttata]
Unigene2261_OH_aA	202	138	36.5449	gi|172046653|sp|Q10749.3|VM3M1_NAJMO	52.8	5e-06	RecName: Full=Zinc metalloproteinase mocarhagin; Short=MOC; Short=Mocarhagin-1; AltName: Full=Snake venom metalloproteinase; Short=SVMP; Flags: Precursor >gi|21435683|gb|AAM51550.1| mocarhagin 1 [Naja mossambica mossambica]
Unigene34137_OH_aA	1967	1341	36.4689	--	--	--	--
Unigene148_OH_aA	1351	921	36.4672	gi|327272860|ref|XP_003221202.1|	779.6	0	PREDICTED: nucleosome assembly protein 1-like 1-like [Anolis carolinensis]
Unigene41492_OH_aA	405	276	36.4546	--	--	--	--
Unigene28794_OH_aA	687	468	36.4408	--	--	--	--
Unigene32162_OH_aA	1476	1005	36.4232	--	--	--	--
Unigene37459_OH_aA	3085	2099	36.3962	gi|71896739|ref|NP_001026312.1|	1500.3	0	protein transport protein Sec31A [Gallus gallus] >gi|82231215|sp|Q5F3X8.1|SC31A_CHICK RecName: Full=Protein transport protein Sec31A; AltName: Full=SEC31-like protein 1; AltName: Full=SEC31-related protein A
Unigene41471_OH_aA	976	664	36.3929	gi|327287514|ref|XP_003228474.1|	214.5	5e-54	PREDICTED: cytochrome b5 type B-like [Anolis carolinensis]
Unigene29096_OH_aA	996	677	36.3603	gi|327267752|ref|XP_003218663.1|	387.9	3e-106	PREDICTED: BAG family molecular chaperone regulator 3-like [Anolis carolinensis]
Unigene28738_OH_aA	1367	929	36.3535	gi|3335130|gb|AAC39888.1|	338.2	5e-91	sperm acrosomal protein [Homo sapiens]
Unigene1357_OH_aA	526	357	36.3062	gi|301629037|ref|XP_002943655.1|	135.6	9e-31	PREDICTED: hypothetical protein LOC100497771 [Xenopus (Silurana) tropicalis]
Unigene32122_OH_aA	283	192	36.2922	--	--	--	--
Unigene35487_OH_aA	496	336	36.2373	gi|327272896|ref|XP_003221220.1|	61.2	1e-08	PREDICTED: heterogeneous nuclear ribonucleoprotein D-like [Anolis carolinensis]
Unigene32121_OH_aA	2099	1421	36.2143	gi|224051869|ref|XP_002200406.1|	533.1	1e-149	PREDICTED: dehydrogenase/reductase (SDR family) member 7 [Taeniopygia guttata]
Unigene41480_OH_aA	761	515	36.201	gi|327280665|ref|XP_003225072.1|	216.1	1e-54	PREDICTED: hypothetical protein LOC100554828 [Anolis carolinensis]
Unigene35585_OH_aA	1273	861	36.1804	--	--	--	--
Unigene39344_OH_aA	973	658	36.1752	--	--	--	--
Unigene41477_OH_aA	837	566	36.1734	gi|197128497|gb|ACH44995.1|	302	1e-80	putative mitochondrial ribosomal protein L28 variant 2 [Taeniopygia guttata]
Unigene34796_OH_aA	726	490	36.1042	--	--	--	--
Unigene34923_OH_aA	569	384	36.1009	--	--	--	--
Unigene28996_OH_aA	541	365	36.0906	--	--	--	--
Unigene40958_OH_aA	734	495	36.0751	--	--	--	--
Unigene33897_OH_aA	3217	2169	36.0667	--	--	--	--
Unigene27003_OH_aA	310	209	36.0648	--	--	--	--
Unigene10690_OH_aA	1768	1191	36.0353	gi|71895521|ref|NP_001026645.1|	701.4	0	ubiquitin-associated domain-containing protein 1 [Gallus gallus] >gi|82081646|sp|Q5ZJI9.1|UBAC1_CHICK RecName: Full=Ubiquitin-associated domain-containing protein 1; Short=UBA domain-containing protein 1; AltName: Full=E3 ubiquitin-protein ligase subunit KPC2; AltName: Full=Kip1 ubiquitination-promoting complex protein 2
CL4606.Contig1_OH_aA	764	514	35.9889	--	--	--	--
Unigene965_OH_aA	605	407	35.9863	--	--	--	--
CL5381.Contig1_OH_aA	1857	1249	35.979	gi|327275971|ref|XP_003222745.1|	606.7	1e-171	PREDICTED: reticulocalbin-1-like [Anolis carolinensis]
Unigene32100_OH_aA	845	568	35.9576	--	--	--	--
Unigene41518_OH_aA	1195	802	35.9009	gi|327288502|ref|XP_003228965.1|	656.8	0	PREDICTED: cationic amino acid transporter 3-like [Anolis carolinensis]
Unigene28741_OH_aA	1593	1069	35.8972	gi|45361573|ref|NP_989363.1|	819.7	0	NADH dehydrogenase (ubiquinone) Fe-S protein 2, 49kDa (NADH-coenzyme Q reductase) [Xenopus (Silurana) tropicalis] >gi|89273935|emb|CAJ81740.1| NADH dehydrogenase (ubiquinone) Fe-S protein 2, 49kDa (NADH-coenzyme Q reductase) [Xenopus (Silurana) tropicalis]
Unigene41440_OH_aA	3544	2378	35.8936	gi|224070007|ref|XP_002196963.1|	2214.9	0	PREDICTED: ubiquitin specific protease 7 [Taeniopygia guttata]
Unigene2545_OH_aA	641	430	35.8847	gi|260803326|ref|XP_002596541.1|	54.7	3e-06	hypothetical protein BRAFLDRAFT_127951 [Branchiostoma floridae] >gi|229281799|gb|EEN52553.1| hypothetical protein BRAFLDRAFT_127951 [Branchiostoma floridae]
Unigene7606_OH_aA	579	388	35.8469	gi|327283522|ref|XP_003226490.1|	142.9	7e-33	PREDICTED: death-associated protein-like 1-A-like [Anolis carolinensis]
Unigene40936_OH_aA	505	338	35.8034	--	--	--	--
Unigene40007_OH_aA	453	303	35.7802	--	--	--	--
Unigene34612_OH_aA	613	410	35.7785	--	--	--	--
Unigene28431_OH_aA	1407	941	35.7762	gi|224076335|ref|XP_002197327.1|	874	0	PREDICTED: PRP8 pre-mRNA processing factor 8 homolog (S. cerevisiae) [Taeniopygia guttata]
Unigene34803_OH_aA	2418	1616	35.7506	gi|50801766|ref|XP_424186.1|	158.7	1e-36	PREDICTED: uncharacterized protein LOC426548 [Gallus gallus]
Unigene25287_OH_aA	455	304	35.7405	--	--	--	--
Unigene39004_OH_aA	2411	1610	35.7213	gi|327288056|ref|XP_003228744.1|	497.3	1e-138	PREDICTED: GDH/6PGL endoplasmic bifunctional protein-like [Anolis carolinensis]
Unigene36886_OH_aA	821	548	35.7056	gi|327268393|ref|XP_003218982.1|	120.9	6e-26	PREDICTED: non-histone chromosomal protein HMG-14-like [Anolis carolinensis]
Unigene825_OH_aA	2309	1541	35.7007	gi|345110786|pdb|3P8M|A	190.3	3e-46	Chain A, Human Dynein Light Chain (Dynll2) In Complex With An In Vitro Evolved Peptide Dimerized By Leucine Zipper >gi|345110787|pdb|3P8M|B Chain B, Human Dynein Light Chain (Dynll2) In Complex With An In Vitro Evolved Peptide Dimerized By Leucine Zipper
Unigene31960_OH_aA	765	510	35.6621	--	--	--	--
Unigene37633_OH_aA	222	148	35.6621	--	--	--	--
Unigene40891_OH_aA	258	172	35.6621	--	--	--	--
Unigene33286_OH_aA	623	415	35.6335	--	--	--	--
Unigene37968_OH_aA	596	397	35.6322	gi|71412330|ref|XP_808355.1|	27.7	1e-07	formin [Trypanosoma cruzi strain CL Brener] >gi|93360026|gb|ABF13407.1| formin A [Trypanosoma cruzi strain CL Brener]
Unigene21150_OH_aA	386	257	35.6159	--	--	--	--
Unigene38580_OH_aA	323	215	35.6069	--	--	--	--
Unigene1061_OH_aA	317	211	35.6059	--	--	--	--
Unigene27675_OH_aA	1995	1327	35.5817	gi|327265526|ref|XP_003217559.1|	473.4	1e-131	PREDICTED: heterogeneous nuclear ribonucleoprotein A/B-like [Anolis carolinensis]
Unigene37931_OH_aA	426	283	35.5366	--	--	--	--
Unigene35715_OH_aA	3426	2275	35.5216	gi|327269316|ref|XP_003219440.1|	100.1	7e-19	PREDICTED: adenylate cyclase type 8-like [Anolis carolinensis]
Unigene31833_OH_aA	979	650	35.5164	gi|327282658|ref|XP_003226059.1|	243	1e-62	PREDICTED: short-chain specific acyl-CoA dehydrogenase, mitochondrial-like [Anolis carolinensis]
Unigene7473_OH_aA	229	152	35.5064	--	--	--	--
Unigene41549_OH_aA	223	148	35.5022	--	--	--	--
Unigene41467_OH_aA	1283	851	35.4815	gi|327269006|ref|XP_003219286.1|	618.6	1e-175	PREDICTED: ubiquitin-like-conjugating enzyme ATG3-like [Anolis carolinensis]
Unigene39285_OH_aA	725	480	35.4162	gi|327265130|ref|XP_003217361.1|	120.9	4e-26	PREDICTED: beta-1,3-N-acetylglucosaminyltransferase radical fringe-like [Anolis carolinensis]
Unigene37823_OH_aA	1724	1141	35.4036	gi|327280272|ref|XP_003224876.1|	625.2	2e-177	PREDICTED: tumor necrosis factor receptor superfamily member 11B-like [Anolis carolinensis]
Unigene31963_OH_aA	611	404	35.3703	gi|257467568|ref|NP_080601.2|	142.9	8e-33	transmembrane protein 179B precursor [Mus musculus] >gi|81904382|sp|Q9CY24.1|T179B_MOUSE RecName: Full=Transmembrane protein 179B >gi|109733578|gb|AAI16964.1| Transmembrane protein 179B [Mus musculus] >gi|109733901|gb|AAI16962.1| Transmembrane protein 179B [Mus musculus] >gi|148701418|gb|EDL33365.1| RIKEN cDNA 1810059G22, isoform CRA_a [Mus musculus]
Unigene15718_OH_aA	829	548	35.361	gi|157423027|gb|AAI53521.1|	91.7	4e-17	Si:ch211-14a17.7 [Danio rerio]
Unigene40462_OH_aA	2034	1342	35.2939	gi|395539367|ref|XP_003771642.1|	159.8	4e-37	PREDICTED: filamin-C isoform 2 [Sarcophilus harrisii]
Unigene17943_OH_aA	323	213	35.2757	--	--	--	--
Unigene40658_OH_aA	531	350	35.2592	--	--	--	--
Unigene41259_OH_aA	258	170	35.2474	gi|156602023|gb|ABU86898.1|	68.6	9e-11	MHC class II antigen [Ornithorhynchus anatinus]
CL3149.Contig1_OH_aA	598	394	35.2447	--	--	--	--
Unigene39386_OH_aA	1061	699	35.242	--	--	--	--
Unigene13142_OH_aA	788	519	35.2322	gi|374074250|pdb|3SQV|C	322.4	1e-86	Chain C, Crystal Structure Of E. Coli O157:h7 E3 Ubiquitin Ligase, Nlel, With A Human E2, Ubch7 >gi|374074251|pdb|3SQV|D Chain D, Crystal Structure Of E. Coli O157:h7 E3 Ubiquitin Ligase, Nlel, With A Human E2, Ubch7 >gi|374074258|pdb|3SY2|C Chain C, Crystal Structure Of The Salmonella E3 Ubiquitin Ligase Sopa In Complex With The Human E2 Ubch7 >gi|374074259|pdb|3SY2|D Chain D, Crystal Structure …
Unigene36764_OH_aA	946	623	35.2286	--	--	--	--
Unigene15885_OH_aA	1700	1119	35.2111	gi|327286378|ref|XP_003227907.1|	795.4	0	PREDICTED: aspartate aminotransferase, mitochondrial-like [Anolis carolinensis]
Unigene38951_OH_aA	546	359	35.1723	--	--	--	--
Unigene39356_OH_aA	318	209	35.1575	--	--	--	--
Unigene40263_OH_aA	1870	1229	35.1568	--	--	--	--
CL7270.Contig2_OH_aA	417	274	35.149	gi|301622748|ref|XP_002940691.1|	129.4	4e-29	PREDICTED: hypothetical protein LOC100485130 [Xenopus (Silurana) tropicalis]
CL7345.Contig1_OH_aA	1014	666	35.1346	gi|77403694|dbj|BAE46429.1|	121.7	2e-64	ORF2-encoded protein [Danio rerio]
Unigene24863_OH_aA	3403	2235	35.1329	gi|327259106|ref|XP_003214379.1|	1047.7	0	PREDICTED: calmin-like [Anolis carolinensis]
Unigene40087_OH_aA	603	396	35.1299	--	--	--	--
Unigene24991_OH_aA	631	414	35.097	gi|205371816|sp|P21265.2|PUR8_CHICK	301.6	1e-80	RecName: Full=Adenylosuccinate lyase; Short=ASL; AltName: Full=Adenylosuccinase; Short=ASase
Unigene17486_OH_aA	1608	1053	35.0301	gi|327262795|ref|XP_003216209.1|	921.4	0	PREDICTED: endoplasmic reticulum lectin 1-like [Anolis carolinensis]
CL790.Contig1_OH_aA	1219	798	35.0185	--	--	--	--
Unigene7587_OH_aA	547	358	35.0102	--	--	--	--
CL6875.Contig5_OH_aA	309	202	34.9697	--	--	--	--
Unigene17463_OH_aA	1334	872	34.9671	gi|26340996|dbj|BAC34160.1|	76.6	2e-12	unnamed protein product [Mus musculus]
Unigene38480_OH_aA	1542	1007	34.9336	gi|327267121|ref|XP_003218351.1|	838.6	0	PREDICTED: coatomer subunit beta&apos;-like [Anolis carolinensis]
Unigene33150_OH_aA	1305	852	34.9243	gi|327274268|ref|XP_003221900.1|	572.4	1e-161	PREDICTED: something about silencing protein 10-like [Anolis carolinensis]
Unigene31766_OH_aA	1474	962	34.9121	gi|326932419|ref|XP_003212315.1|	830.5	0	PREDICTED: kinesin-like protein KIF1B-like [Meleagris gallopavo]
Unigene34909_OH_aA	253	165	34.8869	gi|355701962|gb|EHH29315.1|	56.6	3e-07	hypothetical protein EGK_09707, partial [Macaca mulatta]
Unigene41483_OH_aA	304	198	34.841	--	--	--	--
Unigene1106_OH_aA	814	530	34.8297	gi|327282024|ref|XP_003225744.1|	493.8	3e-138	PREDICTED: eukaryotic initiation factor 4A-II-like [Anolis carolinensis]
Unigene7483_OH_aA	444	289	34.8188	gi|10442710|gb|AAG17444.1|AF297035_1	151	1e-35	cytochrome C oxidase copper chaperone [Ophiophagus hannah]
Unigene41236_OH_aA	704	458	34.801	gi|157285978|gb|ABV31710.1|	309.7	6e-83	transposase [Salmo salar]
Unigene33154_OH_aA	2053	1335	34.7849	--	--	--	--
Unigene39284_OH_aA	274	178	34.751	--	--	--	--
Unigene38887_OH_aA	370	240	34.6983	--	--	--	--
Unigene1923_OH_aA	276	179	34.693	gi|327265771|ref|XP_003217681.1|	52	8e-06	PREDICTED: semaphorin-3D-like [Anolis carolinensis]
Unigene40632_OH_aA	825	535	34.6895	--	--	--	--
Unigene26611_OH_aA	527	341	34.6132	gi|327277297|ref|XP_003223402.1|	192.2	8e-48	PREDICTED: non-histone chromosomal protein HMG-14A-like [Anolis carolinensis]
Unigene37204_OH_aA	898	581	34.6097	--	--	--	--
Unigene39545_OH_aA	538	348	34.6015	gi|32812298|gb|AAP88020.1|AF355752_1	65.9	9e-10	reverse transcriptase [Chelonia mydas]
Unigene28766_OH_aA	503	325	34.5632	gi|327270908|ref|XP_003220230.1|	260	2e-68	PREDICTED: guanine nucleotide-binding protein G(k) subunit alpha-like [Anolis carolinensis]
Unigene36630_OH_aA	607	392	34.5458	gi|327286598|ref|XP_003228017.1|	223.8	3e-57	PREDICTED: niban-like protein 1-like [Anolis carolinensis]
Unigene40697_OH_aA	228	147	34.489	gi|390345208|ref|XP_003726286.1|	68.6	9e-11	PREDICTED: uncharacterized protein LOC100893945 [Strongylocentrotus purpuratus]
Unigene1892_OH_aA	498	321	34.4805	gi|7706326|ref|NP_057131.1|	204.5	1e-51	pre-mRNA branch site protein p14 [Homo sapiens] >gi|13384692|ref|NP_079599.1| pre-mRNA branch site protein p14 [Mus musculus] >gi|50344788|ref|NP_001002067.1| pre-mRNA branch site protein p14 [Danio rerio] >gi|114051091|ref|NP_001039482.1| pre-mRNA branch site protein p14 [Bos taurus] >gi|386781011|ref|NP_001247813.1| pre-mRNA branch site protein p14 [Macaca mulatta] >gi|12585536|sp|Q9Y3B4.1|PM14…
Unigene32166_OH_aA	512	330	34.478	--	--	--	--
CL7270.Contig5_OH_aA	284	183	34.4692	gi|55771211|dbj|BAD72127.1|	103.6	2e-21	reverse transcriptase [Anguilla japonica]
Unigene40604_OH_aA	995	641	34.4614	--	--	--	--
Unigene28872_OH_aA	1956	1258	34.4041	gi|327284639|ref|XP_003227044.1|	244.6	1e-62	PREDICTED: splicing factor 3B subunit 1-like [Anolis carolinensis]
Unigene35645_OH_aA	252	162	34.3885	--	--	--	--
Unigene35126_OH_aA	543	349	34.3814	--	--	--	--
Unigene1155_OH_aA	369	237	34.3574	gi|327262603|ref|XP_003216113.1|	199.1	4e-50	PREDICTED: presenilin-2-like [Anolis carolinensis]
Unigene17345_OH_aA	868	557	34.3268	gi|327269637|ref|XP_003219600.1|	235.3	2e-60	PREDICTED: fatty acid-binding protein, epidermal-like [Anolis carolinensis]
Unigene17410_OH_aA	240	154	34.3248	gi|327272564|ref|XP_003221054.1|	75.9	5e-13	PREDICTED: NADH dehydrogenase [ubiquinone] 1 alpha subcomplex subunit 6-like [Anolis carolinensis]
Unigene1555_OH_aA	343	220	34.3105	gi|327283149|ref|XP_003226304.1|	147.9	1e-34	PREDICTED: kelch repeat and BTB domain-containing protein 10-like [Anolis carolinensis]
Unigene27096_OH_aA	596	382	34.2859	--	--	--	--
Unigene37162_OH_aA	476	305	34.2761	--	--	--	--
Unigene28898_OH_aA	534	342	34.2597	gi|224054809|ref|XP_002192369.1|	235.3	8e-61	PREDICTED: hypothetical protein [Taeniopygia guttata]
Unigene12447_OH_aA	1215	778	34.2533	--	--	--	--
Unigene41218_OH_aA	289	185	34.243	--	--	--	--
Unigene28916_OH_aA	414	265	34.2408	gi|397522426|ref|XP_003831268.1|	193.4	2e-48	PREDICTED: inositol 1,4,5-trisphosphate receptor type 1 [Pan paniscus]
Unigene7481_OH_aA	1734	1109	34.2122	gi|327288925|ref|XP_003229175.1|	1001.9	0	PREDICTED: t-complex protein 1 subunit eta-like [Anolis carolinensis]
Unigene36580_OH_aA	1147	733	34.1853	--	--	--	--
Unigene35818_OH_aA	385	246	34.1801	gi|326925923|ref|XP_003209156.1|	175.6	5e-43	PREDICTED: arf-GAP with coiled-coil, ANK repeat and PH domain-containing protein 2-like [Meleagris gallopavo]
Unigene1609_OH_aA	695	444	34.1741	gi|327260422|ref|XP_003215033.1|	398.3	1e-109	PREDICTED: tubulin alpha-4A chain-like isoform 1 [Anolis carolinensis]
Unigene41444_OH_aA	642	410	34.1623	--	--	--	--
Unigene37475_OH_aA	1122	716	34.1365	gi|327263187|ref|XP_003216402.1|	192.6	2e-47	PREDICTED: AP-3 complex subunit beta-1-like [Anolis carolinensis]
Unigene39734_OH_aA	823	525	34.1238	--	--	--	--
CL5750.Contig1_OH_aA	1339	853	34.0774	gi|327263822|ref|XP_003216716.1|	339.7	1e-91	PREDICTED: coatomer subunit zeta-1-like [Anolis carolinensis]
Unigene36727_OH_aA	730	465	34.0744	--	--	--	--
CL7250.Contig5_OH_aA	548	349	34.0677	gi|347221|gb|AAA49024.1|	53.9	1e-28	POL-like, partial [Gallus gallus]
Unigene39302_OH_aA	223	142	34.0629	--	--	--	--
CL2424.Contig1_OH_aA	1183	753	34.0493	gi|327289201|ref|XP_003229313.1|	250.4	1e-64	PREDICTED: 39S ribosomal protein L17, mitochondrial-like [Anolis carolinensis]
Unigene41198_OH_aA	1851	1178	34.0437	--	--	--	--
CL6258.Contig2_OH_aA	500	318	34.0217	gi|341900926|gb|EGT56861.1|	61.2	5e-24	hypothetical protein CAEBREN_32852 [Caenorhabditis brenneri]
Unigene1087_OH_aA	489	311	34.0212	--	--	--	--
Unigene17818_OH_aA	708	450	33.9999	gi|327290607|ref|XP_003230014.1|	251.5	2e-65	PREDICTED: dual specificity protein phosphatase 23-like [Anolis carolinensis]
Unigene28954_OH_aA	842	535	33.9891	--	--	--	--
Unigene33267_OH_aA	1803	1145	33.971	gi|208610021|ref|NP_001129149.1|	1086.2	0	eukaryotic peptide chain release factor GTP-binding subunit ERF3A [Gallus gallus]
Unigene40978_OH_aA	463	294	33.9676	gi|327265669|ref|XP_003217630.1|	80.1	3e-14	PREDICTED: alpha-2 adrenergic receptor-like [Anolis carolinensis]
Unigene1378_OH_aA	2794	1774	33.9645	gi|363742875|ref|XP_003642724.1|	586.3	2e-165	PREDICTED: protein FAM63A-like [Gallus gallus] >gi|363742923|ref|XP_003642742.1| PREDICTED: protein FAM63A-like [Gallus gallus]
Unigene36964_OH_aA	889	564	33.9372	gi|345307906|ref|XP_001506521.2|	277.7	4e-73	PREDICTED: ubiquitin-like domain-containing CTD phosphatase 1-like [Ornithorhynchus anatinus]
Unigene31988_OH_aA	2507	1590	33.9267	gi|327265268|ref|XP_003217430.1|	1336.6	0	PREDICTED: heat shock 70 kDa protein 4-like [Anolis carolinensis]
Unigene2431_OH_aA	489	310	33.9118	--	--	--	--
Unigene35519_OH_aA	874	554	33.9076	--	--	--	--
Unigene38499_OH_aA	243	154	33.901	gi|326932291|ref|XP_003212253.1|	151.4	1e-35	PREDICTED: tumor protein p63-regulated gene 1-like protein-like [Meleagris gallopavo]
Unigene41449_OH_aA	423	268	33.8917	gi|327284283|ref|XP_003226868.1|	156.4	3e-37	PREDICTED: d-dopachrome decarboxylase-A-like [Anolis carolinensis]
Unigene2668_OH_aA	562	356	33.8854	--	--	--	--
Unigene31287_OH_aA	469	297	33.8752	--	--	--	--
Unigene41486_OH_aA	447	283	33.8671	--	--	--	--
Unigene36428_OH_aA	831	526	33.8597	gi|351708483|gb|EHB11402.1|	65.5	3e-09	S-antigen protein [Heterocephalus glaber]
CL6040.Contig1_OH_aA	356	225	33.8089	gi|334329989|ref|XP_001377440.2|	54.3	1e-06	PREDICTED: LOW QUALITY PROTEIN: titin [Monodelphis domestica]
Unigene16936_OH_aA	317	200	33.7496	--	--	--	--
Unigene41468_OH_aA	466	294	33.7489	--	--	--	--
Unigene2233_OH_aA	474	299	33.7436	--	--	--	--
Unigene40209_OH_aA	284	179	33.7158	gi|327275574|ref|XP_003222548.1|	111.3	1e-23	PREDICTED: next to BRCA1 gene 1 protein-like [Anolis carolinensis]
Unigene41525_OH_aA	457	288	33.7112	gi|327272255|ref|XP_003220901.1|	181	1e-44	PREDICTED: 28S ribosomal protein S33, mitochondrial-like [Anolis carolinensis]
CL4143.Contig1_OH_aA	300	189	33.7007	--	--	--	--
Unigene33374_OH_aA	535	337	33.6957	--	--	--	--
CL549.Contig3_OH_aA	389	245	33.6911	--	--	--	--
Unigene39205_OH_aA	389	245	33.6911	gi|327287148|ref|XP_003228291.1|	229.6	3e-59	PREDICTED: LOW QUALITY PROTEIN: eukaryotic translation initiation factor 4 gamma 3-like, partial [Anolis carolinensis]
Unigene27945_OH_aA	1228	773	33.6728	gi|355718353|gb|AES06238.1|	710.7	0	SEC63-like protein [Mustela putorius furo]
Unigene7817_OH_aA	221	139	33.645	--	--	--	--
Unigene29066_OH_aA	1091	686	33.6355	gi|45383752|ref|NP_989513.1|	612.5	1e-173	creatine kinase U-type, mitochondrial precursor [Gallus gallus] >gi|2497494|sp|P70079.1|KCRU_CHICK RecName: Full=Creatine kinase U-type, mitochondrial; AltName: Full=Acidic-type mitochondrial creatine kinase; Short=Mia-CK; AltName: Full=Ubiquitous mitochondrial creatine kinase; Short=U-MtCK; Flags: Precursor >gi|1545944|emb|CAA65267.1| mitochondrial creatine kinase [Gallus gallus]
Unigene38488_OH_aA	627	394	33.6145	--	--	--	--
Unigene39649_OH_aA	226	142	33.6108	--	--	--	--
Unigene433_OH_aA	4549	2857	33.5964	gi|327290092|ref|XP_003229758.1|	214.2	4e-53	PREDICTED: neuroblast differentiation-associated protein AHNAK-like [Anolis carolinensis]
Unigene36963_OH_aA	204	128	33.5644	gi|327272342|ref|XP_003220944.1|	55.8	6e-07	PREDICTED: f-box only protein 7-like [Anolis carolinensis]
Unigene32_OH_aA	389	244	33.5536	--	--	--	--
Unigene34868_OH_aA	225	141	33.5224	--	--	--	--
Unigene110_OH_aA	916	574	33.5208	--	--	--	--
CL2113.Contig2_OH_aA	5026	3146	33.4838	gi|327272416|ref|XP_003220981.1|	60.1	1e-06	PREDICTED: myosin-9-like [Anolis carolinensis]
Unigene26902_OH_aA	759	475	33.4773	--	--	--	--
Unigene986_OH_aA	1244	778	33.4547	--	--	--	--
Unigene1297_OH_aA	416	260	33.4332	gi|327279853|ref|XP_003224670.1|	117.1	2e-25	PREDICTED: transmembrane BAX inhibitor motif-containing protein 4-like [Anolis carolinensis]
Unigene33953_OH_aA	309	193	33.4116	gi|327267007|ref|XP_003218294.1|	197.6	1e-49	PREDICTED: u2-associated protein SR140-like [Anolis carolinensis]
Unigene38899_OH_aA	2224	1389	33.4092	gi|327286930|ref|XP_003228182.1|	512.7	2e-143	PREDICTED: derlin-1-like isoform 1 [Anolis carolinensis]
Unigene36623_OH_aA	455	284	33.3892	--	--	--	--
Unigene1255_OH_aA	1388	866	33.3754	gi|327265130|ref|XP_003217361.1|	528.5	2e-148	PREDICTED: beta-1,3-N-acetylglucosaminyltransferase radical fringe-like [Anolis carolinensis]
CL3453.Contig1_OH_aA	709	442	33.3484	--	--	--	--
Unigene37929_OH_aA	539	336	33.3464	--	--	--	--
Unigene38600_OH_aA	653	407	33.3411	gi|327263249|ref|XP_003216433.1|	427.2	2e-118	PREDICTED: neuroendocrine convertase 1-like [Anolis carolinensis]
Unigene39147_OH_aA	1326	825	33.282	--	--	--	--
Unigene37351_OH_aA	510	317	33.2497	gi|327261513|ref|XP_003215574.1|	315.5	5e-85	PREDICTED: ras-related GTP-binding protein D-like [Anolis carolinensis]
Unigene38908_OH_aA	2121	1318	33.2409	--	--	--	--
CL5074.Contig1_OH_aA	277	172	33.216	gi|301619987|ref|XP_002939372.1|	83.6	2e-15	PREDICTED: copia protein-like [Xenopus (Silurana) tropicalis]
Unigene29044_OH_aA	1638	1017	33.2128	--	--	--	--
Unigene33880_OH_aA	374	232	33.1829	--	--	--	--
Unigene28711_OH_aA	857	531	33.1446	gi|119620329|gb|EAW99923.1|	397.9	2e-109	RAB1A, member RAS oncogene family, isoform CRA_f [Homo sapiens]
Unigene37143_OH_aA	757	469	33.1418	--	--	--	--
Unigene31288_OH_aA	606	375	33.1022	--	--	--	--
Unigene41264_OH_aA	409	253	33.0899	--	--	--	--
Unigene2124_OH_aA	726	449	33.0833	gi|355671308|gb|AER94868.1|	80.9	5e-14	antizyme inhibitor 1 [Mustela putorius furo]
Unigene36722_OH_aA	947	585	33.0449	--	--	--	--
Unigene40279_OH_aA	544	336	33.0399	gi|327261171|ref|XP_003215405.1|	295.4	7e-79	PREDICTED: LOW QUALITY PROTEIN: intersectin-2-like [Anolis carolinensis]
Unigene31964_OH_aA	371	229	33.0187	--	--	--	--
Unigene21864_OH_aA	2090	1290	33.0173	gi|327272640|ref|XP_003221092.1|	82.8	7e-175	PREDICTED: decorin-like [Anolis carolinensis]
Unigene32588_OH_aA	723	446	32.9986	--	--	--	--
Unigene31270_OH_aA	532	328	32.9808	--	--	--	--
Unigene38030_OH_aA	1288	794	32.9764	gi|327279039|ref|XP_003224266.1|	786.6	0	PREDICTED: v-type proton ATPase subunit B, brain isoform-like [Anolis carolinensis]
CL4089.Contig1_OH_aA	503	310	32.968	gi|397511428|ref|XP_003826076.1|	306.6	2e-82	PREDICTED: tubulin alpha-1C chain-like [Pan paniscus]
Unigene27210_OH_aA	551	339	32.9114	gi|327264864|ref|XP_003217231.1|	227.3	2e-58	PREDICTED: SEC14-like protein 1-like [Anolis carolinensis]
Unigene2284_OH_aA	1545	950	32.8923	gi|327266276|ref|XP_003217932.1|	357.1	1e-96	PREDICTED: protein jagunal homolog 1-like [Anolis carolinensis]
Unigene1667_OH_aA	907	557	32.8508	--	--	--	--
Unigene1801_OH_aA	606	372	32.8374	--	--	--	--
Unigene2019_OH_aA	634	389	32.8215	--	--	--	--
Unigene35983_OH_aA	354	217	32.791	--	--	--	--
Unigene34122_OH_aA	612	375	32.7777	--	--	--	--
Unigene17803_OH_aA	462	283	32.7675	gi|327285324|ref|XP_003227384.1|	157.9	1e-37	PREDICTED: NADH dehydrogenase [ubiquinone] 1 beta subcomplex subunit 3-like [Anolis carolinensis]
Unigene7586_OH_aA	516	316	32.7594	gi|395504676|ref|XP_003756673.1|	152.5	6e-36	PREDICTED: uncharacterized protein LOC100932413 [Sarcophilus harrisii]
Unigene17805_OH_aA	2010	1230	32.7346	gi|327286917|ref|XP_003228176.1|	989.2	0	PREDICTED: LOW QUALITY PROTEIN: RNA polymerase I-specific transcription initiation factor RRN3-like [Anolis carolinensis]
Unigene35982_OH_aA	1981	1212	32.7278	gi|4557741|ref|NP_000421.1|	839.3	0	platelet-activating factor acetylhydrolase IB subunit alpha [Homo sapiens] >gi|1170794|sp|P43034.2|LIS1_HUMAN RecName: Full=Platelet-activating factor acetylhydrolase IB subunit alpha; AltName: Full=Lissencephaly-1 protein; Short=LIS-1; AltName: Full=PAF acetylhydrolase 45 kDa subunit; Short=PAF-AH 45 kDa subunit; AltName: Full=PAF-AH alpha; Short=PAFAH alpha >gi|15217063|gb|AAK92483.1|AF400434_1…
Unigene36353_OH_aA	1143	699	32.7137	gi|327266890|ref|XP_003218236.1|	72.4	4e-11	PREDICTED: e3 ubiquitin-protein ligase RNF13-like [Anolis carolinensis]
Unigene35543_OH_aA	553	338	32.6957	--	--	--	--
Unigene28899_OH_aA	1805	1103	32.6886	gi|86129520|ref|NP_001034396.1|	221.5	1e-55	protein CNPPD1 [Gallus gallus] >gi|68565154|sp|Q5ZJH7.1|CNPD1_CHICK RecName: Full=Protein CNPPD1
Unigene33449_OH_aA	383	234	32.6825	--	--	--	--
Unigene38858_OH_aA	1521	929	32.6727	gi|327287872|ref|XP_003228652.1|	440.3	1e-121	PREDICTED: protein FAM192A-like [Anolis carolinensis]
Unigene35356_OH_aA	619	378	32.6663	gi|327273507|ref|XP_003221522.1|	229.9	5e-59	PREDICTED: putative methyltransferase NSUN7-like [Anolis carolinensis]
Unigene1053_OH_aA	2720	1660	32.6466	gi|160017978|sp|Q5F3I0.2|PRRC1_CHICK	578.9	4e-163	RecName: Full=Protein PRRC1; AltName: Full=Proline-rich and coiled-coil-containing protein 1
Unigene35097_OH_aA	436	266	32.6358	--	--	--	--
Unigene29120_OH_aA	435	265	32.5878	gi|350539137|ref|NP_001232131.1|	203.4	2e-51	putative palmitoyl-protein thioesterase variant 1 precursor [Taeniopygia guttata] >gi|197127822|gb|ACH44320.1| putative palmitoyl-protein thioesterase variant 1 [Taeniopygia guttata]
Unigene36788_OH_aA	834	508	32.5834	--	--	--	--
Unigene40446_OH_aA	417	254	32.5834	--	--	--	--
Unigene32607_OH_aA	665	405	32.5786	gi|327291312|ref|XP_003230365.1|	256.1	8e-67	PREDICTED: hypothetical protein LOC100557925 [Anolis carolinensis]
Unigene28668_OH_aA	698	425	32.5711	gi|327290256|ref|XP_003229839.1|	104.4	4e-21	PREDICTED: LOW QUALITY PROTEIN: splicing factor 1-like [Anolis carolinensis]
CL6910.Contig1_OH_aA	685	417	32.5645	gi|209730318|gb|ACI66028.1|	212.6	1e-53	Transposable element Tcb1 transposase [Salmo salar]
Unigene37565_OH_aA	1726	1050	32.5422	gi|327286464|ref|XP_003227950.1|	833.9	0	PREDICTED: n-acetylglucosamine-6-sulfatase-like [Anolis carolinensis]
Unigene34075_OH_aA	1199	729	32.5242	gi|327265067|ref|XP_003217330.1|	686.8	0	PREDICTED: luc7-like protein 3-like [Anolis carolinensis]
Unigene32640_OH_aA	992	603	32.5165	gi|395501989|ref|XP_003755369.1|	67.4	1e-09	PREDICTED: nucleolysin TIAR [Sarcophilus harrisii]
Unigene35468_OH_aA	1496	909	32.5035	gi|327262002|ref|XP_003215815.1|	122.9	3e-26	PREDICTED: ezrin-like [Anolis carolinensis]
Unigene39760_OH_aA	252	153	32.478	--	--	--	--
CL4246.Contig1_OH_aA	417	253	32.4551	--	--	--	--
Unigene41487_OH_aA	643	390	32.4453	--	--	--	--
Unigene35170_OH_aA	742	450	32.442	gi|327273566|ref|XP_003221551.1|	454.9	1e-126	PREDICTED: HMG box-containing protein 1-like [Anolis carolinensis]
Unigene35810_OH_aA	3740	2268	32.4392	gi|327274118|ref|XP_003221825.1|	1710.3	0	PREDICTED: protein transport protein Sec24D-like [Anolis carolinensis]
CL3619.Contig1_OH_aA	1720	1043	32.438	gi|327286598|ref|XP_003228017.1|	938.3	0	PREDICTED: niban-like protein 1-like [Anolis carolinensis]
Unigene7590_OH_aA	480	291	32.4302	gi|18157526|dbj|BAB83841.1|	52	5e-43	ReO_6 [Oryzias latipes]
Unigene26097_OH_aA	896	543	32.4183	--	--	--	--
Unigene39594_OH_aA	713	432	32.411	gi|327269909|ref|XP_003219735.1|	61.6	3e-08	PREDICTED: myomesin-1-like [Anolis carolinensis]
Unigene41129_OH_aA	2116	1282	32.4094	--	--	--	--
Unigene41386_OH_aA	912	552	32.3775	gi|268559558|ref|XP_002637770.1|	56.6	1e-06	Hypothetical protein CBG04553 [Caenorhabditis briggsae]
Unigene16704_OH_aA	385	233	32.3738	--	--	--	--
Unigene41498_OH_aA	481	291	32.3628	gi|327267523|ref|XP_003218550.1|	242.7	3e-63	PREDICTED: 39S ribosomal protein L43, mitochondrial-like [Anolis carolinensis]
Unigene39407_OH_aA	205	124	32.3569	gi|123884706|sp|Q09GK1.1|VSP_PHIOL	58.9	7e-08	RecName: Full=Venom serine protease; Flags: Precursor >gi|114438239|gb|ABI74694.1| serine protease precursor [Philodryas olfersii]
Unigene38081_OH_aA	531	321	32.3377	--	--	--	--
Unigene39229_OH_aA	907	548	32.32	gi|327279023|ref|XP_003224258.1|	164.9	4e-39	PREDICTED: transcription factor 7-like 1-A-like [Anolis carolinensis]
Unigene31774_OH_aA	341	206	32.3155	--	--	--	--
Unigene26305_OH_aA	1065	643	32.2968	gi|327278673|ref|XP_003224085.1|	169.5	2e-40	PREDICTED: cytochrome c oxidase subunit 7A-related protein, mitochondrial-like [Anolis carolinensis]
Unigene36286_OH_aA	2010	1213	32.2822	gi|237823782|pdb|3E1Y|A	866.7	0	Chain A, Crystal Structure Of Human Erf1ERF3 COMPLEX >gi|237823783|pdb|3E1Y|B Chain B, Crystal Structure Of Human Erf1ERF3 COMPLEX >gi|237823784|pdb|3E1Y|C Chain C, Crystal Structure Of Human Erf1ERF3 COMPLEX >gi|237823785|pdb|3E1Y|D Chain D, Crystal Structure Of Human Erf1ERF3 COMPLEX
Unigene16658_OH_aA	499	301	32.2674	gi|327282302|ref|XP_003225882.1|	306.6	2e-82	PREDICTED: cystathionine gamma-lyase-like [Anolis carolinensis]
Unigene1755_OH_aA	524	316	32.2593	gi|327262248|ref|XP_003215937.1|	332.4	4e-90	PREDICTED: afadin-like [Anolis carolinensis]
Unigene37797_OH_aA	700	422	32.2488	--	--	--	--
Unigene711_OH_aA	1080	651	32.2445	gi|224051195|ref|XP_002200360.1|	149.1	3e-34	PREDICTED: similar to synaptosomal-associated protein 23 isoform 2 [Taeniopygia guttata]
Unigene39993_OH_aA	526	317	32.2383	gi|345313858|ref|XP_001520068.2|	132.1	1e-29	PREDICTED: potassium channel subfamily K member 7-like [Ornithorhynchus anatinus]
CL6156.Contig2_OH_aA	722	435	32.2293	gi|312596903|ref|NP_001186100.1|	101.3	3e-20	NADH dehydrogenase [ubiquinone] flavoprotein 3, mitochondrial isoform b [Gallus gallus]
Unigene7725_OH_aA	505	304	32.2018	--	--	--	--
Unigene7472_OH_aA	1417	853	32.2016	gi|327259627|ref|XP_003214637.1|	288.1	6e-76	PREDICTED: midkine-A-like [Anolis carolinensis]
Unigene27209_OH_aA	2093	1259	32.1777	gi|327264864|ref|XP_003217231.1|	1174.5	0	PREDICTED: SEC14-like protein 1-like [Anolis carolinensis]
Unigene31714_OH_aA	1439	865	32.1554	gi|327280170|ref|XP_003224826.1|	427.9	5e-118	PREDICTED: protein-L-isoaspartate(D-aspartate) O-methyltransferase-like isoform 2 [Anolis carolinensis]
Unigene38646_OH_aA	238	143	32.1409	--	--	--	--
Unigene33538_OH_aA	365	219	32.0959	gi|327274653|ref|XP_003222091.1|	162.5	4e-39	PREDICTED: poly(A) RNA polymerase, mitochondrial-like [Anolis carolinensis]
Unigene38191_OH_aA	230	138	32.0959	--	--	--	--
Unigene36327_OH_aA	1087	652	32.0861	--	--	--	--
CL5025.Contig1_OH_aA	2874	1722	32.0512	gi|327282062|ref|XP_003225763.1|	575.5	4e-162	PREDICTED: CMP-N-acetylneuraminate-beta-galactosamide-alpha-2,3-sialyltransferase 4-like [Anolis carolinensis]
Unigene33881_OH_aA	222	133	32.0477	--	--	--	--
CL4956.Contig1_OH_aA	1741	1043	32.0468	gi|149640718|ref|XP_001507666.1|	703.4	0	PREDICTED: casein kinase II subunit alpha&apos;-like [Ornithorhynchus anatinus]
Unigene17645_OH_aA	863	517	32.0463	--	--	--	--
Unigene41447_OH_aA	631	378	32.045	--	--	--	--
CL3633.Contig1_OH_aA	1262	755	32.0027	gi|18157526|dbj|BAB83841.1|	69.3	4e-10	ReO_6 [Oryzias latipes]
Unigene7458_OH_aA	555	332	31.9995	gi|327275826|ref|XP_003222673.1|	237.7	1e-61	PREDICTED: ATP synthase lipid-binding protein, mitochondrial-like isoform 1 [Anolis carolinensis] >gi|327275828|ref|XP_003222674.1| PREDICTED: ATP synthase lipid-binding protein, mitochondrial-like isoform 2 [Anolis carolinensis] >gi|327275830|ref|XP_003222675.1| PREDICTED: ATP synthase lipid-binding protein, mitochondrial-like isoform 3 [Anolis carolinensis]
Unigene31972_OH_aA	1074	642	31.9764	gi|301768957|ref|XP_002919926.1|	194.5	6e-48	PREDICTED: hypothetical protein LOC100478075 [Ailuropoda melanoleuca]
Unigene33102_OH_aA	1436	857	31.9246	gi|363732410|ref|XP_003641098.1|	644.4	0	PREDICTED: protein phosphatase 1G [Gallus gallus]
Unigene37861_OH_aA	300	179	31.9176	gi|327268890|ref|XP_003219228.1|	58.5	9e-08	PREDICTED: target of Nesh-SH3-like [Anolis carolinensis]
Unigene33101_OH_aA	1667	994	31.897	gi|363732410|ref|XP_003641098.1|	178.7	6e-43	PREDICTED: protein phosphatase 1G [Gallus gallus]
Unigene29016_OH_aA	681	406	31.8917	--	--	--	--
Unigene36041_OH_aA	1147	683	31.8534	--	--	--	--
Unigene32934_OH_aA	388	231	31.8477	gi|270016927|gb|EFA13373.1|	56.2	4e-07	hypothetical protein TcasGA2_TC001390 [Tribolium castaneum]
Unigene27457_OH_aA	642	382	31.8293	gi|327261339|ref|XP_003215488.1|	171.8	1e-41	PREDICTED: transmembrane protein 14A-like [Anolis carolinensis]
Unigene17937_OH_aA	518	308	31.8068	--	--	--	--
CL5354.Contig1_OH_aA	3068	1823	31.7856	gi|355565740|gb|EHH22169.1|	932.9	0	hypothetical protein EGK_05387 [Macaca mulatta] >gi|355751363|gb|EHH55618.1| hypothetical protein EGM_04861 [Macaca fascicularis]
Unigene35163_OH_aA	792	470	31.7447	gi|327266500|ref|XP_003218043.1|	350.9	3e-95	PREDICTED: hypothetical protein LOC100555197 [Anolis carolinensis]
Unigene17465_OH_aA	546	324	31.7432	--	--	--	--
Unigene41505_OH_aA	868	515	31.7385	gi|327284261|ref|XP_003226857.1|	63.9	9e-09	PREDICTED: hypothetical protein LOC100553012 [Anolis carolinensis]
CL4429.Contig1_OH_aA	268	159	31.7366	gi|327266782|ref|XP_003218183.1|	156	4e-37	PREDICTED: 60S ribosomal protein L22-like 1-like [Anolis carolinensis]
Unigene37921_OH_aA	1164	690	31.7099	--	--	--	--
Unigene34417_OH_aA	857	507	31.6465	gi|363746410|ref|XP_003643649.1|	76.6	1e-12	PREDICTED: protein ITFG3-like, partial [Gallus gallus]
Unigene17949_OH_aA	1050	621	31.6374	--	--	--	--
Unigene1382_OH_aA	1294	765	31.6246	gi|44829167|tpg|DAA04497.1|	103.2	2e-20	TPA: TPA_exp: pol polyprotein [Schistosoma mansoni]
Unigene38882_OH_aA	401	237	31.6157	gi|327286414|ref|XP_003227925.1|	229.2	4e-59	PREDICTED: LOW QUALITY PROTEIN: TBC1 domain family member 8-like [Anolis carolinensis]
Unigene35646_OH_aA	1836	1085	31.6123	gi|363736174|ref|XP_003641680.1|	927.2	0	PREDICTED: pre-mRNA-processing factor 40 homolog A [Gallus gallus]
Unigene2089_OH_aA	391	231	31.6034	--	--	--	--
Unigene28753_OH_aA	2572	1519	31.5926	gi|45383528|ref|NP_989638.1|	854.7	0	actin-related protein 3 [Gallus gallus] >gi|82217061|sp|Q90WD0.1|ARP3_CHICK RecName: Full=Actin-related protein 3; AltName: Full=Actin-like protein 3 >gi|15077081|gb|AAK83060.1| actin related protein 3 [Gallus gallus]
Unigene28797_OH_aA	1609	950	31.5839	gi|327261054|ref|XP_003215347.1|	368.2	5e-100	PREDICTED: dnaJ homolog subfamily B member 9-like isoform 1 [Anolis carolinensis] >gi|327261056|ref|XP_003215348.1| PREDICTED: dnaJ homolog subfamily B member 9-like isoform 2 [Anolis carolinensis]
Unigene26363_OH_aA	675	398	31.5412	--	--	--	--
Unigene37835_OH_aA	733	432	31.5267	--	--	--	--
CL4598.Contig1_OH_aA	1581	931	31.5004	gi|327288367|ref|XP_003228899.1|	529.6	1e-148	PREDICTED: LOW QUALITY PROTEIN: syntaxin-5-like [Anolis carolinensis]
Unigene31941_OH_aA	503	296	31.4791	--	--	--	--
Unigene24910_OH_aA	2463	1449	31.4704	gi|327272544|ref|XP_003221044.1|	1518.8	0	PREDICTED: aconitate hydratase, mitochondrial-like [Anolis carolinensis]
Unigene17781_OH_aA	1073	631	31.4578	gi|327266668|ref|XP_003218126.1|	405.2	2e-111	PREDICTED: vesicle-trafficking protein SEC22b-like [Anolis carolinensis]
Unigene37720_OH_aA	347	204	31.4484	--	--	--	--
Unigene29006_OH_aA	764	449	31.4378	--	--	--	--
Unigene28710_OH_aA	565	332	31.4332	--	--	--	--
Unigene27706_OH_aA	225	132	31.3827	--	--	--	--
Unigene2564_OH_aA	681	399	31.3418	gi|327280754|ref|XP_003225116.1|	316.6	5e-85	PREDICTED: transmembrane protein 147-like [Anolis carolinensis]
Unigene35729_OH_aA	1318	772	31.3329	gi|327289379|ref|XP_003229402.1|	485	3e-135	PREDICTED: eukaryotic translation initiation factor 4H-like isoform 1 [Anolis carolinensis]
Unigene41460_OH_aA	1238	725	31.3268	gi|327262119|ref|XP_003215873.1|	424.1	6e-117	PREDICTED: proteasome subunit beta type-1-like [Anolis carolinensis]
Unigene29068_OH_aA	1599	936	31.3131	gi|327282554|ref|XP_003226007.1|	402.9	2e-110	PREDICTED: serine-threonine kinase receptor-associated protein-like [Anolis carolinensis]
CL6234.Contig2_OH_aA	1509	883	31.3018	gi|119574085|gb|EAW53700.1|	587.8	4e-166	guanine nucleotide binding protein (G protein), beta polypeptide 2-like 1, isoform CRA_i [Homo sapiens]
Unigene34156_OH_aA	458	268	31.3017	gi|354469298|ref|XP_003497066.1|	171.8	7e-42	PREDICTED: ras-related protein Rab-10-like [Cricetulus griseus]
Unigene39049_OH_aA	236	138	31.2799	gi|350402953|ref|XP_003486655.1|	73.2	3e-12	PREDICTED: hypothetical protein LOC100741094, partial [Bombus impatiens]
Unigene613_OH_aA	248	145	31.2763	--	--	--	--
Unigene8418_OH_aA	585	342	31.2729	gi|395742562|ref|XP_003777772.1|	53.1	7e-06	PREDICTED: uncharacterized protein LOC100939189, partial [Pongo abelii]
Unigene31754_OH_aA	1042	609	31.2643	gi|327277012|ref|XP_003223260.1|	149.4	2e-34	PREDICTED: ubiquitin-like protein 5-like isoform 1 [Anolis carolinensis] >gi|327277014|ref|XP_003223261.1| PREDICTED: ubiquitin-like protein 5-like isoform 2 [Anolis carolinensis]
Unigene40268_OH_aA	332	194	31.2581	--	--	--	--
Unigene34089_OH_aA	1441	842	31.2569	gi|327287716|ref|XP_003228574.1|	502.3	2e-140	PREDICTED: delta(3,5)-Delta(2,4)-dienoyl-CoA isomerase, mitochondrial-like [Anolis carolinensis]
Unigene38599_OH_aA	1585	926	31.2522	gi|380813408|gb|AFE78578.1|	619.8	1e-175	neuroendocrine convertase 1 isoform 1 preproprotein [Macaca mulatta]
Unigene33099_OH_aA	1108	647	31.2365	gi|6576738|dbj|BAA88337.1|	99.4	3e-19	ORF2 [Acanthochelys spixii]
Unigene10860_OH_aA	644	376	31.232	gi|350538623|ref|NP_001232341.1|	220.3	4e-56	putative mitochondrial ribosomal protein S17 variant 1 [Taeniopygia guttata] >gi|326931270|ref|XP_003211756.1| PREDICTED: 28S ribosomal protein S17, mitochondrial-like [Meleagris gallopavo] >gi|197128135|gb|ACH44633.1| putative mitochondrial ribosomal protein S17 variant 1 [Taeniopygia guttata] >gi|197128136|gb|ACH44634.1| putative mitochondrial ribosomal protein S17 variant 2 [Taeniopygia guttat…
Unigene11129_OH_aA	722	421	31.192	gi|327264933|ref|XP_003217263.1|	234.6	2e-60	PREDICTED: hematological and neurological expressed 1 protein-like [Anolis carolinensis]
Unigene33795_OH_aA	302	176	31.1748	--	--	--	--
Unigene28808_OH_aA	816	475	31.1388	--	--	--	--
CL1819.Contig1_OH_aA	1322	769	31.1167	gi|327265450|ref|XP_003217521.1|	217.2	1e-54	PREDICTED: cysteine-rich PDZ-binding protein-like [Anolis carolinensis]
Unigene32130_OH_aA	984	572	31.0956	gi|224062432|ref|XP_002197779.1|	350.5	6e-95	PREDICTED: similar to RAB27A, member RAS oncogene family [Taeniopygia guttata]
Unigene32843_OH_aA	320	186	31.0929	gi|378557951|gb|AFC17965.1|	84	2e-15	lipocalin-like toxin [Liophis miliaris]
Unigene17942_OH_aA	573	333	31.0877	--	--	--	--
Unigene1921_OH_aA	894	519	31.0548	--	--	--	--
Unigene40516_OH_aA	1076	624	31.0221	gi|327275289|ref|XP_003222406.1|	401.4	3e-110	PREDICTED: YTH domain-containing protein 1-like isoform 2 [Anolis carolinensis]
Unigene37308_OH_aA	795	461	31.0193	--	--	--	--
Unigene507_OH_aA	752	436	31.0147	gi|224091246|ref|XP_002192981.1|	50.1	1e-15	PREDICTED: similar to aminopeptidase Fxna [Taeniopygia guttata]
Unigene28920_OH_aA	635	368	31.0008	--	--	--	--
Unigene38069_OH_aA	1006	583	31.0005	gi|327281208|ref|XP_003225341.1|	540.8	3e-152	PREDICTED: DNA topoisomerase 1-like [Anolis carolinensis]
Unigene17181_OH_aA	532	308	30.9697	gi|149572260|ref|XP_001514967.1|	147.9	1e-34	PREDICTED: ragulator complex protein LAMTOR1-like, partial [Ornithorhynchus anatinus]
CL2100.Contig1_OH_aA	2347	1358	30.9517	gi|395856063|ref|XP_003800462.1|	1008.4	0	PREDICTED: vacuolar protein sorting-associated protein 45 [Otolemur garnettii]
Unigene41559_OH_aA	204	118	30.9421	--	--	--	--
Unigene38148_OH_aA	1340	775	30.9382	--	--	--	--
Unigene2045_OH_aA	1747	1010	30.9262	gi|327277629|ref|XP_003223566.1|	420.6	1e-115	PREDICTED: CCAAT/enhancer-binding protein delta-like [Anolis carolinensis]
Unigene31806_OH_aA	263	152	30.9162	--	--	--	--
Unigene24791_OH_aA	571	330	30.9155	--	--	--	--
Unigene39125_OH_aA	507	293	30.9142	--	--	--	--
Unigene1738_OH_aA	445	257	30.8938	--	--	--	--
Unigene34538_OH_aA	845	488	30.8931	gi|327289357|ref|XP_003229391.1|	186.8	9e-46	PREDICTED: NAD-dependent deacetylase sirtuin-2-like [Anolis carolinensis]
Unigene40603_OH_aA	1681	970	30.8676	--	--	--	--
Unigene37663_OH_aA	435	251	30.8662	--	--	--	--
Unigene41464_OH_aA	849	489	30.8106	gi|327267837|ref|XP_003218705.1|	412.1	1e-113	PREDICTED: ubiquitin carboxyl-terminal hydrolase isozyme L3-like [Anolis carolinensis]
Unigene31756_OH_aA	297	171	30.7991	--	--	--	--
Unigene26535_OH_aA	1267	729	30.7786	gi|327289215|ref|XP_003229320.1|	517.3	5e-145	PREDICTED: Golgi phosphoprotein 3-like [Anolis carolinensis]
Unigene33266_OH_aA	334	192	30.7506	--	--	--	--
Unigene35529_OH_aA	637	366	30.7355	gi|297261060|ref|XP_002798452.1|	32.7	1e-22	PREDICTED: hypothetical protein LOC100427272 [Macaca mulatta] >gi|90080575|dbj|BAE89769.1| unnamed protein product [Macaca fascicularis]
Unigene1313_OH_aA	1111	638	30.7189	--	--	--	--
Unigene33825_OH_aA	277	159	30.7055	--	--	--	--
Unigene31977_OH_aA	223	128	30.7046	--	--	--	--
Unigene32155_OH_aA	230	132	30.7004	--	--	--	--
Unigene101_OH_aA	563	323	30.6897	--	--	--	--
Unigene39487_OH_aA	652	374	30.6847	--	--	--	--
Unigene41489_OH_aA	469	269	30.6816	gi|344239443|gb|EGV95546.1|	52.4	6e-06	Serum response factor-binding protein 1 [Cricetulus griseus]
Unigene41216_OH_aA	593	340	30.6706	--	--	--	--
Unigene36214_OH_aA	307	176	30.6671	gi|327263515|ref|XP_003216565.1|	52.4	6e-06	PREDICTED: Golgi membrane protein 1-like [Anolis carolinensis]
Unigene40522_OH_aA	1319	756	30.6602	--	--	--	--
Unigene28770_OH_aA	513	294	30.6569	gi|327262613|ref|XP_003216118.1|	169.5	5e-41	PREDICTED: signal recognition particle 9 kDa protein-like [Anolis carolinensis]
Unigene27873_OH_aA	522	299	30.6407	gi|327285258|ref|XP_003227351.1|	173.3	3e-42	PREDICTED: NADH dehydrogenase [ubiquinone] 1 beta subcomplex subunit 4-like [Anolis carolinensis]
CL1303.Contig1_OH_aA	397	227	30.5868	gi|47205427|emb|CAF89010.1|	46.6	1e-13	unnamed protein product [Tetraodon nigroviridis]
Unigene15799_OH_aA	1261	720	30.5433	gi|308275363|ref|NP_001184132.1|	404.4	5e-111	NOP56 ribonucleoprotein homolog [Xenopus (Silurana) tropicalis]
CL3502.Contig1_OH_aA	1867	1066	30.543	gi|327290272|ref|XP_003229847.1|	1035.8	0	PREDICTED: e3 ubiquitin-protein ligase synoviolin-like [Anolis carolinensis]
CL4285.Contig1_OH_aA	4600	2626	30.5376	gi|327284271|ref|XP_003226862.1|	984.2	0	PREDICTED: proline dehydrogenase, mitochondrial-like [Anolis carolinensis]
Unigene29158_OH_aA	1237	706	30.5305	gi|224049300|ref|XP_002192364.1|	186.8	1e-45	PREDICTED: zinc finger protein 330 [Taeniopygia guttata]
CL2967.Contig1_OH_aA	601	343	30.5294	--	--	--	--
Unigene33388_OH_aA	1167	666	30.5282	gi|327271684|ref|XP_003220617.1|	402.9	1e-110	PREDICTED: cysteine and glycine-rich protein 1-like [Anolis carolinensis]
Unigene29130_OH_aA	573	327	30.5275	--	--	--	--
Unigene35531_OH_aA	661	377	30.5097	--	--	--	--
Unigene24857_OH_aA	1027	585	30.4708	gi|327289391|ref|XP_003229408.1|	382.5	1e-104	PREDICTED: reticulon-3-like [Anolis carolinensis]
Unigene33346_OH_aA	1638	933	30.4696	gi|334331499|ref|XP_001376691.2|	470.3	1e-130	PREDICTED: ancient ubiquitous protein 1-like [Monodelphis domestica]
Unigene29159_OH_aA	838	477	30.449	gi|126331347|ref|XP_001367388.1|	455.3	1e-126	PREDICTED: zinc finger protein 330-like [Monodelphis domestica]
Unigene38079_OH_aA	610	347	30.4297	gi|327270170|ref|XP_003219863.1|	285.4	1e-75	PREDICTED: cleft lip and palate transmembrane protein 1-like protein-like [Anolis carolinensis]
Unigene39948_OH_aA	948	539	30.4144	--	--	--	--
Unigene32256_OH_aA	213	121	30.3881	--	--	--	--
Unigene40378_OH_aA	273	155	30.3716	--	--	--	--
Unigene36216_OH_aA	795	451	30.3465	gi|48427653|ref|YP_022775.1|	431	2e-119	cytochrome b [Cherax destructor] >gi|40021568|gb|AAR37045.1| cytochrome b [Cherax destructor]
Unigene16787_OH_aA	1143	648	30.3268	gi|327286675|ref|XP_003228055.1|	530.4	5e-149	PREDICTED: HIV Tat-specific factor 1-like [Anolis carolinensis]
CL2583.Contig2_OH_aA	240	136	30.3128	gi|115618032|ref|XP_792312.2|	53.5	2e-06	PREDICTED: uncharacterized protein LOC587493 [Strongylocentrotus purpuratus]
Unigene39255_OH_aA	692	392	30.3025	gi|327283494|ref|XP_003226476.1|	225.7	1e-57	PREDICTED: corepressor interacting with RBPJ 1-like isoform 3 [Anolis carolinensis]
Unigene33667_OH_aA	855	484	30.2815	gi|327279131|ref|XP_003224311.1|	229.2	1e-58	PREDICTED: LMBR1 domain-containing protein 2-like [Anolis carolinensis]
Unigene35088_OH_aA	1279	724	30.2807	gi|395503210|ref|XP_003755963.1|	588.2	2e-166	PREDICTED: COP9 signalosome complex subunit 2 [Sarcophilus harrisii]
Unigene458_OH_aA	318	180	30.2792	--	--	--	--
Unigene39413_OH_aA	972	550	30.2688	--	--	--	--
Unigene31116_OH_aA	679	384	30.2524	gi|187608717|ref|NP_001120409.1|	109.8	9e-23	uncharacterized protein LOC100145486 [Xenopus (Silurana) tropicalis] >gi|170284963|gb|AAI61130.1| LOC100145486 protein [Xenopus (Silurana) tropicalis]
Unigene35530_OH_aA	748	423	30.2508	gi|327284970|ref|XP_003227208.1|	328.6	1e-88	PREDICTED: probable ATP-dependent RNA helicase DDX17-like [Anolis carolinensis]
Unigene40943_OH_aA	782	442	30.2353	--	--	--	--
Unigene38402_OH_aA	223	126	30.2249	--	--	--	--
Unigene37553_OH_aA	602	340	30.2121	--	--	--	--
Unigene40088_OH_aA	317	179	30.2059	--	--	--	--
Unigene1497_OH_aA	666	376	30.2004	gi|327262599|ref|XP_003216111.1|	393.3	4e-108	PREDICTED: xanthine dehydrogenase/oxidase-like [Anolis carolinensis]
Unigene16656_OH_aA	558	315	30.1978	gi|327282302|ref|XP_003225882.1|	240	3e-62	PREDICTED: cystathionine gamma-lyase-like [Anolis carolinensis]
CL2012.Contig1_OH_aA	1267	715	30.1876	gi|327261951|ref|XP_003215790.1|	207.2	1e-51	PREDICTED: proteolipid protein 2-like [Anolis carolinensis]
Unigene28926_OH_aA	204	115	30.1555	--	--	--	--
Unigene34824_OH_aA	1563	881	30.152	gi|327283193|ref|XP_003226326.1|	666.4	0	PREDICTED: splicing factor, suppressor of white-apricot homolog [Anolis carolinensis]
Unigene15741_OH_aA	2708	1526	30.1442	gi|327262318|ref|XP_003215972.1|	1026.5	0	PREDICTED: hypothetical protein LOC100555450 [Anolis carolinensis]
Unigene7448_OH_aA	831	468	30.1261	gi|363738876|ref|XP_001232391.2|	229.9	9e-59	PREDICTED: UPF0467 protein C5orf32 homolog [Gallus gallus]
Unigene39597_OH_aA	1644	925	30.0981	gi|327269909|ref|XP_003219735.1|	985.3	0	PREDICTED: myomesin-1-like [Anolis carolinensis]
Unigene40134_OH_aA	498	280	30.0765	--	--	--	--
Unigene27108_OH_aA	651	366	30.0745	gi|301627743|ref|XP_002943025.1|	54.3	4e-06	PREDICTED: transmembrane protein C9orf123 homolog [Xenopus (Silurana) tropicalis]
Unigene28914_OH_aA	468	263	30.0613	--	--	--	--
Unigene1727_OH_aA	699	392	29.999	--	--	--	--
Unigene40160_OH_aA	430	241	29.9811	gi|334191732|tpg|DAA34817.1|	253.8	1e-66	TPA: TPA_inf: von Willebrand factor [Anolis carolinensis]
Unigene40262_OH_aA	2268	1271	29.9779	--	--	--	--
Unigene38354_OH_aA	928	520	29.9746	--	--	--	--
Unigene26612_OH_aA	316	177	29.963	--	--	--	--
Unigene647_OH_aA	463	259	29.9238	--	--	--	--
Unigene39368_OH_aA	1544	863	29.8994	gi|327277942|ref|XP_003223722.1|	326.2	2e-87	PREDICTED: cordon-bleu protein-like 1-like [Anolis carolinensis]
Unigene26609_OH_aA	968	541	29.8965	gi|40788895|dbj|BAA11488.2|	534.3	3e-150	KIAA0171 [Homo sapiens]
Unigene26098_OH_aA	383	214	29.8891	--	--	--	--
Unigene36766_OH_aA	1074	600	29.8845	--	--	--	--
Unigene37840_OH_aA	691	386	29.8819	--	--	--	--
Unigene28842_OH_aA	489	273	29.8643	gi|355719544|gb|AES06636.1|	235.3	6e-61	S-phase kinase-associated protein 1 [Mustela putorius furo]
Unigene38691_OH_aA	1048	585	29.8602	--	--	--	--
Unigene34833_OH_aA	364	203	29.8327	gi|62088976|dbj|BAD92935.1|	86.3	4e-16	RAB18, member RAS oncogene family variant [Homo sapiens]
Unigene34140_OH_aA	1199	668	29.8027	--	--	--	--
CL5395.Contig1_OH_aA	1213	675	29.7674	gi|350578792|ref|XP_003480452.1|	383.3	1e-104	PREDICTED: calcium-binding protein p22-like isoform 1 [Sus scrofa]
Unigene28819_OH_aA	773	430	29.7569	gi|327273710|ref|XP_003221623.1|	296.2	9e-79	PREDICTED: transmembrane protein 165-like [Anolis carolinensis]
Unigene41516_OH_aA	329	183	29.7546	--	--	--	--
Unigene7470_OH_aA	676	376	29.7536	gi|327289592|ref|XP_003229508.1|	207.6	3e-52	PREDICTED: 39S ribosomal protein L30, mitochondrial-like [Anolis carolinensis]
Unigene1480_OH_aA	678	377	29.7447	gi|334191732|tpg|DAA34817.1|	122.1	1e-26	TPA: TPA_inf: von Willebrand factor [Anolis carolinensis]
Unigene31917_OH_aA	687	382	29.7444	gi|326929871|ref|XP_003211077.1|	364.8	1e-99	PREDICTED: LIM domain kinase 2-like [Meleagris gallopavo]
Unigene28889_OH_aA	477	265	29.7184	gi|224049870|ref|XP_002194963.1|	66.6	3e-10	PREDICTED: phosphoribosylaminoimidazole carboxylase, phosphoribosylaminoimidazole succinocarboxamide synthetase [Taeniopygia guttata]
Unigene35541_OH_aA	216	120	29.7184	--	--	--	--
Unigene35413_OH_aA	515	286	29.7069	gi|327281900|ref|XP_003225683.1|	164.9	1e-39	PREDICTED: rho GTPase-activating protein 18-like [Anolis carolinensis]
Unigene34105_OH_aA	643	357	29.7	gi|345305008|ref|XP_001506012.2|	291.6	1e-77	PREDICTED: serine/threonine-protein phosphatase PP1-gamma catalytic subunit-like [Ornithorhynchus anatinus]
Unigene17804_OH_aA	699	388	29.6929	gi|194332737|ref|NP_001123858.1|	153.3	8e-36	NADH dehydrogenase (ubiquinone) 1 alpha subcomplex, 11, 14.7kDa [Xenopus (Silurana) tropicalis] >gi|189442537|gb|AAI67739.1| LOC100170627 protein [Xenopus (Silurana) tropicalis]
Unigene2570_OH_aA	1717	953	29.6907	gi|327276395|ref|XP_003222955.1|	795.8	0	PREDICTED: 2-oxoisovalerate dehydrogenase subunit alpha, mitochondrial-like [Anolis carolinensis]
Unigene26096_OH_aA	591	328	29.6883	--	--	--	--
CL7044.Contig3_OH_aA	2153	1194	29.666	gi|327276869|ref|XP_003223189.1|	561.6	5e-158	PREDICTED: urokinase-type plasminogen activator-like [Anolis carolinensis]
Unigene38408_OH_aA	339	188	29.6658	--	--	--	--
Unigene29115_OH_aA	534	296	29.6517	--	--	--	--
CL6149.Contig2_OH_aA	673	373	29.6478	--	--	--	--
Unigene41196_OH_aA	365	202	29.6044	--	--	--	--
CL74.Contig4_OH_aA	629	348	29.5956	--	--	--	--
Unigene28840_OH_aA	255	141	29.5786	--	--	--	--
Unigene39863_OH_aA	277	153	29.5468	--	--	--	--
Unigene7450_OH_aA	889	491	29.5446	gi|57529585|ref|NP_001006553.1|	211.8	3e-53	NADH dehydrogenase [ubiquinone] 1 beta subcomplex subunit 5, mitochondrial precursor [Gallus gallus]
Unigene24716_OH_aA	603	333	29.541	gi|297293110|ref|XP_002804197.1|	58.5	1e-07	PREDICTED: hypothetical protein LOC100425763 [Macaca mulatta] >gi|90081790|dbj|BAE90176.1| unnamed protein product [Macaca fascicularis]
Unigene834_OH_aA	576	318	29.5327	gi|76157476|gb|AAX28387.2|	80.5	4e-14	SJCHGC01615 protein [Schistosoma japonicum]
Unigene27091_OH_aA	299	165	29.5197	gi|358339569|dbj|GAA47606.1|	52	8e-06	hypothetical protein CLF_100574 [Clonorchis sinensis]
Unigene29069_OH_aA	638	352	29.5135	gi|327282554|ref|XP_003226007.1|	290	4e-77	PREDICTED: serine-threonine kinase receptor-associated protein-like [Anolis carolinensis]
Unigene36789_OH_aA	470	259	29.4782	--	--	--	--
Unigene41488_OH_aA	472	260	29.4666	--	--	--	--
Unigene32326_OH_aA	552	304	29.46	--	--	--	--
Unigene28951_OH_aA	612	337	29.4562	--	--	--	--
Unigene316_OH_aA	465	256	29.45	--	--	--	--
CL22.Contig1_OH_aA	1010	556	29.4477	--	--	--	--
Unigene36454_OH_aA	309	170	29.4299	--	--	--	--
Unigene37563_OH_aA	898	494	29.4272	--	--	--	--
Unigene41485_OH_aA	1404	772	29.4136	gi|71897339|ref|NP_001026542.1|	596.3	1e-168	serine/threonine-protein phosphatase 2A activator [Gallus gallus]
Unigene32665_OH_aA	546	300	29.3919	gi|355689824|gb|AER98957.1|	267.7	1e-70	glioblastoma amplified sequence [Mustela putorius furo]
CL2583.Contig4_OH_aA	486	267	29.3882	gi|55771211|dbj|BAD72127.1|	104.8	1e-21	reverse transcriptase [Anguilla japonica]
Unigene35618_OH_aA	1531	841	29.3846	gi|334359125|pdb|3AV2|A	266.5	2e-69	Chain A, The Human Nucleosome Structure Containing The Histone Variant H3.3 >gi|334359129|pdb|3AV2|E Chain E, The Human Nucleosome Structure Containing The Histone Variant H3.3
Unigene40099_OH_aA	457	251	29.3803	gi|327274651|ref|XP_003222090.1|	157.1	1e-37	PREDICTED: supervillin-like [Anolis carolinensis]
Unigene26731_OH_aA	583	320	29.3616	--	--	--	--
Unigene33704_OH_aA	2985	1638	29.3541	gi|327288724|ref|XP_003229076.1|	359.8	4e-97	PREDICTED: induced myeloid leukemia cell differentiation protein Mcl-1 homolog [Anolis carolinensis]
Unigene7456_OH_aA	883	484	29.3213	--	--	--	--
Unigene28142_OH_aA	354	194	29.3155	gi|326933025|ref|XP_003212610.1|	34.7	1e-38	PREDICTED: chromatin modification-related protein MEAF6-like [Meleagris gallopavo]
Unigene28998_OH_aA	1977	1083	29.3036	gi|327267127|ref|XP_003218354.1|	673.7	0	PREDICTED: calcium-binding protein 39-like [Anolis carolinensis]
Unigene39377_OH_aA	241	132	29.2992	--	--	--	--
Unigene17853_OH_aA	1416	775	29.2777	gi|395836506|ref|XP_003791195.1|	55.1	9e-06	PREDICTED: DNA-directed RNA polymerase II subunit RPB1 [Otolemur garnettii]
Unigene27336_OH_aA	647	354	29.2683	gi|327265887|ref|XP_003217739.1|	143.7	5e-33	PREDICTED: transmembrane protein 110-like [Anolis carolinensis]
Unigene477_OH_aA	276	151	29.2662	gi|355713299|gb|AES04627.1|	186.4	2e-46	protein phosphatase 3 , regulatory subunit B, alpha isoform [Mustela putorius furo]
Unigene38047_OH_aA	223	122	29.2653	--	--	--	--
Unigene33909_OH_aA	702	384	29.2612	--	--	--	--
Unigene2426_OH_aA	1300	711	29.2567	gi|4378025|gb|AAD19348.1|	56.2	3e-06	reverse transcriptase-like protein [Takifugu rubripes]
Unigene41550_OH_aA	256	140	29.2541	--	--	--	--
Unigene7465_OH_aA	2070	1132	29.2533	gi|71897021|ref|NP_001025898.1|	944.5	0	dihydrolipoyl dehydrogenase, mitochondrial [Gallus gallus]
Unigene35419_OH_aA	474	259	29.2294	--	--	--	--
Unigene41548_OH_aA	238	130	29.219	--	--	--	--
CL3417.Contig1_OH_aA	531	290	29.2147	gi|327281562|ref|XP_003225516.1|	106.7	4e-22	PREDICTED: hypothetical protein LOC100561123 [Anolis carolinensis]
Unigene37449_OH_aA	564	308	29.2126	gi|397481268|ref|XP_003811870.1|	215.3	1e-54	PREDICTED: succinate dehydrogenase cytochrome b560 subunit, mitochondrial [Pan paniscus]
Unigene33254_OH_aA	575	314	29.2119	--	--	--	--
CL7090.Contig1_OH_aA	989	540	29.2076	gi|327285830|ref|XP_003227635.1|	480.3	5e-134	PREDICTED: UPF0568 protein C14orf166-like [Anolis carolinensis]
Unigene222_OH_aA	381	208	29.2036	--	--	--	--
Unigene12323_OH_aA	982	536	29.1979	gi|327265605|ref|XP_003217598.1|	520	6e-146	PREDICTED: transmembrane protein 111-like [Anolis carolinensis]
Unigene37060_OH_aA	339	185	29.1924	--	--	--	--
CL494.Contig1_OH_aA	438	239	29.1892	--	--	--	--
CL1105.Contig1_OH_aA	482	263	29.1882	--	--	--	--
Unigene32246_OH_aA	442	241	29.1671	--	--	--	--
CL3045.Contig1_OH_aA	255	139	29.159	--	--	--	--
Unigene29056_OH_aA	488	266	29.1582	--	--	--	--
Unigene38331_OH_aA	490	267	29.1483	gi|395528242|ref|XP_003766239.1|	53.1	4e-06	PREDICTED: importin subunit alpha-4 [Sarcophilus harrisii]
Unigene41484_OH_aA	1136	619	29.1481	gi|327281075|ref|XP_003225275.1|	387.9	4e-106	PREDICTED: claudin-4-like [Anolis carolinensis]
Unigene41540_OH_aA	404	220	29.13	--	--	--	--
Unigene7449_OH_aA	785	427	29.0976	gi|327280182|ref|XP_003224832.1|	213.4	8e-54	PREDICTED: signal recognition particle 14 kDa protein-like isoform 1 [Anolis carolinensis]
Unigene33968_OH_aA	2236	1216	29.0911	gi|327290407|ref|XP_003229914.1|	766.9	0	PREDICTED: programmed cell death protein 4-like, partial [Anolis carolinensis]
Unigene33820_OH_aA	631	343	29.0779	--	--	--	--
Unigene39903_OH_aA	337	183	29.0482	gi|327277932|ref|XP_003223717.1|	90.5	2e-17	PREDICTED: xin actin-binding repeat-containing protein 2-like [Anolis carolinensis]
Unigene38881_OH_aA	676	367	29.0414	gi|327286414|ref|XP_003227925.1|	106.3	1e-21	PREDICTED: LOW QUALITY PROTEIN: TBC1 domain family member 8-like [Anolis carolinensis]
Unigene31799_OH_aA	269	146	29.0335	--	--	--	--
Unigene41568_OH_aA	212	115	29.0175	gi|123884707|sp|Q09GK2.1|VNP_PHIOL	95.9	5e-19	RecName: Full=C-type natriuretic peptide; Flags: Precursor >gi|114438228|gb|ABI74693.1| C-type natriuretic peptide precursor [Philodryas olfersii]
Unigene1509_OH_aA	546	296	29	--	--	--	--
Unigene34974_OH_aA	2887	1565	28.9979	gi|327285782|ref|XP_003227611.1|	814.7	0	PREDICTED: adenylyl cyclase-associated protein 1-like [Anolis carolinensis]
Unigene16927_OH_aA	262	142	28.9925	--	--	--	--
Unigene38879_OH_aA	1692	916	28.9597	gi|327268421|ref|XP_003218996.1|	971.8	0	PREDICTED: cystathionine beta-synthase-like [Anolis carolinensis]
Unigene41503_OH_aA	218	118	28.955	--	--	--	--
Unigene41490_OH_aA	1950	1055	28.9412	gi|327285578|ref|XP_003227510.1|	626.7	1e-177	PREDICTED: nuclear migration protein nudC-like [Anolis carolinensis]
Unigene39900_OH_aA	562	304	28.9358	gi|334329930|ref|XP_001375106.2|	68.6	1e-10	PREDICTED: xin actin-binding repeat-containing protein 2-like [Monodelphis domestica]
Unigene39399_OH_aA	453	245	28.9312	--	--	--	--
Unigene7455_OH_aA	431	233	28.9186	gi|344292854|ref|XP_003418140.1|	116.3	3e-25	PREDICTED: uncharacterized protein C16orf61 homolog [Loxodonta africana]
Unigene31909_OH_aA	1476	797	28.8849	gi|327278418|ref|XP_003223959.1|	943	0	PREDICTED: nck-associated protein 1-like isoform 2 [Anolis carolinensis]
Unigene41496_OH_aA	788	425	28.851	gi|327289111|ref|XP_003229268.1|	394.4	2e-108	PREDICTED: proteasome subunit beta type-2-like [Anolis carolinensis]
CL4396.Contig2_OH_aA	319	172	28.8427	--	--	--	--
Unigene39517_OH_aA	1171	631	28.8251	gi|327267885|ref|XP_003218729.1|	88.2	7e-16	PREDICTED: TBC1 domain family member 4-like [Anolis carolinensis]
[truncated: 76,884 more rows]

## Sheet: FPKM>1
geneID	geneLength	OH_aA_rawfragments(18693969)	OH_aA_FPKM	Nr-ID	Nr-Score	Nr-Evalue	Nr-annotation
CL5711.Contig1_OH_aA	821	4143558	269978	gi|82193160|sp|Q53B57.1|NXL56_OPHHA	151	5e-35	RecName: Full=Long neurotoxin OH-56; Flags: Precursor >gi|51105375|gb|AAT97251.1| long chain neurotoxin precursor [Ophiophagus hannah]
Unigene41284_OH_aA	264	248120	50275.5	gi|123907654|sp|Q2VBP8.1|NXLX1_OPHHA	186.4	2e-46	RecName: Full=Long neurotoxin LNTX1; Flags: Precursor >gi|82570073|gb|ABB83621.1| long chain neurotoxin precursor [Ophiophagus hannah]
CL7106.Contig1_OH_aA	438	308111	37629.8	gi|209886970|ref|YP_002290833.1|	93.2	3e-18	cytochrome c oxidase subunit I [Ophiophagus hannah] >gi|194739379|gb|ACF94338.1| cytochrome c oxidase subunit I [Ophiophagus hannah]
CL6349.Contig1_OH_aA	564	323684	30700.2	gi|291612403|ref|YP_003540873.1|	342	7e-93	cytochrome c oxidase subunit I [Imantodes cenchoa] >gi|189164473|gb|ACD77409.1| cytochrome c oxidase subunit I [Imantodes cenchoa]
Unigene24750_OH_aA	568	280403	26407.8	gi|345543|pir||JC1348	78.2	2e-13	hypothetical 18K protein - goldfish mitochondrion
CL1618.Contig1_OH_aA	1876	897351	25587.5	gi|395504470|ref|XP_003756572.1|	28.1	4e-10	PREDICTED: uncharacterized protein LOC100925129 [Sarcophilus harrisii]
Unigene16248_OH_aA	247	75638	16381	gi|82208267|sp|Q7T2I3.1|NXLL_LATLA	128.6	7e-29	RecName: Full=Long neurotoxin LlLong; Flags: Precursor >gi|32140574|dbj|BAC78205.1| long chain neurotoxin [Laticauda laticaudata]
Unigene32770_OH_aA	468	109541	12520.7	gi|331691431|gb|AED89558.1|	140.6	1e-32	putative three finger toxin precursor [Micrurus altirostris]
Unigene16228_OH_aA	338	75555	11957.6	--	--	--	--
Unigene16225_OH_aA	1794	383134	11424.2	gi|348549840|ref|XP_003460741.1|	322.4	4e-86	PREDICTED: hypothetical protein LOC100717127 [Cavia porcellus]
CL2606.Contig2_OH_aA	817	154436	10111.7	gi|291415306|ref|XP_002723895.1|	132.1	2e-29	PREDICTED: hypothetical protein [Oryctolagus cuniculus]
CL4457.Contig3_OH_aA	509	95339	10019.6	gi|18378019|gb|AAL66858.1|	259.6	3e-68	NADH dehydrogenase subunit 1 [Ophiophagus hannah]
Unigene24749_OH_aA	433	64956	8024.72	gi|209886968|ref|YP_002290831.1|	177.2	1e-43	NADH dehydrogenase subunit 1 [Ophiophagus hannah] >gi|194739377|gb|ACF94336.1| NADH dehydrogenase subunit 1 [Ophiophagus hannah]
CL6876.Contig1_OH_aA	3365	492983	7836.92	gi|209886969|ref|YP_002290832.1|	559.7	3e-157	NADH dehydrogenase subunit 2 [Ophiophagus hannah] >gi|18377947|gb|AAL66828.1| NADH dehydrogenase subunit 2 [Ophiophagus hannah] >gi|194739378|gb|ACF94337.1| NADH dehydrogenase subunit 2 [Ophiophagus hannah]
CL371.Contig2_OH_aA	1222	173535	7596.51	gi|26006829|sp|Q9DF33.1|PA22_OPHHA	318.2	4e-85	RecName: Full=Phospholipase A2, acidic 2; AltName: Full=APLA2-2; AltName: Full=Phosphatidylcholine 2-acylhydrolase; Flags: Precursor >gi|10863760|gb|AAG23963.1|AF302907_1 acidic phospholipase A2 [Ophiophagus hannah]
CL1744.Contig1_OH_aA	1610	224608	7462.73	gi|239977312|sp|B6RLX2.1|IVBIT_OPHHA	176.8	2e-42	RecName: Full=Protease inhibitor TCI; AltName: Full=Trypsin and chymotrypsim bi-functional serine protease inhibitor; Short=OH-TCI; Flags: Precursor >gi|165935456|gb|ABY74980.1| trypsin and chymotrypsim bi-functional serine protease inhibitor [Ophiophagus hannah]
Unigene34187_OH_aA	303	40891	7219.11	gi|365775686|gb|AEW91272.1|	166	4e-40	cytochrome b [Ophiophagus hannah]
CL256.Contig1_OH_aA	1468	181926	6629.29	gi|118392259|ref|XP_001028745.1|	46.2	1e-60	hypothetical protein TTHERM_02141640 [Tetrahymena thermophila] >gi|89282373|gb|EAR81082.1| hypothetical protein TTHERM_02141640 [Tetrahymena thermophila SB210]
Unigene28755_OH_aA	2085	248592	6377.93	gi|63146076|gb|AAY33972.1|	74.7	1e-11	PDI [Oxyuranus scutellatus scutellatus]
CL2452.Contig4_OH_aA	297	35385	6373.25	gi|225547744|gb|ACN93671.1|	132.1	6e-30	opharin precursor [Ophiophagus hannah]
Unigene16244_OH_aA	233	25824	5928.79	gi|172048118|sp|A8N286.1|TML3H_OPHHA	164.9	9e-40	RecName: Full=Muscarinic toxin-like protein 3 homolog; Short=MTLP-3 homolog; AltName: Full=Haditoxin; Flags: Precursor >gi|117606606|gb|ABK41955.1| muscarinic toxin-like protein 3-like protein [Ophiophagus hannah]
Unigene39170_OH_aA	249	25849	5553.19	--	--	--	--
Unigene672_OH_aA	1216	115778	5093.2	gi|209886979|ref|YP_002290842.1|	316.2	1e-84	NADH dehydrogenase subunit 6 [Ophiophagus hannah] >gi|194739388|gb|ACF94347.1| NADH dehydrogenase subunit 6 [Ophiophagus hannah]
CL4114.Contig1_OH_aA	703	65810	5007.66	gi|209886980|ref|YP_002290843.1|	272.3	1e-71	cytochrome b [Ophiophagus hannah] >gi|194739389|gb|ACF94348.1| cytochrome b [Ophiophagus hannah]
CL4818.Contig1_OH_aA	983	83855	4563.25	gi|209886978|ref|YP_002290841.1|	538.5	1e-151	NADH dehydrogenase subunit 5 [Ophiophagus hannah] >gi|194739387|gb|ACF94346.1| NADH dehydrogenase subunit 5 [Ophiophagus hannah]
Unigene41011_OH_aA	814	62634	4116.08	gi|347595788|sp|P81383.3|OXLA_OPHHA	158.3	3e-37	RecName: Full=L-amino-acid oxidase; Short=LAAO; Short=LAO; Short=Oh-LAAO; Flags: Precursor >gi|126035644|gb|ABN72538.1| L-amino acid oxidase [Ophiophagus hannah]
Unigene28756_OH_aA	628	46007	3918.89	gi|63146076|gb|AAY33972.1|	70.1	7e-11	PDI [Oxyuranus scutellatus scutellatus]
CL3614.Contig2_OH_aA	1956	130945	3581.12	gi|16930529|gb|AAL31950.1|	124	4e-87	CDH1-D [Gallus gallus]
CL4796.Contig1_OH_aA	1993	130971	3515.33	gi|209886977|ref|YP_002290840.1|	656.4	0	NADH dehydrogenase subunit 4 [Ophiophagus hannah] >gi|194739386|gb|ACF94345.1| NADH dehydrogenase subunit 4 [Ophiophagus hannah]
Unigene16243_OH_aA	209	12583	3220.6	--	--	--	--
Unigene39169_OH_aA	279	16467	3157.25	--	--	--	--
Unigene34186_OH_aA	1138	66047	3104.63	gi|209886978|ref|YP_002290841.1|	377.9	4e-103	NADH dehydrogenase subunit 5 [Ophiophagus hannah] >gi|194739387|gb|ACF94346.1| NADH dehydrogenase subunit 5 [Ophiophagus hannah]
Unigene1093_OH_aA	392	19655	2682.16	gi|391359382|sp|D6PXE8.1|VM3B_NAJAT	197.2	1e-49	RecName: Full=Zinc metalloproteinase-disintegrin atrase-B; AltName: Full=Snake venom metalloproteinase; Short=SVMP; Flags: Precursor >gi|295387995|gb|ADG02948.1| metalloproteinase atrase B [Naja atra]
Unigene2346_OH_aA	563	28079	2667.91	gi|82193158|sp|Q53B55.1|NXL31_OPHHA	53.1	6e-06	RecName: Full=Long neurotoxin-like OH-31; Flags: Precursor >gi|51105379|gb|AAT97253.1| long chain neurotoxin-like protein [Ophiophagus hannah]
Unigene39089_OH_aA	238	11850	2663.42	gi|123913366|sp|Q2VBN2.1|TXW34_OPHHA	161.4	1e-38	RecName: Full=Weak neurotoxin WNTX34; Flags: Precursor >gi|82570105|gb|ABB83637.1| weak neurotoxin precursor [Ophiophagus hannah]
CL3391.Contig2_OH_aA	1233	59259	2570.93	gi|270015547|gb|EFA11995.1|	120.9	1e-25	hypothetical protein TcasGA2_TC005145 [Tribolium castaneum]
CL6627.Contig3_OH_aA	2668	125114	2508.53	gi|116242842|sp|P83234.2|VESP_OPHHA	391	1e-106	RecName: Full=Ohanin; Flags: Precursor >gi|70907886|gb|AAR07992.2| Ohanin precursor [Ophiophagus hannah] >gi|70927665|gb|AAZ15707.1| Ohanin precursor [Ophiophagus hannah]
Unigene39167_OH_aA	867	39477	2435.7	--	--	--	--
CL3391.Contig5_OH_aA	1077	48564	2412.11	gi|270015547|gb|EFA11995.1|	120.9	9e-26	hypothetical protein TcasGA2_TC005145 [Tribolium castaneum]
CL2968.Contig1_OH_aA	1215	53300	2346.66	--	--	--	--
Unigene7583_OH_aA	1253	52230	2229.81	gi|82077272|sp|Q5R2J2.1|G3P_TRISI	634.4	3e-180	RecName: Full=Glyceraldehyde-3-phosphate dehydrogenase; Short=GAPDH; AltName: Full=Peptidyl-cysteine S-nitrosylase GAPDH >gi|56377786|dbj|BAD74117.1| glyceraldehyde-3-phosphate dehydrogenase (GAPDH) homologue [Pelodiscus sinensis]
CL5399.Contig4_OH_aA	350	14404	2201.47	gi|397512999|ref|XP_003826817.1|	188.3	7e-47	PREDICTED: elongation factor 1-alpha 1-like, partial [Pan paniscus]
Unigene33135_OH_aA	421	17184	2183.44	gi|47214089|emb|CAF95346.1|	205.3	6e-52	unnamed protein product [Tetraodon nigroviridis]
CL7366.Contig1_OH_aA	1788	71450	2137.63	gi|82223366|sp|Q9PVK7.1|VM3_NAJKA	97.4	2e-18	RecName: Full=Zinc metalloproteinase-disintegrin cobrin; AltName: Full=Snake venom metalloproteinase; Short=SVMP; Flags: Precursor >gi|6006966|gb|AAF00693.1| cobrin precursor [Naja naja]
CL3391.Contig1_OH_aA	1341	53403	2130.27	gi|270015547|gb|EFA11995.1|	120.9	1e-25	hypothetical protein TcasGA2_TC005145 [Tribolium castaneum]
Unigene41295_OH_aA	507	20036	2113.98	gi|88909649|sp|P84175.2|RS12_CHICK	267.7	1e-70	RecName: Full=40S ribosomal protein S12
Unigene1094_OH_aA	232	9043	2085.08	gi|391359381|sp|D5LMJ3.1|VM3A_NAJAT	106.7	2e-22	RecName: Full=Zinc metalloproteinase-disintegrin atrase-A; AltName: Full=Snake venom metalloproteinase; Short=SVMP; Flags: Precursor >gi|294845712|gb|ADF43026.1| metalloproteinase atrase A [Naja atra]
CL3391.Contig4_OH_aA	1572	59583	2027.53	gi|317412168|sp|D9IX97.1|VNP_NAJAT	144.4	1e-32	RecName: Full=Natriuretic peptide Na-NP; Flags: Precursor >gi|300430031|gb|ADK12001.1| natriuretic peptide [Naja atra]
Unigene39539_OH_aA	432	16355	2025.19	--	--	--	--
Unigene41013_OH_aA	1425	52064	1954.43	gi|347595788|sp|P81383.3|OXLA_OPHHA	854.7	0	RecName: Full=L-amino-acid oxidase; Short=LAAO; Short=LAO; Short=Oh-LAAO; Flags: Precursor >gi|126035644|gb|ABN72538.1| L-amino acid oxidase [Ophiophagus hannah]
Unigene25935_OH_aA	2681	95542	1906.32	gi|387935404|sp|A8QL56.1|VSP1_OPHHA	544.7	8e-153	RecName: Full=Alpha- and beta-fibrinogenase OhS1; AltName: Full=Snake venom serine protease; Short=SVSP; Flags: Precursor >gi|126035668|gb|ABN72544.1| thrombin-like serine protease [Ophiophagus hannah]
Unigene41288_OH_aA	463	16286	1881.62	gi|363739435|ref|XP_003642170.1|	265.4	5e-70	PREDICTED: 40S ribosomal protein S15a [Gallus gallus]
Unigene7564_OH_aA	576	19888	1847	gi|348507607|ref|XP_003441347.1|	55.8	1e-06	PREDICTED: hypothetical protein LOC100699101 [Oreochromis niloticus]
CL398.Contig1_OH_aA	1255	43025	1833.9	gi|392358087|gb|AFM73284.1|	263.1	1e-68	insulin-like growth factor 1, partial [Thamnophis elegans]
CL6659.Contig1_OH_aA	1570	53185	1812.12	gi|327280689|ref|XP_003225084.1|	695.7	0	PREDICTED: fructose-bisphosphate aldolase A-like [Anolis carolinensis]
Unigene37621_OH_aA	380	12843	1807.93	--	--	--	--
CL4271.Contig4_OH_aA	2807	93649	1784.68	gi|297206888|ref|NP_001171973.1|	1686.8	0	elongation factor 2 [Callithrix jacchus] >gi|124007139|sp|A0SXL6.1|EF2_CALJA RecName: Full=Elongation factor 2; Short=EF-2 >gi|117949938|gb|ABK58358.1| eukaryotic translation elongation factor 2 [Callithrix jacchus]
CL538.Contig7_OH_aA	261	8616	1765.89	gi|172046653|sp|Q10749.3|VM3M1_NAJMO	145.6	5e-34	RecName: Full=Zinc metalloproteinase mocarhagin; Short=MOC; Short=Mocarhagin-1; AltName: Full=Snake venom metalloproteinase; Short=SVMP; Flags: Precursor >gi|21435683|gb|AAM51550.1| mocarhagin 1 [Naja mossambica mossambica]
CL371.Contig1_OH_aA	1237	39083	1690.12	gi|26006829|sp|Q9DF33.1|PA22_OPHHA	300.8	8e-80	RecName: Full=Phospholipase A2, acidic 2; AltName: Full=APLA2-2; AltName: Full=Phosphatidylcholine 2-acylhydrolase; Flags: Precursor >gi|10863760|gb|AAG23963.1|AF302907_1 acidic phospholipase A2 [Ophiophagus hannah]
Unigene39090_OH_aA	230	7113	1654.34	gi|82193164|sp|Q53B61.1|TXW72_OPHHA	70.9	1e-11	RecName: Full=Weak neurotoxin OH-72; Flags: Precursor >gi|51105367|gb|AAT97247.1| weak neurotoxin precursor [Ophiophagus hannah]
CL2083.Contig1_OH_aA	2650	80758	1630.19	gi|387165368|gb|AFJ59923.1|	1447.6	0	OVF precursor protein [Ophiophagus hannah]
CL5920.Contig1_OH_aA	782	23462	1604.93	gi|391359389|sp|A3R0T9.1|VM3_OPHHA	266.9	6e-70	RecName: Full=Zinc metalloproteinase-disintegrin ohanin; AltName: Full=Snake venom metalloproteinase; Short=SVMP; Flags: Precursor >gi|124007159|gb|ABM87941.1| metalloproteinase [Ophiophagus hannah]
CL3391.Contig3_OH_aA	1002	28917	1543.78	gi|270015547|gb|EFA11995.1|	120.9	8e-26	hypothetical protein TcasGA2_TC005145 [Tribolium castaneum]
Unigene41287_OH_aA	731	20709	1515.45	gi|327283014|ref|XP_003226237.1|	394	3e-108	PREDICTED: 60S ribosomal protein L13a-like [Anolis carolinensis]
Unigene41294_OH_aA	542	14567	1437.7	gi|327280582|ref|XP_003225031.1|	261.2	1e-68	PREDICTED: 60S ribosomal protein L28-like [Anolis carolinensis]
Unigene16312_OH_aA	850	22508	1416.5	gi|224071968|ref|XP_002199561.1|	235.7	1e-137	PREDICTED: similar to RPLP0 protein [Taeniopygia guttata]
Unigene16254_OH_aA	674	17815	1413.92	gi|28174920|gb|AAH03896.2|	189.5	6e-100	Rpl17 protein, partial [Mus musculus]
Unigene33136_OH_aA	367	9295	1354.82	gi|390479776|ref|XP_002762905.2|	194.1	1e-48	PREDICTED: uncharacterized protein LOC100409006 isoform 1 [Callithrix jacchus]
Unigene41291_OH_aA	477	11866	1330.71	gi|73917399|sp|Q69CJ9.3|RL35_OPHHA	238.4	7e-62	RecName: Full=60S ribosomal protein L35 >gi|38049476|gb|AAR10441.1| ribosomal protein L35 [Ophiophagus hannah]
Unigene7561_OH_aA	698	16373	1254.79	gi|327280722|ref|XP_003225100.1|	364	3e-99	PREDICTED: 60S ribosomal protein L18-like [Anolis carolinensis]
Unigene41289_OH_aA	701	16354	1247.97	gi|118088890|ref|XP_419936.2|	368.2	1e-100	PREDICTED: 40S ribosomal protein S7 isoform 6 [Gallus gallus]
Unigene41310_OH_aA	284	6129	1154.44	gi|348558214|ref|XP_003464913.1|	131	1e-29	PREDICTED: hypothetical protein LOC100725823 [Cavia porcellus]
Unigene41285_OH_aA	1316	28383	1153.72	gi|327290569|ref|XP_003229995.1|	572.4	1e-161	PREDICTED: 40S ribosomal protein S2-like [Anolis carolinensis]
Unigene41290_OH_aA	622	13351	1148.21	gi|395537564|ref|XP_003770768.1|	347.4	2e-94	PREDICTED: 40S ribosomal protein S10-like, partial [Sarcophilus harrisii]
Unigene32440_OH_aA	322	6904	1146.95	gi|46396552|sp|Q9W717.1|NTX2_NAJAT	99.8	3e-20	RecName: Full=Neurotoxin-like protein NTL2; Flags: Precursor >gi|5102575|emb|CAB45156.1| neurotoxin-like protein [Naja naja]
Unigene39164_OH_aA	765	16239	1135.52	--	--	--	--
Unigene698_OH_aA	1537	32626	1135.5	gi|327259973|ref|XP_003214810.1|	443.4	1e-122	PREDICTED: troponin T, fast skeletal muscle isoforms-like isoform 3 [Anolis carolinensis]
Unigene41298_OH_aA	503	10586	1125.8	gi|327275475|ref|XP_003222499.1|	275.4	6e-73	PREDICTED: 60S ribosomal protein L27-like [Anolis carolinensis]
Unigene16281_OH_aA	718	14808	1103.24	gi|327280822|ref|XP_003225150.1|	417.5	2e-115	PREDICTED: 60S ribosomal protein L6-like [Anolis carolinensis]
CL2452.Contig6_OH_aA	1152	23613	1096.47	gi|32423812|gb|AAP81292.1|	513.5	7e-144	opharin precursor [Ophiophagus hannah]
CL863.Contig1_OH_aA	2731	55522	1087.53	gi|327283838|ref|XP_003226647.1|	1243.4	0	PREDICTED: polyadenylate-binding protein 1-like [Anolis carolinensis]
Unigene41303_OH_aA	570	11462	1075.68	gi|71895103|ref|NP_001026004.1|	316.2	4e-85	40S ribosomal protein S11 [Gallus gallus] >gi|13516490|dbj|BAB40319.1| ribosomal protein S11 [Gallus gallus]
Unigene41292_OH_aA	435	8608	1058.55	gi|291407871|ref|XP_002720263.1|	118.6	7e-26	PREDICTED: ribosomal protein L39-like [Oryctolagus cuniculus]
Unigene41300_OH_aA	852	16717	1049.58	gi|327271967|ref|XP_003220758.1|	224.9	3e-57	PREDICTED: pancreatic progenitor cell differentiation and proliferation factor-like [Anolis carolinensis]
Unigene28946_OH_aA	3774	73676	1044.29	gi|327275871|ref|XP_003222695.1|	1045.8	0	PREDICTED: histone deacetylase 5-like [Anolis carolinensis]
Unigene41306_OH_aA	391	7476	1022.8	gi|327265789|ref|XP_003217690.1|	139	5e-32	PREDICTED: 60S ribosomal protein L29-like [Anolis carolinensis]
Unigene39168_OH_aA	491	9375	1021.38	--	--	--	--
Unigene37189_OH_aA	411	7769	1011.16	gi|391359389|sp|A3R0T9.1|VM3_OPHHA	283.1	2e-75	RecName: Full=Zinc metalloproteinase-disintegrin ohanin; AltName: Full=Snake venom metalloproteinase; Short=SVMP; Flags: Precursor >gi|124007159|gb|ABM87941.1| metalloproteinase [Ophiophagus hannah]
Unigene41297_OH_aA	743	13989	1007.16	gi|13385036|ref|NP_079862.1|	427.9	1e-118	60S ribosomal protein L15 [Mus musculus] >gi|15431293|ref|NP_002939.2| 60S ribosomal protein L15 isoform 1 [Homo sapiens] >gi|20806169|ref|NP_620814.1| 60S ribosomal protein L15 [Rattus norvegicus] >gi|118150852|ref|NP_001071334.1| 60S ribosomal protein L15 [Bos taurus] >gi|197102206|ref|NP_001127692.1| 60S ribosomal protein L15 [Pongo abelii] >gi|302148496|ref|NP_001180490.1| ribosomal protein L…
Unigene37620_OH_aA	6496	119855	986.981	--	--	--	--
Unigene41299_OH_aA	650	11873	977.115	gi|327280512|ref|XP_003224996.1|	274.2	2e-72	PREDICTED: alpha-crystallin B chain-like [Anolis carolinensis]
Unigene41286_OH_aA	824	14824	962.358	gi|4506605|ref|NP_000969.1|	279.6	1e-73	60S ribosomal protein L23 [Homo sapiens] >gi|12584986|ref|NP_075029.1| 60S ribosomal protein L23 [Mus musculus] >gi|56090279|ref|NP_001007600.1| 60S ribosomal protein L23 [Rattus norvegicus] >gi|58332166|ref|NP_001011231.1| ribosomal protein L23 [Xenopus (Silurana) tropicalis] >gi|194018720|ref|NP_001123427.1| 60S ribosomal protein L23 [Sus scrofa] >gi|318760126|ref|NP_001187049.1| 60S ribosomal …
Unigene39963_OH_aA	747	13392	959.01	gi|387165368|gb|AFJ59923.1|	510.8	2e-143	OVF precursor protein [Ophiophagus hannah]
Unigene41293_OH_aA	660	11830	958.825	gi|327268884|ref|XP_003219225.1|	310.1	4e-83	PREDICTED: 60S ribosomal protein L24-like [Anolis carolinensis]
Unigene41313_OH_aA	450	8001	951.109	gi|327284564|ref|XP_003227007.1|	226.5	2e-58	PREDICTED: 60S ribosomal protein L35a-like [Anolis carolinensis]
Unigene41309_OH_aA	675	11797	934.902	gi|327271079|ref|XP_003220315.1|	427.2	2e-118	PREDICTED: 40S ribosomal protein S8-like [Anolis carolinensis]
Unigene1898_OH_aA	1212	20599	909.163	gi|270015547|gb|EFA11995.1|	120.9	1e-25	hypothetical protein TcasGA2_TC005145 [Tribolium castaneum]
Unigene16256_OH_aA	915	15471	904.473	gi|52138653|ref|NP_001004379.1|	522.3	1e-146	60S ribosomal protein L7a [Gallus gallus] >gi|417673|sp|P32429.2|RL7A_CHICK RecName: Full=60S ribosomal protein L7a >gi|63778|emb|CAA44506.1| ribosomal protein L7a [Gallus gallus] >gi|601884|dbj|BAA03395.1| ribosomal protein L7a [Gallus gallus] >gi|28866784|dbj|BAC65169.1| ribosomal protein L7a [Gallus gallus]
Unigene16045_OH_aA	602	10167	903.431	gi|327287930|ref|XP_003228681.1|	380.2	2e-104	PREDICTED: 40S ribosomal protein S4-like [Anolis carolinensis]
Unigene7557_OH_aA	837	14103	901.332	gi|45382329|ref|NP_990729.1|	325.1	2e-87	translationally-controlled tumor protein homolog [Gallus gallus] >gi|1174624|sp|P43347.1|TCTP_CHICK RecName: Full=Translationally-controlled tumor protein homolog; Short=TCTP; AltName: Full=p23; AltName: Full=pCHK23 >gi|517091|dbj|BAA05374.1| transrationally controlled tumor protein [Gallus gallus] >gi|825782|gb|AAA67296.1| growth-related translationally controlled tumor protein [Gallus gallus]
Unigene7563_OH_aA	781	13078	895.754	gi|395513211|ref|XP_003760822.1|	265.4	1e-69	PREDICTED: ubiquitin-60S ribosomal protein L40 [Sarcophilus harrisii]
CL6223.Contig1_OH_aA	1874	31197	890.516	--	--	--	--
CL2695.Contig2_OH_aA	260	4305	885.724	gi|383410535|gb|AFH28481.1|	172.9	3e-42	40S ribosomal protein S23 [Macaca mulatta]
Unigene41312_OH_aA	443	7235	873.642	gi|310756796|gb|ADP20539.1|	239.2	3e-62	40S ribosomal protein S26 [Fukomys anselli] >gi|310756798|gb|ADP20540.1| 40S ribosomal protein S26 [Heterocephalus glaber]
Unigene7566_OH_aA	1926	31175	865.862	gi|327264037|ref|XP_003216823.1|	812.4	0	PREDICTED: calreticulin-like [Anolis carolinensis]
Unigene41301_OH_aA	627	9986	851.966	gi|327291940|ref|XP_003230678.1|	302	1e-80	PREDICTED: 60S ribosomal protein L23a-like [Anolis carolinensis]
CL3955.Contig1_OH_aA	1856	29415	847.792	gi|11275218|pir||A59218	461.5	6e-128	nerve growth factor beta chain precursor - monocled cobra
Unigene36256_OH_aA	297	4645	836.619	gi|82223366|sp|Q9PVK7.1|VM3_NAJKA	159.1	5e-38	RecName: Full=Zinc metalloproteinase-disintegrin cobrin; AltName: Full=Snake venom metalloproteinase; Short=SVMP; Flags: Precursor >gi|6006966|gb|AAF00693.1| cobrin precursor [Naja naja]
Unigene7562_OH_aA	1307	20426	836	gi|224062820|ref|XP_002200110.1|	703.7	0	PREDICTED: ribosomal protein L4 [Taeniopygia guttata]
Unigene34888_OH_aA	254	3961	834.199	--	--	--	--
Unigene36255_OH_aA	331	5144	831.326	gi|82223366|sp|Q9PVK7.1|VM3_NAJKA	203	3e-51	RecName: Full=Zinc metalloproteinase-disintegrin cobrin; AltName: Full=Snake venom metalloproteinase; Short=SVMP; Flags: Precursor >gi|6006966|gb|AAF00693.1| cobrin precursor [Naja naja]
Unigene41296_OH_aA	651	10073	827.706	gi|354473904|ref|XP_003499172.1|	373.2	4e-102	PREDICTED: 60S ribosomal protein L18a-like [Cricetulus griseus]
CL4660.Contig1_OH_aA	791	12226	826.811	gi|82132971|sp|Q6T6T4.1|CYT_BITGA	80.9	6e-14	RecName: Full=Cystatin; Flags: Precursor >gi|38570038|gb|AAR24527.1| cystatin [Bitis gabonica]
Unigene41302_OH_aA	712	10883	817.649	gi|31873372|emb|CAD97677.1|	389.8	5e-107	hypothetical protein [Homo sapiens]
Unigene41308_OH_aA	559	8462	809.766	gi|334313876|ref|XP_001368281.2|	268.1	1e-70	PREDICTED: hypothetical protein LOC100013927 [Monodelphis domestica]
Unigene41305_OH_aA	1147	17308	807.202	gi|22165347|ref|NP_035638.1|	232.6	2e-59	eukaryotic translation initiation factor 1 [Mus musculus] >gi|157786682|ref|NP_001099307.1| eukaryotic translation initiation factor 1 [Rattus norvegicus] >gi|7404466|sp|P48024.2|EIF1_MOUSE RecName: Full=Eukaryotic translation initiation factor 1; Short=eIF1; AltName: Full=Protein translation factor SUI1 homolog >gi|13097459|gb|AAH03463.1| Eukaryotic translation initiation factor 1 [Mus musculus]…
Unigene26529_OH_aA	365	5480	803.131	gi|52078482|gb|AAU25921.1|	206.5	2e-52	myosin light chain [Oxyuranus scutellatus scutellatus]
Unigene7560_OH_aA	539	7798	773.914	gi|345329793|ref|XP_001513459.2|	292.7	4e-78	PREDICTED: 40S ribosomal protein S15-like [Ornithorhynchus anatinus]
Unigene7577_OH_aA	917	13195	769.73	gi|82219689|sp|Q98TX2.3|RS3A_OPHHA	529.6	6e-149	RecName: Full=40S ribosomal protein S3a >gi|12958634|gb|AAK09383.1|AF321768_1 ribosomal protein S3a [Ophiophagus hannah]
Unigene16226_OH_aA	783	10789	737.086	gi|338719097|ref|XP_001917628.2|	303.1	7e-81	PREDICTED: troponin C, skeletal muscle-like [Equus caballus]
CL6197.Contig1_OH_aA	765	10234	715.62	gi|327264270|ref|XP_003216937.1|	445.3	1e-123	PREDICTED: 60S ribosomal protein L10-like [Anolis carolinensis]
Unigene37172_OH_aA	3599	47420	704.82	gi|149409158|ref|XP_001511881.1|	227.6	3e-57	PREDICTED: myosin-7-like [Ornithorhynchus anatinus]
Unigene7680_OH_aA	536	7062	704.793	gi|327280376|ref|XP_003224928.1|	267.3	2e-70	PREDICTED: 60S ribosomal protein L32-like [Anolis carolinensis]
Unigene28992_OH_aA	412	5393	700.215	gi|297291910|ref|XP_001082271.2|	128.6	7e-29	PREDICTED: 40S ribosomal protein S29-like [Macaca mulatta]
CL5792.Contig8_OH_aA	353	4590	695.563	--	--	--	--
Unigene25711_OH_aA	702	9124	695.259	gi|391359389|sp|A3R0T9.1|VM3_OPHHA	144.1	5e-33	RecName: Full=Zinc metalloproteinase-disintegrin ohanin; AltName: Full=Snake venom metalloproteinase; Short=SVMP; Flags: Precursor >gi|124007159|gb|ABM87941.1| metalloproteinase [Ophiophagus hannah]
CL2654.Contig3_OH_aA	442	5739	694.564	gi|348558880|ref|XP_003465244.1|	157.1	1e-37	PREDICTED: ubiquitin-60S ribosomal protein L40-like [Cavia porcellus]
CL2602.Contig1_OH_aA	1594	20446	686.149	gi|147904511|ref|NP_001080346.1|	805.1	0	enolase 3 [Xenopus laevis] >gi|28277353|gb|AAH45082.1| Eno3-prov protein [Xenopus laevis]
Unigene7575_OH_aA	523	6702	685.49	gi|327281641|ref|XP_003225555.1|	323.2	3e-87	PREDICTED: 60S ribosomal protein L21-like [Anolis carolinensis]
Unigene7593_OH_aA	562	7145	680.087	gi|350535817|ref|NP_001232215.1|	81.6	9e-65	putative ribosomal protein L14 [Taeniopygia guttata] >gi|197127202|gb|ACH43700.1| putative ribosomal protein L14 [Taeniopygia guttata]
Unigene41314_OH_aA	866	10922	674.657	gi|327263697|ref|XP_003216654.1|	481.9	1e-134	PREDICTED: 40S ribosomal protein S6-like [Anolis carolinensis]
Unigene7646_OH_aA	529	6443	651.525	gi|327259999|ref|XP_003214823.1|	209.5	5e-53	PREDICTED: 60S acidic ribosomal protein P2-like [Anolis carolinensis]
Unigene41311_OH_aA	536	6479	646.609	gi|327291109|ref|XP_003230264.1|	223.4	3e-57	PREDICTED: ubiquitin-like protein FUBI-like [Anolis carolinensis]
Unigene33334_OH_aA	2502	30207	645.831	gi|224073965|ref|XP_002192655.1|	1236.1	0	PREDICTED: heat shock 70kDa protein 5 [Taeniopygia guttata]
Unigene7559_OH_aA	1288	15202	631.369	gi|348563759|ref|XP_003467674.1|	579.7	9e-164	PREDICTED: ADP/ATP translocase 2-like [Cavia porcellus]
Unigene41315_OH_aA	350	4026	615.324	--	--	--	--
CL2070.Contig1_OH_aA	2910	33399	613.958	gi|161408085|dbj|BAF94146.1|	1425.6	0	heat shock protein 90a [Alligator mississippiensis]
Unigene7578_OH_aA	1211	13825	610.688	gi|327278944|ref|XP_003224219.1|	402.9	1e-110	PREDICTED: hepatocyte growth factor activator-like [Anolis carolinensis]
Unigene16018_OH_aA	492	5610	609.953	gi|392342168|ref|XP_002727169.2|	30	2e-67	PREDICTED: 40S ribosomal protein S17-like [Rattus norvegicus]
Unigene7581_OH_aA	453	5162	609.563	--	--	--	--
Unigene7789_OH_aA	568	6424	605	gi|291383383|ref|XP_002708285.1|	311.2	1e-83	PREDICTED: ribosomal protein S14-like [Oryctolagus cuniculus]
CL2654.Contig4_OH_aA	391	4414	603.885	gi|348537407|ref|XP_003456186.1|	103.6	2e-21	PREDICTED: polyubiquitin-C-like [Oreochromis niloticus]
CL2452.Contig2_OH_aA	1186	13262	598.168	gi|32423812|gb|AAP81292.1|	160.2	1e-37	opharin precursor [Ophiophagus hannah]
Unigene41304_OH_aA	767	8549	596.236	gi|327285534|ref|XP_003227488.1|	397.5	3e-109	PREDICTED: 60S ribosomal protein L13-like [Anolis carolinensis]
Unigene7558_OH_aA	743	8238	593.105	--	--	--	--
Unigene41317_OH_aA	584	6333	580.09	gi|395824794|ref|XP_003785639.1|	186.4	5e-46	PREDICTED: 40S ribosomal protein S27-like [Otolemur garnettii]
Unigene41324_OH_aA	422	4574	579.805	gi|82216089|sp|Q8UW19.1|RL36_LAPHA	211.1	1e-53	RecName: Full=60S ribosomal protein L36 >gi|18000285|gb|AAL54904.1|AF159903_1 60S ribosomal protein L36 [Lapemis hardwickii]
Unigene26024_OH_aA	533	5672	569.256	gi|327277659|ref|XP_003223581.1|	246.1	4e-64	PREDICTED: elongation factor 1-beta-like [Anolis carolinensis]
Unigene7579_OH_aA	759	8047	567.141	gi|327278944|ref|XP_003224219.1|	290.8	3e-77	PREDICTED: hepatocyte growth factor activator-like [Anolis carolinensis]
Unigene7688_OH_aA	1549	16302	562.973	gi|83287955|sp|Q3SB10.1|CALGL_HOPST	317.4	1e-84	RecName: Full=Calglandulin >gi|83287956|sp|Q3SB12.1|CALGL_NOTSC RecName: Full=Calglandulin >gi|83287957|sp|Q3SB14.1|CALGL_OXYMI RecName: Full=Calglandulin >gi|83287958|sp|Q3SB15.1|CALGL_OXYSC RecName: Full=Calglandulin >gi|83287959|sp|Q3SB09.1|CALGL_PSEAU RecName: Full=Calglandulin >gi|83287960|sp|Q3SB08.1|CALGL_PSEPO RecName: Full=Calglandulin >gi|83287961|sp|Q3SB13.1|CALGL_PSETE RecName: Full=C…
Unigene41327_OH_aA	625	6574	562.663	gi|332245592|ref|XP_003271942.1|	308.9	9e-83	PREDICTED: 40S ribosomal protein S18-like isoform 1 [Nomascus leucogenys]
Unigene39166_OH_aA	1038	10916	562.555	gi|6576738|dbj|BAA88337.1|	55.8	3e-06	ORF2 [Acanthochelys spixii]
Unigene41307_OH_aA	772	8098	561.124	gi|334329628|ref|XP_003341246.1|	224.2	4e-57	PREDICTED: hypothetical protein LOC100619384 [Monodelphis domestica]
CL6223.Contig2_OH_aA	1413	14710	556.889	--	--	--	--
Unigene16279_OH_aA	2089	21661	554.675	gi|1389604|gb|AAC59905.1|	1151.3	0	acetylcholinesterase [Bungarus fasciatus]
Unigene37702_OH_aA	740	7640	552.281	--	--	--	--
Unigene41322_OH_aA	1058	10830	547.572	gi|327278514|ref|XP_003224007.1|	595.9	9e-169	PREDICTED: 40S ribosomal protein SA-like [Anolis carolinensis]
Unigene16311_OH_aA	341	3458	542.462	gi|327282622|ref|XP_003226041.1|	109.8	3e-23	PREDICTED: 60S acidic ribosomal protein P0-like [Anolis carolinensis]
Unigene16146_OH_aA	1436	14469	538.992	gi|301623558|ref|XP_002941085.1|	224.6	9e-57	PREDICTED: apolipoprotein Eb [Xenopus (Silurana) tropicalis]
Unigene41333_OH_aA	656	6544	533.627	--	--	--	--
Unigene380_OH_aA	202	1991	527.252	gi|374463345|gb|AEZ53125.1|	65.1	1e-09	ribosomal protein L34, partial [Onychostoma macrolepis]
Unigene41325_OH_aA	916	8943	522.259	gi|327268441|ref|XP_003219006.1|	524.2	2e-147	PREDICTED: 60S ribosomal protein L8-like [Anolis carolinensis]
Unigene7622_OH_aA	752	7329	521.345	gi|149640604|ref|XP_001511826.1|	365.2	1e-99	PREDICTED: 60S ribosomal protein L9-like [Ornithorhynchus anatinus]
Unigene25823_OH_aA	858	8273	515.792	gi|327285778|ref|XP_003227609.1|	357.8	3e-97	PREDICTED: 60S ribosomal protein L11-like [Anolis carolinensis]
Unigene41326_OH_aA	445	4273	513.655	gi|350537401|ref|NP_001232757.1|	251.1	9e-66	putative ribosomal protein L31 [Taeniopygia guttata] >gi|197127125|gb|ACH43623.1| putative ribosomal protein L31 [Taeniopygia guttata]
Unigene16142_OH_aA	742	7123	513.52	gi|18000293|gb|AAL54908.1|AF165225_1	203	1e-50	eukaryotic translation inititation factor 4B [Lapemis hardwickii]
Unigene33636_OH_aA	329	3153	512.657	gi|391359389|sp|A3R0T9.1|VM3_OPHHA	213	3e-54	RecName: Full=Zinc metalloproteinase-disintegrin ohanin; AltName: Full=Snake venom metalloproteinase; Short=SVMP; Flags: Precursor >gi|124007159|gb|ABM87941.1| metalloproteinase [Ophiophagus hannah]
Unigene38436_OH_aA	905	8668	512.352	--	--	--	--
Unigene40823_OH_aA	764	7308	511.686	gi|327269474|ref|XP_003219519.1|	217.6	4e-55	PREDICTED: 60S acidic ribosomal protein P1-like [Anolis carolinensis]
Unigene37173_OH_aA	2883	27339	507.267	gi|126334578|ref|XP_001369869.1|	1634	0	PREDICTED: myosin-7-like [Monodelphis domestica]
Unigene38709_OH_aA	870	8229	505.972	--	--	--	--
CL3391.Contig6_OH_aA	1444	13284	492.108	gi|317412168|sp|D9IX97.1|VNP_NAJAT	58.9	2e-35	RecName: Full=Natriuretic peptide Na-NP; Flags: Precursor >gi|300430031|gb|ADK12001.1| natriuretic peptide [Naja atra]
Unigene41328_OH_aA	696	6240	479.594	gi|45384260|ref|NP_990378.1|	287.7	2e-76	nucleoside diphosphate kinase [Gallus gallus] >gi|82190139|sp|O57535.1|NDK_CHICK RecName: Full=Nucleoside diphosphate kinase; Short=NDK; Short=NDP kinase >gi|2827444|gb|AAB99856.1| nucleoside diphosphate kinase [Gallus gallus]
Unigene16046_OH_aA	298	2658	477.13	gi|395862302|ref|XP_003803397.1|	163.3	2e-39	PREDICTED: 40S ribosomal protein S4, X isoform [Otolemur garnettii]
Unigene41321_OH_aA	1635	14560	476.368	gi|465508|sp|Q06066.1|YBOX1_CHICK	599	2e-169	RecName: Full=Nuclease-sensitive element-binding protein 1; AltName: Full=Y-box transcription factor; AltName: Full=Y-box-binding protein 1; Short=YB-1 >gi|289797|gb|AAA02573.1| YB-1 protein [Gallus gallus]
Unigene41320_OH_aA	460	4092	475.857	--	--	--	--
Unigene41316_OH_aA	1850	16422	474.846	gi|45383890|ref|NP_989441.1|	835.5	0	protein disulfide-isomerase A3 precursor [Gallus gallus] >gi|82243463|sp|Q8JG64.1|PDIA3_CHICK RecName: Full=Protein disulfide-isomerase A3; AltName: Full=Endoplasmic reticulum resident protein 57; Short=ER protein 57; Short=ERp57; AltName: Full=Glucose-regulated thiol oxidoreductase 58 kDa protein; Flags: Precursor >gi|22651801|gb|AAM82759.1| glucose regulated thiol oxidoreductase protein precurs…
Unigene28988_OH_aA	278	2454	472.202	gi|338855302|gb|AEJ31980.1|	173.3	2e-42	phosphodiesterase 1 [Crotalus adamanteus]
Unigene7576_OH_aA	1654	14316	463.004	gi|17369829|sp|Q9W7L3.3|LDHA_PYTRG	639.8	0	RecName: Full=L-lactate dehydrogenase A chain; Short=LDH-A >gi|5305419|gb|AAD41642.1|AF072585_1 L-lactate dehydrogenase M chain [Python regius]
Unigene977_OH_aA	1557	13434	461.546	gi|301783989|ref|XP_002927375.1|	700.7	0	PREDICTED: sarcoplasmic/endoplasmic reticulum calcium ATPase 1-like isoform 2 [Ailuropoda melanoleuca]
Unigene32931_OH_aA	1525	12898	452.43	gi|156119378|ref|NP_001095173.1|	778.5	0	elongation factor 1-gamma [Oryctolagus cuniculus] >gi|232037|sp|P29694.3|EF1G_RABIT RecName: Full=Elongation factor 1-gamma; Short=EF-1-gamma; AltName: Full=eEF-1B gamma >gi|1553|emb|CAA48242.1| elongation factor 1 gamma [Oryctolagus cuniculus]
Unigene29091_OH_aA	1231	10156	441.33	gi|327289640|ref|XP_003229532.1|	293.5	1e-77	PREDICTED: adenine phosphoribosyltransferase-like [Anolis carolinensis]
Unigene41330_OH_aA	457	3742	438.012	gi|147903495|ref|NP_001087454.1|	111.7	9e-24	cytochrome c oxidase subunit VIIb [Xenopus laevis] >gi|50925080|gb|AAH79809.1| MGC86432 protein [Xenopus laevis]
Unigene34887_OH_aA	1419	11578	436.465	gi|327264583|ref|XP_003217092.1|	240.7	1e-61	PREDICTED: calmodulin-like protein 3-like [Anolis carolinensis]
Unigene7567_OH_aA	364	2940	432.06	--	--	--	--
Unigene41319_OH_aA	859	6851	426.638	gi|327281458|ref|XP_003225465.1|	479.2	9e-134	PREDICTED: 40S ribosomal protein S3-like [Anolis carolinensis]
Unigene29077_OH_aA	564	4491	425.954	gi|47228487|emb|CAG05307.1|	116.3	6e-25	unnamed protein product [Tetraodon nigroviridis]
Unigene16282_OH_aA	202	1580	418.412	gi|62202562|gb|AAH93106.1|	85.1	9e-16	Ribosomal protein L6 [Danio rerio] >gi|157422716|gb|AAI53420.1| Rpl6 protein [Danio rerio] >gi|169145724|emb|CAQ15677.1| ribosomal protein L6 [Danio rerio]
CL398.Contig2_OH_aA	810	6275	414.407	gi|392358087|gb|AFM73284.1|	261.5	2e-68	insulin-like growth factor 1, partial [Thamnophis elegans]
CL538.Contig3_OH_aA	2871	22110	411.959	gi|145982754|gb|ABQ01132.1|	146.4	0	carinatease-1 [Tropidechis carinatus]
Unigene7617_OH_aA	650	4995	411.075	gi|47604951|ref|NP_990284.1|	322.8	6e-87	ubiquitin-40S ribosomal protein S27a [Gallus gallus] >gi|302393814|sp|P79781.3|RS27A_CHICK RecName: Full=Ubiquitin-40S ribosomal protein S27a; AltName: Full=Ubiquitin carboxyl extension protein 80; Contains: RecName: Full=Ubiquitin; Contains: RecName: Full=40S ribosomal protein S27a; Flags: Precursor >gi|1763015|gb|AAC60279.1| ubiquitin/ribosomal protein [Gallus gallus] >gi|300676798|gb|ADK26674.…
CL5909.Contig1_OH_aA	410	3149	410.854	--	--	--	--
Unigene26012_OH_aA	352	2696	409.709	gi|395741610|ref|XP_003777611.1|	136.7	2e-31	PREDICTED: 40S ribosomal protein S28-like [Pongo abelii]
Unigene32546_OH_aA	1508	11432	405.527	gi|212274308|ref|NP_001085717.2|	163.7	2e-38	selenoprotein M precursor [Xenopus laevis] >gi|190358766|sp|Q6GP98.2|SELM_XENLA RecName: Full=Selenoprotein M; Short=SelM; Flags: Precursor
Unigene32718_OH_aA	320	2421	404.709	gi|390477361|ref|XP_002760628.2|	190.7	1e-47	PREDICTED: uncharacterized protein LOC100405217 isoform 1 [Callithrix jacchus]
CL7335.Contig1_OH_aA	262	1980	404.262	gi|47208890|emb|CAF87187.1|	39.3	2e-09	unnamed protein product [Tetraodon nigroviridis]
CL4403.Contig1_OH_aA	365	2745	402.298	gi|358801718|gb|AEU60016.1|	156.4	3e-37	myosin [Crotalus oreganus helleri]
Unigene7782_OH_aA	509	3729	391.898	gi|149538889|ref|XP_001507338.1|	172.6	5e-42	PREDICTED: macrophage migration inhibitory factor-like [Ornithorhynchus anatinus]
CL97.Contig12_OH_aA	201	1445	384.565	--	--	--	--
CL2480.Contig1_OH_aA	2531	18070	381.913	gi|209886974|ref|YP_002290837.1|	471.1	1e-130	cytochrome c oxidase subunit III [Ophiophagus hannah] >gi|194739383|gb|ACF94342.1| cytochrome c oxidase subunit III [Ophiophagus hannah]
Unigene32330_OH_aA	1149	8150	379.434	--	--	--	--
Unigene41341_OH_aA	478	3386	378.929	gi|149508990|ref|XP_001507413.1|	250	2e-65	PREDICTED: 60S ribosomal protein L22-like [Ornithorhynchus anatinus]
CL3886.Contig1_OH_aA	664	4700	378.642	gi|331691437|gb|AED89561.1|	79	1e-13	putative three finger toxin precursor [Micrurus altirostris]
Unigene33137_OH_aA	1591	11227	377.478	gi|397479373|ref|XP_003810996.1|	578.9	2e-163	PREDICTED: actin, cytoplasmic 1-like [Pan paniscus]
Unigene7616_OH_aA	759	5333	375.862	gi|229366410|gb|ACQ58185.1|	249.6	9e-65	Receptor expression-enhancing protein 5 [Anoplopoma fimbria]
CL6328.Contig2_OH_aA	1507	10555	374.665	gi|327270707|ref|XP_003220130.1|	594.3	4e-168	PREDICTED: 60S ribosomal protein L5-like [Anolis carolinensis]
CL538.Contig4_OH_aA	2820	19574	371.303	gi|145982754|gb|ABQ01132.1|	146.4	0	carinatease-1 [Tropidechis carinatus]
Unigene40376_OH_aA	240	1645	366.651	gi|327271319|ref|XP_003220435.1|	59.7	4e-08	PREDICTED: UHRF1-binding protein 1-like [Anolis carolinensis]
Unigene33800_OH_aA	842	5738	364.541	--	--	--	--
CL6571.Contig1_OH_aA	1180	8039	364.434	gi|6576738|dbj|BAA88337.1|	189.5	2e-46	ORF2 [Acanthochelys spixii]
Unigene34771_OH_aA	3233	21874	361.927	gi|327266865|ref|XP_003218224.1|	782.3	0	PREDICTED: neprilysin-like [Anolis carolinensis]
Unigene41334_OH_aA	533	3574	358.695	gi|16924231|gb|AAH17386.1|	297.7	1e-79	ribosomal protein S19, partial [Homo sapiens]
Unigene16021_OH_aA	1327	8888	358.288	gi|332858660|ref|XP_001150138.2|	350.5	0	PREDICTED: 60S ribosomal protein L3-like isoform 1 [Pan troglodytes]
Unigene40612_OH_aA	230	1533	356.544	--	--	--	--
CL2452.Contig7_OH_aA	302	2005	355.145	gi|225547744|gb|ACN93671.1|	125.2	8e-28	opharin precursor [Ophiophagus hannah]
Unigene7582_OH_aA	2328	15392	353.68	gi|327262270|ref|XP_003215948.1|	1360.9	0	PREDICTED: heat shock cognate protein HSP 90-beta-like [Anolis carolinensis]
CL2473.Contig1_OH_aA	506	3320	350.983	gi|56118966|ref|NP_001007968.1|	229.9	3e-59	60S ribosomal protein L30 [Gallus gallus] >gi|54039169|sp|P67883.2|RL30_CHICK RecName: Full=60S ribosomal protein L30 >gi|54039170|sp|P67884.2|RL30_OPHHA RecName: Full=60S ribosomal protein L30 >gi|10442706|gb|AAG17442.1|AF297033_1 ribosomal protein L30 [Ophiophagus hannah] >gi|402507|dbj|BAA03394.1| ribosomal protein L30 [Gallus gallus] >gi|86355135|dbj|BAE78802.1| ribosomal protein L30 [Pelodis…
Unigene41331_OH_aA	497	3235	348.19	--	--	--	--
Unigene7574_OH_aA	664	4280	344.805	gi|355569736|gb|EHH25496.1|	93.2	9e-18	Putative thymosin beta-4-like protein 1, partial [Macaca mulatta] >gi|355757186|gb|EHH60711.1| Putative thymosin beta-4-like protein 1, partial [Macaca fascicularis]
Unigene32349_OH_aA	1201	7737	344.61	--	--	--	--
Unigene7751_OH_aA	2084	13401	343.984	gi|327290553|ref|XP_003229987.1|	381.3	9e-104	PREDICTED: coiled-coil domain-containing protein 84-like [Anolis carolinensis]
CL210.Contig3_OH_aA	1202	7609	338.627	gi|332812177|ref|XP_003308856.1|	579.3	1e-163	PREDICTED: actin, alpha skeletal muscle [Pan troglodytes]
Unigene2146_OH_aA	387	2428	335.611	gi|290560289|pdb|3K7L|A	199.5	3e-50	Chain A, Structures Of Two Elapid Snake Venom Metalloproteases With Distinct Activities Highlight The Disulfide Patterns In The D Domain Of Adamalysin Family Proteins
Unigene41323_OH_aA	694	4338	334.371	gi|118405214|ref|NP_001072961.1|	191.4	2e-47	60S ribosomal protein L37a [Gallus gallus] >gi|400996|sp|P32046.2|RL37A_CHICK RecName: Full=60S ribosomal protein L37a >gi|222866|dbj|BAA03209.1| ribosomal protein L37a [Gallus gallus]
CL2480.Contig2_OH_aA	2462	15386	334.3	gi|209886974|ref|YP_002290837.1|	471.1	1e-130	cytochrome c oxidase subunit III [Ophiophagus hannah] >gi|194739383|gb|ACF94342.1| cytochrome c oxidase subunit III [Ophiophagus hannah]
CL4515.Contig2_OH_aA	1943	12123	333.761	gi|331691437|gb|AED89561.1|	147.1	2e-33	putative three finger toxin precursor [Micrurus altirostris]
Unigene25414_OH_aA	238	1479	332.422	gi|327275457|ref|XP_003222490.1|	120.9	1e-26	PREDICTED: telethonin-like [Anolis carolinensis]
Unigene41346_OH_aA	834	5177	332.055	gi|332825596|ref|XP_003311664.1|	329.3	1e-88	PREDICTED: 60S ribosomal protein L12 [Pan troglodytes]
Unigene41337_OH_aA	587	3633	331.075	gi|52078405|gb|AAH82286.1|	293.9	2e-78	Rps16 protein [Mus musculus]
Unigene7571_OH_aA	868	5333	328.663	gi|327264882|ref|XP_003217239.1|	310.8	4e-83	PREDICTED: 60S ribosomal protein L27a-like [Anolis carolinensis]
Unigene34664_OH_aA	2299	14039	326.66	--	--	--	--
Unigene34042_OH_aA	558	3406	326.519	gi|238928312|gb|ACR78475.1|	346.7	3e-94	putative GILT [Drysdalia coronoides]
Unigene38139_OH_aA	937	5711	326.04	gi|327278842|ref|XP_003224169.1|	362.8	1e-98	PREDICTED: ferritin heavy chain-like [Anolis carolinensis]
Unigene29078_OH_aA	1364	8277	324.606	--	--	--	--
Unigene41343_OH_aA	413	2499	323.679	gi|363730185|ref|XP_001236152.2|	139	5e-32	PREDICTED: protein transport protein Sec61 subunit gamma [Gallus gallus]
Unigene41332_OH_aA	1561	9336	319.931	gi|327260416|ref|XP_003215030.1|	437.2	1e-120	PREDICTED: CAVP-target protein-like [Anolis carolinensis]
Unigene1686_OH_aA	2665	15712	315.379	gi|113203667|gb|ABI33937.1|	812	0	hyaluronidase [Echis ocellatus]
CL1124.Contig1_OH_aA	763	4483	314.299	--	--	--	--
Unigene25855_OH_aA	1801	10509	312.138	gi|346644882|ref|NP_001231113.1|	466.8	1e-129	reticulocalbin 2, EF-hand calcium binding domain precursor [Sus scrofa]
Unigene36725_OH_aA	2193	12796	312.129	gi|327259977|ref|XP_003214812.1|	343.6	2e-92	PREDICTED: troponin I, fast skeletal muscle-like isoform 1 [Anolis carolinensis] >gi|327259981|ref|XP_003214814.1| PREDICTED: troponin I, fast skeletal muscle-like isoform 3 [Anolis carolinensis]
Unigene16143_OH_aA	1835	10692	311.689	gi|18000293|gb|AAL54908.1|AF165225_1	1057	0	eukaryotic translation inititation factor 4B [Lapemis hardwickii]
Unigene38706_OH_aA	1097	6297	307.062	gi|395510157|ref|XP_003759347.1|	302.4	2e-80	PREDICTED: LOW QUALITY PROTEIN: glutathione peroxidase 3-like [Sarcophilus harrisii]
Unigene41329_OH_aA	1934	11087	306.659	gi|238928308|gb|ACR78473.1|	1060.8	0	putative phospholipase B 81b [Drysdalia coronoides]
Unigene7746_OH_aA	1011	5695	301.329	gi|327281159|ref|XP_003225317.1|	323.6	8e-87	PREDICTED: ferritin heavy chain A-like [Anolis carolinensis]
CL1749.Contig1_OH_aA	309	1728	299.146	--	--	--	--
Unigene32720_OH_aA	1860	10266	295.248	gi|57091013|ref|XP_537609.1|	352.4	4e-95	PREDICTED: myosin light chain 4 isoform 1 [Canis lupus familiaris]
CL20.Contig17_OH_aA	3186	17515	294.078	gi|327262875|ref|XP_003216249.1|	204.5	2e-50	PREDICTED: 60S ribosomal protein L37-like [Anolis carolinensis]
CL4003.Contig1_OH_aA	1235	6776	293.498	--	--	--	--
Unigene41338_OH_aA	636	3468	291.689	gi|45384028|ref|NP_990497.1|	155.6	1e-36	protein S100-A11 [Gallus gallus] >gi|2827763|sp|P24479.2|S10AB_CHICK RecName: Full=Protein S100-A11; AltName: Full=Calgizzarin; AltName: Full=S100 calcium-binding protein A11 >gi|1684841|gb|AAB36542.1| calgizzarin [Gallus gallus]
Unigene7604_OH_aA	387	2095	289.582	gi|45383816|ref|NP_989479.1|	150.6	1e-35	protein S100-A6 [Gallus gallus] >gi|3024592|sp|Q98953.1|S10A6_CHICK RecName: Full=Protein S100-A6; AltName: Full=Calcyclin; AltName: Full=S100 calcium-binding protein A6 >gi|1667484|gb|AAB18788.1| calcyclin [Gallus gallus]
Unigene16556_OH_aA	840	4536	288.863	gi|38374146|gb|AAR19276.1|	313.5	6e-84	venom gland cyclophilin [Bitis gabonica]
Unigene16982_OH_aA	883	4717	285.762	gi|327281161|ref|XP_003225318.1|	316.6	8e-85	PREDICTED: ferritin light chain, oocyte isoform-like [Anolis carolinensis]
Unigene16082_OH_aA	3060	16337	285.594	gi|327277992|ref|XP_003223747.1|	1016.9	0	PREDICTED: nucleolar RNA helicase 2-like [Anolis carolinensis]
Unigene16141_OH_aA	1537	8204	285.529	--	--	--	--
Unigene7626_OH_aA	1372	7210	281.112	gi|34555782|gb|AAN05099.1|	623.2	8e-177	lactate dehydrogenase B [Iguana iguana]
Unigene7548_OH_aA	208	1082	278.267	--	--	--	--
Unigene40377_OH_aA	245	1269	277.073	gi|327278625|ref|XP_003224061.1|	53.1	4e-06	PREDICTED: polymeric immunoglobulin receptor-like [Anolis carolinensis]
Unigene7612_OH_aA	317	1641	276.916	--	--	--	--
Unigene33513_OH_aA	734	3781	275.555	--	--	--	--
Unigene41349_OH_aA	899	4588	273	gi|327278999|ref|XP_003224246.1|	490.7	3e-137	PREDICTED: phosphoglycerate mutase 2-like [Anolis carolinensis]
Unigene41335_OH_aA	640	3258	272.314	gi|224046266|ref|XP_002198037.1|	236.5	6e-61	PREDICTED: similar to MGC82136 protein [Taeniopygia guttata] >gi|363730787|ref|XP_428540.3| PREDICTED: uncharacterized protein LOC430990 [Gallus gallus]
Unigene7540_OH_aA	1032	5232	271.198	gi|326933506|ref|XP_003212844.1|	346.7	9e-94	PREDICTED: translocon-associated protein subunit beta-like [Meleagris gallopavo]
CL6934.Contig1_OH_aA	952	4794	269.376	--	--	--	--
Unigene7591_OH_aA	1586	7983	269.253	gi|327272513|ref|XP_003221029.1|	467.6	7e-130	PREDICTED: cyclic AMP-dependent transcription factor ATF-4-like [Anolis carolinensis]
Unigene41352_OH_aA	641	3215	268.3	gi|327286584|ref|XP_003228010.1|	267.3	3e-70	PREDICTED: peptidyl-prolyl cis-trans isomerase FKBP2-like [Anolis carolinensis]
CL4383.Contig2_OH_aA	2165	10822	267.392	gi|338855302|gb|AEJ31980.1|	1174.1	0	phosphodiesterase 1 [Crotalus adamanteus]
Unigene25431_OH_aA	903	4507	266.992	--	--	--	--
Unigene25416_OH_aA	319	1589	266.46	gi|327275457|ref|XP_003222490.1|	122.1	6e-27	PREDICTED: telethonin-like [Anolis carolinensis]
CL5909.Contig2_OH_aA	295	1464	265.471	--	--	--	--
Unigene245_OH_aA	783	3856	263.435	gi|397498058|ref|XP_003845971.1|	493.8	3e-138	PREDICTED: actin, cytoplasmic 1 [Pan paniscus]
Unigene7580_OH_aA	1737	8497	261.676	gi|327269687|ref|XP_003219624.1|	461.8	4e-128	PREDICTED: 60S ribosomal protein L7-like [Anolis carolinensis]
CL3272.Contig1_OH_aA	619	3023	261.244	gi|4378025|gb|AAD19348.1|	37	3e-11	reverse transcriptase-like protein [Takifugu rubripes]
CL1.Contig3_OH_aA	2715	13250	261.062	gi|327271319|ref|XP_003220435.1|	53.5	1e-76	PREDICTED: UHRF1-binding protein 1-like [Anolis carolinensis]
CL2695.Contig1_OH_aA	609	2946	258.77	gi|281350307|gb|EFB25891.1|	292	1e-77	hypothetical protein PANDA_004337 [Ailuropoda melanoleuca]
Unigene33649_OH_aA	464	2241	258.358	--	--	--	--
Unigene7573_OH_aA	618	2964	256.56	gi|197129473|gb|ACH45971.1|	58.5	1e-63	putative ornithine decarboxylase antizyme variant 1 [Taeniopygia guttata]
Unigene41359_OH_aA	449	2153	256.505	gi|190195341|gb|ACE73577.1|	256.1	3e-67	cysteine-rich seceretory protein Bc-CRPb [Bungarus candidus]
Unigene7565_OH_aA	687	3294	256.487	--	--	--	--
CL7180.Contig1_OH_aA	1489	7097	254.964	--	--	--	--
Unigene33918_OH_aA	3174	15113	254.708	gi|395831895|ref|XP_003789018.1|	1330.5	0	PREDICTED: ATP-binding cassette sub-family F member 1 isoform 1 [Otolemur garnettii]
CL5154.Contig2_OH_aA	309	1469	254.309	--	--	--	--
CL5154.Contig1_OH_aA	545	2589	254.117	--	--	--	--
Unigene37704_OH_aA	842	3990	253.489	gi|363735918|ref|XP_421979.3|	53.9	9e-06	PREDICTED: titin [Gallus gallus]
CL2452.Contig5_OH_aA	1752	8045	245.635	gi|32423812|gb|AAP81292.1|	92.4	7e-17	opharin precursor [Ophiophagus hannah]
Unigene7568_OH_aA	2353	10775	244.959	gi|327288752|ref|XP_003229089.1|	833.9	0	PREDICTED: d-3-phosphoglycerate dehydrogenase-like [Anolis carolinensis]
Unigene925_OH_aA	336	1538	244.859	gi|148695270|gb|EDL27217.1|	70.9	1e-11	titin [Mus musculus]
CL3408.Contig4_OH_aA	1215	5531	243.515	--	--	--	--
Unigene41014_OH_aA	1308	5954	243.5	gi|347595788|sp|P81383.3|OXLA_OPHHA	373.6	1e-101	RecName: Full=L-amino-acid oxidase; Short=LAAO; Short=LAO; Short=Oh-LAAO; Flags: Precursor >gi|126035644|gb|ABN72538.1| L-amino acid oxidase [Ophiophagus hannah]
Unigene41336_OH_aA	673	3058	243.064	gi|326931897|ref|XP_003212060.1|	162.5	1e-38	PREDICTED: 40S ribosomal protein S21-like [Meleagris gallopavo]
Unigene1407_OH_aA	1177	5333	242.378	gi|167539430|ref|XP_001751113.1|	57.4	1e-06	hypothetical protein [Monosiga brevicollis MX1] >gi|163770331|gb|EDQ84076.1| predicted protein [Monosiga brevicollis MX1]
Unigene32393_OH_aA	774	3499	241.825	gi|63146078|gb|AAY33973.1|	443	6e-123	HSP70 [Oxyuranus scutellatus scutellatus]
Unigene1813_OH_aA	1124	5052	240.434	--	--	--	--
Unigene41360_OH_aA	808	3611	239.064	gi|327276214|ref|XP_003222865.1|	94.7	4e-18	PREDICTED: phospholipase A2 inhibitor subunit gamma B-like [Anolis carolinensis]
CL4590.Contig1_OH_aA	337	1505	238.894	gi|397485840|ref|XP_003814046.1|	194.1	1e-48	PREDICTED: 60S ribosomal protein L26-like 1 [Pan paniscus]
CL267.Contig2_OH_aA	1718	7615	237.107	gi|327271319|ref|XP_003220435.1|	123.2	3e-26	PREDICTED: UHRF1-binding protein 1-like [Anolis carolinensis]
Unigene28863_OH_aA	599	2633	235.138	gi|345326478|ref|XP_001512600.2|	58.2	2e-07	PREDICTED: hypothetical protein LOC100081858 [Ornithorhynchus anatinus]
Unigene41339_OH_aA	443	1938	234.018	gi|78057023|emb|CAJ32313.1|	154.8	9e-37	Metallothionein [Elaphe quatuorlineata]
CL2055.Contig4_OH_aA	2186	9545	233.574	gi|327276168|ref|XP_003222842.1|	1265.4	0	PREDICTED: heat shock cognate 71 kDa protein-like [Anolis carolinensis]
Unigene37869_OH_aA	462	2017	233.541	gi|224078220|ref|XP_002193143.1|	189.1	4e-47	PREDICTED: histocompatibility (minor) 13 [Taeniopygia guttata]
Unigene29024_OH_aA	992	4321	233.008	gi|327271399|ref|XP_003220475.1|	421.8	2e-116	PREDICTED: 60S ribosomal protein L10a-like [Anolis carolinensis]
Unigene36463_OH_aA	861	3720	231.12	gi|327259949|ref|XP_003214798.1|	276.6	9e-73	PREDICTED: immunoglobulin superfamily member 22-like [Anolis carolinensis]
Unigene29079_OH_aA	654	2815	230.25	gi|57525168|ref|NP_001006186.1|	283.9	3e-75	transmembrane emp24 domain-containing protein 2 precursor [Gallus gallus]
Unigene32731_OH_aA	574	2465	229.722	--	--	--	--
Unigene29061_OH_aA	1221	5238	229.482	gi|327289920|ref|XP_003229672.1|	288.1	5e-76	PREDICTED: calsequestrin-1-like, partial [Anolis carolinensis]
Unigene26023_OH_aA	299	1281	229.18	gi|395823558|ref|XP_003785052.1|	171.8	7e-42	PREDICTED: elongation factor 1-beta [Otolemur garnettii]
CL7172.Contig6_OH_aA	979	4188	228.835	gi|327271319|ref|XP_003220435.1|	306.2	1e-81	PREDICTED: UHRF1-binding protein 1-like [Anolis carolinensis]
CL2055.Contig3_OH_aA	1312	5564	226.857	gi|63146078|gb|AAY33973.1|	816.2	0	HSP70 [Oxyuranus scutellatus scutellatus]
Unigene36569_OH_aA	844	3573	226.459	gi|20067631|emb|CAC83780.1|	318.2	2e-85	phosphoglucose isomerase [Boiga kraepelini]
Unigene41353_OH_aA	854	3610	226.125	gi|327272706|ref|XP_003221125.1|	171.4	4e-41	PREDICTED: matrix Gla protein-like [Anolis carolinensis]
Unigene41318_OH_aA	280	1178	225.054	--	--	--	--
Unigene822_OH_aA	1670	7015	224.703	gi|363741664|ref|XP_003642537.1|	498.8	3e-139	PREDICTED: minor histocompatibility antigen H13 isoform 1 [Gallus gallus]
Unigene33801_OH_aA	560	2339	223.43	--	--	--	--
Unigene41373_OH_aA	631	2604	220.755	gi|28804817|dbj|BAC57970.1|	270.8	2e-71	alpha globin [Naja kaouthia]
CL1349.Contig1_OH_aA	3061	12548	219.285	gi|166831562|gb|ABY90098.1|	1575.5	0	glycogen phosphorylase (predicted) [Callithrix jacchus]
Unigene29060_OH_aA	457	1873	219.24	--	--	--	--
Unigene7799_OH_aA	218	892	218.88	gi|296480924|gb|DAA23039.1|	118.2	1e-25	ribosomal protein L26-like [Bos taurus]
Unigene41354_OH_aA	633	2576	217.691	gi|332220641|ref|XP_003259464.1|	229.9	5e-59	PREDICTED: keratinocyte-associated protein 2-like isoform 1 [Nomascus leucogenys]
Unigene41361_OH_aA	753	3061	217.454	gi|327286244|ref|XP_003227841.1|	394.8	1e-108	PREDICTED: integral membrane protein 2A-like [Anolis carolinensis]
Unigene28437_OH_aA	784	3185	217.316	gi|327276238|ref|XP_003222877.1|	300.1	6e-80	PREDICTED: heat shock cognate 71 kDa protein-like [Anolis carolinensis]
Unigene41344_OH_aA	486	1968	216.614	gi|126344552|ref|XP_001378524.1|	161.8	9e-39	PREDICTED: hypothetical protein LOC100028506 [Monodelphis domestica]
Unigene1148_OH_aA	1297	5195	214.262	gi|358339569|dbj|GAA47606.1|	55.1	8e-06	hypothetical protein CLF_100574 [Clonorchis sinensis]
Unigene33515_OH_aA	758	3031	213.902	--	--	--	--
Unigene25429_OH_aA	399	1591	213.302	gi|344289654|ref|XP_003416557.1|	176	4e-43	PREDICTED: actin, cytoplasmic 1-like [Loxodonta africana]
CL2968.Contig2_OH_aA	1173	4676	213.243	--	--	--	--
Unigene28989_OH_aA	729	2888	211.918	gi|338855302|gb|AEJ31980.1|	218	2e-55	phosphodiesterase 1 [Crotalus adamanteus]
Unigene15430_OH_aA	986	3895	211.314	gi|327280914|ref|XP_003225196.1|	304.7	4e-81	PREDICTED: stromal cell-derived factor 2-like protein 1-like [Anolis carolinensis]
CL4569.Contig1_OH_aA	1002	3928	209.702	gi|327286166|ref|XP_003227802.1|	312	2e-83	PREDICTED: nicotinamide N-methyltransferase-like [Anolis carolinensis]
Unigene41350_OH_aA	421	1649	209.526	gi|118098842|ref|XP_001234250.1|	82.4	6e-15	PREDICTED: cytochrome b-c1 complex subunit 9-like [Gallus gallus]
Unigene33514_OH_aA	892	3478	208.576	--	--	--	--
Unigene40712_OH_aA	692	2693	208.175	gi|327272028|ref|XP_003220788.1|	87	7e-16	PREDICTED: endonuclease domain-containing 1 protein-like [Anolis carolinensis]
Unigene7572_OH_aA	502	1950	207.792	gi|9295421|gb|AAF86963.1|	131.3	1e-29	ornithine decarboxylase antizyme [Trachemys scripta elegans]
Unigene40465_OH_aA	2082	8058	207.036	gi|363735918|ref|XP_421979.3|	132.5	7e-29	PREDICTED: titin [Gallus gallus]
Unigene36462_OH_aA	972	3711	204.232	gi|327259949|ref|XP_003214798.1|	389	1e-106	PREDICTED: immunoglobulin superfamily member 22-like [Anolis carolinensis]
CL210.Contig2_OH_aA	1591	6019	202.373	gi|319893874|gb|ADV76247.1|	577.8	4e-163	alpha actin-2 [Rachycentron canadum]
CL7250.Contig4_OH_aA	3537	13261	200.558	gi|6576738|dbj|BAA88337.1|	120.6	5e-25	ORF2 [Acanthochelys spixii]
Unigene41374_OH_aA	310	1157	199.65	gi|50806236|ref|XP_424384.1|	137.1	2e-31	PREDICTED: eukaryotic translation initiation factor 4E-binding protein 1 [Gallus gallus]
CL2452.Contig1_OH_aA	1786	6653	199.267	gi|32423812|gb|AAP81292.1|	72.8	5e-11	opharin precursor [Ophiophagus hannah]
Unigene7541_OH_aA	628	2310	196.766	gi|327282644|ref|XP_003226052.1|	153.3	6e-36	PREDICTED: cytochrome c oxidase subunit 6A1, mitochondrial-like [Anolis carolinensis]
Unigene41342_OH_aA	1304	4777	195.964	gi|327277370|ref|XP_003223438.1|	458.8	2e-127	PREDICTED: PCTP-like protein-like [Anolis carolinensis]
CL159.Contig1_OH_aA	1162	4254	195.835	gi|297280567|ref|XP_001115971.2|	55.5	5e-06	PREDICTED: hypothetical protein LOC720488, partial [Macaca mulatta]
Unigene7538_OH_aA	906	3313	195.61	gi|18000273|gb|AAL54898.1|AF159543_1	196.8	1e-48	transport protein Sec61 beta subunit [Lapemis hardwickii]
Unigene28667_OH_aA	420	1523	193.976	--	--	--	--
Unigene33634_OH_aA	394	1425	193.472	gi|391359389|sp|A3R0T9.1|VM3_OPHHA	101.3	1e-20	RecName: Full=Zinc metalloproteinase-disintegrin ohanin; AltName: Full=Snake venom metalloproteinase; Short=SVMP; Flags: Precursor >gi|124007159|gb|ABM87941.1| metalloproteinase [Ophiophagus hannah]
CL4571.Contig1_OH_aA	875	3096	189.274	gi|390340438|ref|XP_783809.3|	65.1	4e-09	PREDICTED: gamma-aminobutyric acid receptor subunit beta-1-like [Strongylocentrotus purpuratus]
Unigene41369_OH_aA	520	1833	188.564	gi|327272446|ref|XP_003220996.1|	188	1e-46	PREDICTED: galectin-1-like [Anolis carolinensis]
Unigene9451_OH_aA	1612	5673	188.255	gi|327269807|ref|XP_003219684.1|	721.5	0	PREDICTED: translocating chain-associated membrane protein 1-like 1-like isoform 1 [Anolis carolinensis]
Unigene28757_OH_aA	1809	6357	187.98	gi|4506685|ref|NP_001008.1|	300.8	1e-79	40S ribosomal protein S13 [Homo sapiens] >gi|13386034|ref|NP_080809.1| 40S ribosomal protein S13 [Mus musculus] >gi|39930505|ref|NP_569116.1| 40S ribosomal protein S13 [Rattus norvegicus] >gi|49169798|ref|NP_001001783.1| 40S ribosomal protein S13 [Gallus gallus] >gi|70778778|ref|NP_001020513.1| 40S ribosomal protein S13 [Bos taurus] >gi|348605266|ref|NP_001231758.1| ribosomal protein S13 [Sus scr…
Unigene34669_OH_aA	414	1452	187.614	--	--	--	--
Unigene36461_OH_aA	2764	9684	187.42	gi|327259949|ref|XP_003214798.1|	112.1	1e-22	PREDICTED: immunoglobulin superfamily member 22-like [Anolis carolinensis]
CL6830.Contig1_OH_aA	2996	10473	186.994	gi|327259929|ref|XP_003214788.1|	768.5	0	PREDICTED: nucleobindin-2-like [Anolis carolinensis]
Unigene41362_OH_aA	629	2196	186.758	gi|187469754|gb|AAI66953.1|	282.7	7e-75	LOC100170417 protein [Xenopus (Silurana) tropicalis]
Unigene7569_OH_aA	1911	6647	186.065	gi|17386168|gb|AAL38630.1|AF447708_1	818.1	0	vimentin [Daboia russellii]
Unigene41355_OH_aA	536	1861	185.729	--	--	--	--
Unigene40655_OH_aA	616	2138	185.663	gi|345315953|ref|XP_001506977.2|	406.4	4e-112	PREDICTED: endoplasmic reticulum resident protein 44 [Ornithorhynchus anatinus]
Unigene41366_OH_aA	304	1051	184.939	gi|395504206|ref|XP_003756447.1|	139.4	4e-32	PREDICTED: uncharacterized protein LOC100931706 [Sarcophilus harrisii]
CL6234.Contig1_OH_aA	2309	7958	184.365	gi|327266278|ref|XP_003217933.1|	672.2	0	PREDICTED: guanine nucleotide-binding protein subunit beta-2-like 1-like [Anolis carolinensis]
Unigene7539_OH_aA	1740	5988	184.09	gi|45384364|ref|NP_990335.1|	849.7	0	rab GDP dissociation inhibitor beta [Gallus gallus] >gi|3420726|gb|AAC31910.1| Rab-GDP dissociation inhibitor [Gallus gallus]
CL6998.Contig2_OH_aA	4253	14591	183.522	gi|126328953|ref|XP_001377084.1|	328.6	1e-87	PREDICTED: REM2- and Rab-like small GTPase 1-like [Monodelphis domestica]
Unigene7621_OH_aA	1660	5687	183.262	gi|327275897|ref|XP_003222708.1|	604.7	3e-171	PREDICTED: solute carrier family 35 member B1-like [Anolis carolinensis]
Unigene16380_OH_aA	364	1245	182.964	--	--	--	--
Unigene41348_OH_aA	582	1988	182.722	gi|327289776|ref|XP_003229600.1|	229.9	4e-59	PREDICTED: dolichyl-diphosphooligosaccharide--protein glycosyltransferase subunit DAD1-like [Anolis carolinensis]
Unigene39951_OH_aA	1220	4151	182.008	gi|326935670|ref|XP_003213891.1|	427.6	5e-118	PREDICTED: nascent polypeptide-associated complex subunit alpha, muscle-specific form-like [Meleagris gallopavo]
Unigene41347_OH_aA	1036	3519	181.701	gi|327268290|ref|XP_003218931.1|	455.7	1e-126	PREDICTED: peroxiredoxin-4-like [Anolis carolinensis]
Unigene16400_OH_aA	311	1056	181.636	--	--	--	--
CL2979.Contig2_OH_aA	1267	4300	181.548	--	--	--	--
Unigene1607_OH_aA	1820	6144	180.584	--	--	--	--
Unigene1372_OH_aA	1707	5759	180.473	gi|297271677|ref|XP_001099416.2|	241.9	6e-62	PREDICTED: profilin-1 isoform 1 [Macaca mulatta]
Unigene40286_OH_aA	573	1923	179.524	gi|327270594|ref|XP_003220074.1|	136	8e-31	PREDICTED: cystatin-like [Anolis carolinensis]
CL5377.Contig1_OH_aA	748	2502	178.93	gi|327283486|ref|XP_003226472.1|	248.8	1e-64	PREDICTED: ATP synthase lipid-binding protein, mitochondrial-like [Anolis carolinensis]
Unigene7537_OH_aA	493	1649	178.925	gi|327290310|ref|XP_003229866.1|	157.5	1e-37	PREDICTED: LYR motif-containing protein 5-like [Anolis carolinensis]
Unigene32916_OH_aA	1561	5209	178.505	gi|334328703|ref|XP_001372366.2|	486.1	1e-135	PREDICTED: glioma tumor suppressor candidate region gene 2 protein-like [Monodelphis domestica]
CL2307.Contig2_OH_aA	377	1258	178.5	--	--	--	--
CL3793.Contig1_OH_aA	1968	6491	176.435	gi|327289011|ref|XP_003229218.1|	949.1	0	PREDICTED: alpha-actinin-3-like [Anolis carolinensis]
Unigene29138_OH_aA	547	1802	176.224	gi|345325814|ref|XP_001508068.2|	276.9	2e-73	PREDICTED: ER lumen protein retaining receptor 2-like [Ornithorhynchus anatinus]
CL2504.Contig1_OH_aA	879	2871	174.72	gi|327266268|ref|XP_003217928.1|	402.5	1e-110	PREDICTED: 40S ribosomal protein S5-like [Anolis carolinensis]
Unigene35624_OH_aA	1501	4887	174.165	gi|327290360|ref|XP_003229891.1|	346.3	2e-93	PREDICTED: transmembrane emp24 domain-containing protein 10-like [Anolis carolinensis]
Unigene28977_OH_aA	893	2897	173.538	gi|57525242|ref|NP_001006203.1|	281.2	4e-74	endothelial differentiation-related factor 1 homolog [Gallus gallus] >gi|62510598|sp|Q5ZMC0.1|EDF1_CHICK RecName: Full=Endothelial differentiation-related factor 1 homolog; Short=EDF-1
CL6148.Contig2_OH_aA	645	2084	172.837	gi|334342414|ref|XP_001378065.2|	374	2e-102	PREDICTED: protein transport protein Sec61 subunit alpha isoform 1-like [Monodelphis domestica]
CL549.Contig4_OH_aA	3119	10074	172.777	gi|14285211|gb|AAK58879.1|AF355375_1	396.7	3e-108	putative reverse transcriptase [Takifugu rubripes]
Unigene41371_OH_aA	720	2324	172.664	--	--	--	--
Unigene29141_OH_aA	1862	6005	172.517	gi|327262169|ref|XP_003215898.1|	864.8	0	PREDICTED: LOW QUALITY PROTEIN: ERO1-like protein beta-like [Anolis carolinensis]
Unigene41370_OH_aA	475	1529	172.192	gi|166227867|sp|A7X4J4.1|WAP1_RHATT	123.6	2e-27	RecName: Full=Waprin-Rha1; Flags: Precursor >gi|156485568|gb|ABU68541.1| Waprin-Rha1 [Rhabdophis tigrinus]
Unigene7543_OH_aA	584	1877	171.929	gi|363730012|ref|XP_001234601.2|	114.8	2e-24	PREDICTED: NADH dehydrogenase [ubiquinone] 1 alpha subcomplex subunit 4 [Gallus gallus]
Unigene32780_OH_aA	364	1167	171.501	--	--	--	--
Unigene41367_OH_aA	548	1750	170.827	gi|295792306|gb|ADG29157.1|	115.2	1e-24	mitochondrial ATP synthase subunit f [Epinephelus coioides]
Unigene33894_OH_aA	365	1165	170.738	--	--	--	--
CL2055.Contig1_OH_aA	322	1023	169.949	gi|306489628|gb|ADM94257.1|	213.4	2e-54	heat shock protein 70 [Cherax quadricarinatus]
Unigene41351_OH_aA	1244	3943	169.553	gi|330376140|gb|AEC13302.1|	500.4	7e-140	cathepsin H [Gallus gallus]
Unigene662_OH_aA	823	2587	168.149	gi|327281562|ref|XP_003225516.1|	55.5	3e-06	PREDICTED: hypothetical protein LOC100561123 [Anolis carolinensis]
CL4593.Contig1_OH_aA	257	807	167.973	--	--	--	--
CL3702.Contig1_OH_aA	865	2694	166.602	--	--	--	--
Unigene41384_OH_aA	762	2354	165.253	gi|225706552|gb|ACO09122.1|	280.4	5e-74	Cofilin-2 [Osmerus mordax]
Unigene1678_OH_aA	1047	3176	162.268	--	--	--	--
Unigene34043_OH_aA	910	2759	162.184	gi|238928312|gb|ACR78475.1|	170.6	7e-41	putative GILT [Drysdalia coronoides]
Unigene41345_OH_aA	1586	4779	161.188	gi|297265585|ref|XP_001086014.2|	244.2	1e-62	PREDICTED: hypothetical protein LOC695627 isoform 2 [Macaca mulatta]
Unigene36831_OH_aA	285	857	160.855	--	--	--	--
Unigene32539_OH_aA	3807	11422	160.494	gi|281332192|ref|NP_001163810.1|	661.4	0	selenophosphate synthetase 2 [Equus caballus]
Unigene40474_OH_aA	319	953	159.809	gi|4378025|gb|AAD19348.1|	95.9	5e-19	reverse transcriptase-like protein [Takifugu rubripes]
Unigene41375_OH_aA	1103	3295	159.801	gi|327273845|ref|XP_003221690.1|	350.5	7e-95	PREDICTED: signal peptidase complex subunit 3-like [Anolis carolinensis]
CL5016.Contig2_OH_aA	437	1298	158.888	gi|162145674|gb|ABX82869.1|	35	3e-10	Kunitz inhibitor II [Walterinnesia aegyptia]
Unigene16581_OH_aA	1737	5155	158.755	gi|327267692|ref|XP_003218633.1|	832.8	0	PREDICTED: ornithine aminotransferase, mitochondrial-like [Anolis carolinensis]
Unigene38756_OH_aA	574	1701	158.523	--	--	--	--
Unigene37867_OH_aA	1122	3320	158.286	--	--	--	--
Unigene34828_OH_aA	600	1773	158.072	gi|327285384|ref|XP_003227414.1|	248.8	1e-64	PREDICTED: zinc finger protein 593-like [Anolis carolinensis]
Unigene41376_OH_aA	1171	3453	157.739	gi|327276853|ref|XP_003223181.1|	548.1	2e-154	PREDICTED: eukaryotic translation initiation factor 3 subunit F-like [Anolis carolinensis]
Unigene24981_OH_aA	2030	5964	157.159	gi|327274440|ref|XP_003221985.1|	1119.8	0	PREDICTED: nucleolar GTP-binding protein 1-like [Anolis carolinensis]
Unigene34903_OH_aA	1109	3252	156.862	gi|327281598|ref|XP_003225534.1|	221.9	4e-56	PREDICTED: prothymosin alpha-like [Anolis carolinensis]
Unigene40463_OH_aA	3310	9697	156.714	gi|148921373|dbj|BAF64430.1|	57.4	5e-06	connectin [Gallus gallus]
Unigene28952_OH_aA	1215	3557	156.605	gi|54020693|ref|NP_989562.2|	583.6	6e-165	ADP/ATP translocase 3 [Gallus gallus]
CL3788.Contig1_OH_aA	1019	2970	155.912	gi|327285622|ref|XP_003227532.1|	400.6	5e-110	PREDICTED: peptidyl-prolyl cis-trans isomerase B-like [Anolis carolinensis]
CL6998.Contig1_OH_aA	1023	2950	154.257	gi|327271319|ref|XP_003220435.1|	189.9	1e-46	PREDICTED: UHRF1-binding protein 1-like [Anolis carolinensis]
Unigene33647_OH_aA	2007	5771	153.816	gi|327276583|ref|XP_003223049.1|	401	1e-109	PREDICTED: hypothetical protein LOC100556717 [Anolis carolinensis]
CL1605.Contig1_OH_aA	581	1668	153.574	--	--	--	--
Unigene40620_OH_aA	390	1118	153.347	gi|327279376|ref|XP_003224432.1|	187.2	1e-46	PREDICTED: multiple inositol polyphosphate phosphatase 1-like [Anolis carolinensis]
Unigene39165_OH_aA	2236	6383	152.704	--	--	--	--
Unigene41012_OH_aA	416	1186	152.507	--	--	--	--
Unigene7534_OH_aA	1479	4215	152.45	gi|296227373|ref|XP_002759346.1|	828.5	0	PREDICTED: eukaryotic translation initiation factor 3 subunit E [Callithrix jacchus]
Unigene2456_OH_aA	1517	4318	152.263	gi|327281061|ref|XP_003225268.1|	137.9	1e-30	PREDICTED: nuclear protein 1-like [Anolis carolinensis]
Unigene37411_OH_aA	354	1005	151.866	--	--	--	--
Unigene28902_OH_aA	310	880	151.852	--	--	--	--
Unigene38437_OH_aA	2496	7027	150.6	gi|327261299|ref|XP_003215468.1|	835.1	0	PREDICTED: protein disulfide-isomerase A6-like [Anolis carolinensis]
Unigene41378_OH_aA	643	1803	149.997	gi|327263223|ref|XP_003216420.1|	151.8	1e-35	PREDICTED: glutaredoxin-1-like [Anolis carolinensis]
Unigene27726_OH_aA	1036	2899	149.688	gi|327272774|ref|XP_003221159.1|	629.8	5e-179	PREDICTED: phosphate carrier protein, mitochondrial-like isoform 2 [Anolis carolinensis]
Unigene16371_OH_aA	913	2553	149.582	--	--	--	--
Unigene41364_OH_aA	831	2315	149.021	gi|327266746|ref|XP_003218165.1|	374	4e-102	PREDICTED: MKI67 FHA domain-interacting nucleolar phosphoprotein-like [Anolis carolinensis]
Unigene28974_OH_aA	1110	3078	148.335	gi|327285618|ref|XP_003227530.1|	146	2e-33	PREDICTED: beta-2-microglobulin-like isoform 1 [Anolis carolinensis] >gi|327285620|ref|XP_003227531.1| PREDICTED: beta-2-microglobulin-like isoform 2 [Anolis carolinensis]
Unigene7536_OH_aA	719	1993	148.278	--	--	--	--
Unigene35598_OH_aA	2675	7409	148.161	gi|327263321|ref|XP_003216468.1|	844.3	0	PREDICTED: solute carrier family 12 member 2-like [Anolis carolinensis]
CL97.Contig11_OH_aA	899	2488	148.043	gi|327269725|ref|XP_003219643.1|	208.4	3e-52	PREDICTED: 25-hydroxycholesterol 7-alpha-hydroxylase-like [Anolis carolinensis]
Unigene29062_OH_aA	1219	3356	147.271	gi|334322174|ref|XP_001379423.2|	167.9	7e-107	PREDICTED: calsequestrin-1-like [Monodelphis domestica]
Unigene33635_OH_aA	339	932	147.067	--	--	--	--
Unigene39704_OH_aA	449	1234	147.017	gi|327271319|ref|XP_003220435.1|	63.2	3e-09	PREDICTED: UHRF1-binding protein 1-like [Anolis carolinensis]
Unigene17726_OH_aA	1461	4006	146.676	gi|326928964|ref|XP_003210642.1|	24.3	0	PREDICTED: actin-related protein 2/3 complex subunit 1B-like [Meleagris gallopavo]
Unigene38435_OH_aA	306	837	146.32	--	--	--	--
Unigene9065_OH_aA	482	1318	146.274	gi|13385112|ref|NP_079926.1|	53.1	4e-06	cytochrome b-c1 complex subunit 10 [Mus musculus] >gi|51702140|sp|Q9CPX8.1|QCR10_MOUSE RecName: Full=Cytochrome b-c1 complex subunit 10; AltName: Full=Complex III subunit 10; AltName: Full=Complex III subunit XI; AltName: Full=Ubiquinol-cytochrome c reductase complex 6.4 kDa protein >gi|21706748|gb|AAH34408.1| Ubiquinol-cytochrome c reductase (6.4kD) subunit [Mus musculus] >gi|148699599|gb|EDL315…
Unigene41358_OH_aA	470	1277	145.342	gi|224081582|ref|XP_002192630.1|	172.2	5e-42	PREDICTED: hypothetical protein [Taeniopygia guttata]
Unigene41356_OH_aA	890	2411	144.912	gi|327285688|ref|XP_003227565.1|	214.9	3e-54	PREDICTED: cytochrome c oxidase subunit 5A, mitochondrial-like [Anolis carolinensis]
CL3979.Contig1_OH_aA	6044	16358	144.779	gi|327267143|ref|XP_003218362.1|	2403.2	0	PREDICTED: vigilin-like [Anolis carolinensis]
Unigene40768_OH_aA	266	715	143.788	gi|82193158|sp|Q53B55.1|NXL31_OPHHA	80.9	1e-14	RecName: Full=Long neurotoxin-like OH-31; Flags: Precursor >gi|51105379|gb|AAT97253.1| long chain neurotoxin-like protein [Ophiophagus hannah]
Unigene17735_OH_aA	2261	6047	143.066	gi|327264405|ref|XP_003217004.1|	456.4	2e-126	PREDICTED: bax inhibitor 1-like isoform 1 [Anolis carolinensis] >gi|327264407|ref|XP_003217005.1| PREDICTED: bax inhibitor 1-like isoform 2 [Anolis carolinensis] >gi|327264409|ref|XP_003217006.1| PREDICTED: bax inhibitor 1-like isoform 3 [Anolis carolinensis]
Unigene9509_OH_aA	1388	3692	142.289	gi|211971089|ref|NP_001130041.1|	289.7	2e-76	glutathione peroxidase 1 [Taeniopygia guttata]
CL589.Contig1_OH_aA	1191	3164	142.109	gi|111572527|gb|ABH10621.1|	89.7	2e-16	asrin [Austrelaps superbus]
Unigene36126_OH_aA	496	1315	141.822	gi|224049762|ref|XP_002189592.1|	130.2	3e-29	PREDICTED: similar to vascular endothelial growth factor C [Taeniopygia guttata]
Unigene7535_OH_aA	420	1111	141.502	--	--	--	--
Unigene7550_OH_aA	824	2175	141.199	gi|327270981|ref|XP_003220266.1|	344	4e-93	PREDICTED: tetraspanin-1-like [Anolis carolinensis]
Unigene34714_OH_aA	495	1283	138.65	gi|149038929|gb|EDL93149.1|	122.1	8e-27	gelsolin, isoform CRA_b [Rattus norvegicus]
Unigene36920_OH_aA	3471	8822	135.96	gi|327265958|ref|XP_003217774.1|	573.5	2e-161	PREDICTED: protein transport protein Sec61 subunit alpha isoform 1-like [Anolis carolinensis]
Unigene29094_OH_aA	760	1928	135.704	gi|327281194|ref|XP_003225334.1|	292	1e-77	PREDICTED: dolichyl-diphosphooligosaccharide--protein glycosyltransferase subunit 2-like [Anolis carolinensis]
CL267.Contig9_OH_aA	307	777	135.388	gi|327271319|ref|XP_003220435.1|	59.3	5e-08	PREDICTED: UHRF1-binding protein 1-like [Anolis carolinensis]
Unigene16409_OH_aA	397	1004	135.282	gi|350538615|ref|NP_001232790.1|	164.1	1e-39	uncharacterized protein LOC100232347 [Taeniopygia guttata]
CL3078.Contig2_OH_aA	787	1984	134.855	gi|327282332|ref|XP_003225897.1|	382.5	1e-104	PREDICTED: 40S ribosomal protein S9-like [Anolis carolinensis]
Unigene41382_OH_aA	393	970	132.031	gi|327288644|ref|XP_003229036.1|	93.6	2e-18	PREDICTED: ATP synthase subunit epsilon, mitochondrial-like [Anolis carolinensis]
Unigene8832_OH_aA	360	877	130.315	--	--	--	--
Unigene28046_OH_aA	1419	3453	130.171	--	--	--	--
Unigene1356_OH_aA	553	1339	129.525	gi|4378025|gb|AAD19348.1|	146.7	4e-34	reverse transcriptase-like protein [Takifugu rubripes]
Unigene40821_OH_aA	219	529	129.214	--	--	--	--
Unigene36548_OH_aA	952	2295	128.957	gi|327270920|ref|XP_003220236.1|	428.7	1e-118	PREDICTED: glutathione S-transferase Mu 1-like [Anolis carolinensis]
Unigene27986_OH_aA	1272	3058	128.602	gi|327266882|ref|XP_003218232.1|	557.8	3e-157	PREDICTED: arylacetamide deacetylase-like [Anolis carolinensis]
Unigene40746_OH_aA	666	1601	128.593	--	--	--	--
Unigene28932_OH_aA	2341	5565	127.163	gi|327275684|ref|XP_003222603.1|	148.3	1e-33	PREDICTED: hypothetical protein LOC100565317 [Anolis carolinensis]
Unigene31289_OH_aA	578	1372	126.977	gi|327280898|ref|XP_003225188.1|	122.9	7e-27	PREDICTED: immunoglobulin lambda-like polypeptide 5-like [Anolis carolinensis]
Unigene29137_OH_aA	577	1364	126.455	gi|345325814|ref|XP_001508068.2|	162.2	1e-38	PREDICTED: ER lumen protein retaining receptor 2-like [Ornithorhynchus anatinus]
Unigene28357_OH_aA	638	1506	126.271	--	--	--	--
CL1103.Contig1_OH_aA	1015	2379	125.38	--	--	--	--
Unigene41380_OH_aA	394	923	125.315	gi|5453640|ref|NP_006295.1|	148.7	6e-35	26S proteasome complex subunit DSS1 [Homo sapiens] >gi|6677941|ref|NP_033195.1| 26S proteasome complex subunit DSS1 [Mus musculus] >gi|164519014|ref|NP_001106788.1| 26S proteasome complex subunit DSS1 [Bos taurus] >gi|186910257|ref|NP_001119562.1| 26S proteasome complex subunit DSS1 [Rattus norvegicus] >gi|388453069|ref|NP_001253734.1| 26S proteasome complex subunit DSS1 [Macaca mulatta] >gi|4639…
Unigene34667_OH_aA	223	519	124.498	--	--	--	--
CL4522.Contig1_OH_aA	694	1613	124.329	gi|224163174|ref|XP_002195934.1|	72	2e-11	PREDICTED: similar to pol protein, partial [Taeniopygia guttata]
Unigene16368_OH_aA	1344	3116	124.021	--	--	--	--
Unigene28146_OH_aA	871	2019	123.999	--	--	--	--
Unigene34791_OH_aA	508	1164	122.571	--	--	--	--
CL660.Contig2_OH_aA	200	457	122.232	--	--	--	--
Unigene27912_OH_aA	215	490	121.915	gi|327275015|ref|XP_003222269.1|	135.6	6e-31	PREDICTED: protein disulfide-isomerase A4-like [Anolis carolinensis]
CL2566.Contig1_OH_aA	861	1960	121.773	--	--	--	--
Unigene36566_OH_aA	1204	2732	121.382	gi|20067631|emb|CAC83780.1|	798.5	0	phosphoglucose isomerase [Boiga kraepelini]
Unigene28789_OH_aA	966	2191	121.329	gi|327277318|ref|XP_003223412.1|	169.5	1e-40	PREDICTED: 55 kDa erythrocyte membrane protein-like [Anolis carolinensis]
Unigene16519_OH_aA	3222	7304	121.264	gi|197128963|gb|ACH45461.1|	468	1e-129	putative triosephosphate isomerase [Taeniopygia guttata] >gi|197128964|gb|ACH45462.1| putative triosephosphate isomerase [Taeniopygia guttata]
Unigene33668_OH_aA	1594	3610	121.148	gi|327287146|ref|XP_003228290.1|	784.6	0	PREDICTED: dolichyl-diphosphooligosaccharide--protein glycosyltransferase 48 kDa subunit-like [Anolis carolinensis]
Unigene28839_OH_aA	620	1404	121.136	gi|326924944|ref|XP_003208682.1|	168.7	1e-40	PREDICTED: v-type proton ATPase subunit G 3-like [Meleagris gallopavo]
Unigene40961_OH_aA	690	1562	121.096	gi|327281580|ref|XP_003225525.1|	54.3	5e-06	PREDICTED: nebulin-like [Anolis carolinensis]
Unigene1503_OH_aA	585	1322	120.885	gi|327268644|ref|XP_003219106.1|	193	6e-48	PREDICTED: ubiquitin carboxyl-terminal hydrolase 25-like [Anolis carolinensis]
Unigene2175_OH_aA	2371	5357	120.862	--	--	--	--
Unigene1593_OH_aA	765	1727	120.762	gi|327281580|ref|XP_003225525.1|	53.9	8e-06	PREDICTED: nebulin-like [Anolis carolinensis]
Unigene28862_OH_aA	363	819	120.691	gi|308154237|sp|P86733.1|KCP_HALAI	52	8e-06	RecName: Full=BPTI/Kunitz domain-containing protein
Unigene39712_OH_aA	218	491	120.482	--	--	--	--
Unigene40246_OH_aA	451	1014	120.271	--	--	--	--
Unigene7627_OH_aA	478	1068	119.52	gi|313229442|emb|CBY24029.1|	58.9	7e-08	unnamed protein product [Oikopleura dioica]
CL3457.Contig4_OH_aA	2613	5784	118.41	gi|86129508|ref|NP_001034389.1|	970.3	0	calcium/calmodulin-dependent protein kinase type II delta chain [Gallus gallus] >gi|82233840|sp|Q5ZKI0.1|KCC2D_CHICK RecName: Full=Calcium/calmodulin-dependent protein kinase type II delta chain; Short=CaM kinase II subunit delta; Short=CaM-kinase II delta chain; Short=CaMK-II subunit delta
Unigene29000_OH_aA	1000	2208	118.113	gi|327288606|ref|XP_003229017.1|	110.9	8e-23	PREDICTED: coatomer subunit delta-like [Anolis carolinensis]
Unigene7533_OH_aA	865	1902	117.623	gi|21313424|ref|NP_077138.1|	288.9	1e-76	dr1-associated corepressor [Mus musculus] >gi|56404664|sp|Q9D6N5.3|NC2A_MOUSE RecName: Full=Dr1-associated corepressor; AltName: Full=Dr1-associated protein 1; AltName: Full=Negative co-factor 2-alpha; Short=NC2-alpha >gi|12805255|gb|AAH02090.1| Dr1 associated protein 1 (negative cofactor 2 alpha) [Mus musculus] >gi|71059909|emb|CAJ18498.1| Drap1 [Mus musculus] >gi|148701180|gb|EDL33127.1| Dr1 as…
Unigene40962_OH_aA	677	1487	117.495	gi|327281580|ref|XP_003225525.1|	53.9	6e-06	PREDICTED: nebulin-like [Anolis carolinensis]
Unigene28453_OH_aA	956	2092	117.058	gi|363739241|ref|XP_003642145.1|	411.4	2e-113	PREDICTED: NEDD4 family-interacting protein 1-like [Gallus gallus] >gi|363739251|ref|XP_414658.3| PREDICTED: NEDD4 family-interacting protein 1 [Gallus gallus]
Unigene40154_OH_aA	247	540	116.949	--	--	--	--
Unigene28873_OH_aA	948	2069	116.748	gi|327284639|ref|XP_003227044.1|	316.6	9e-85	PREDICTED: splicing factor 3B subunit 1-like [Anolis carolinensis]
Unigene40975_OH_aA	258	561	116.317	--	--	--	--
Unigene16346_OH_aA	874	1898	116.167	gi|327290350|ref|XP_003229886.1|	345.1	2e-93	PREDICTED: protein DJ-1-like [Anolis carolinensis]
CL2055.Contig2_OH_aA	1388	3014	116.159	gi|327276238|ref|XP_003222877.1|	784.3	0	PREDICTED: heat shock cognate 71 kDa protein-like [Anolis carolinensis]
Unigene7544_OH_aA	894	1938	115.962	gi|327288737|ref|XP_003229082.1|	334	5e-90	PREDICTED: ubiquitin-fold modifier-conjugating enzyme 1-like [Anolis carolinensis]
Unigene38294_OH_aA	841	1820	115.764	gi|50746643|ref|XP_420590.1|	357.8	3e-97	PREDICTED: cyclin-I [Gallus gallus]
Unigene31142_OH_aA	212	458	115.566	--	--	--	--
Unigene34310_OH_aA	2060	4430	115.036	gi|327276391|ref|XP_003222953.1|	577.8	6e-163	PREDICTED: transforming growth factor beta-1-like [Anolis carolinensis]
Unigene7552_OH_aA	589	1260	114.434	gi|327265190|ref|XP_003217391.1|	159.5	7e-38	PREDICTED: v-type proton ATPase subunit e 1-like [Anolis carolinensis]
Unigene28812_OH_aA	653	1390	113.868	gi|327261363|ref|XP_003215500.1|	365.9	6e-100	PREDICTED: lysosomal-associated transmembrane protein 4A-like isoform 2 [Anolis carolinensis]
Unigene41377_OH_aA	427	901	112.874	gi|327288847|ref|XP_003229136.1|	140.2	2e-32	PREDICTED: 28S ribosomal protein S21, mitochondrial-like [Anolis carolinensis]
CL5447.Contig1_OH_aA	286	601	112.41	--	--	--	--
Unigene29015_OH_aA	1028	2158	112.294	gi|327282588|ref|XP_003226024.1|	120.6	1e-25	PREDICTED: thyroid hormone-inducible hepatic protein-like [Anolis carolinensis]
Unigene25_OH_aA	348	730	112.213	--	--	--	--
CL4315.Contig2_OH_aA	612	1280	111.881	--	--	--	--
Unigene41399_OH_aA	340	710	111.706	gi|350537261|ref|NP_001233184.1|	92.4	5e-18	cytochrome c oxidase subunit 7C, mitochondrial [Taeniopygia guttata]
Unigene37412_OH_aA	334	697	111.631	--	--	--	--
Unigene41407_OH_aA	568	1184	111.507	gi|49659864|gb|AAT68231.1|	159.5	7e-38	GekBS029P [Gekko japonicus] >gi|50881972|gb|AAT85561.1| BS010P [Gekko japonicus]
Unigene32730_OH_aA	1868	3861	110.566	gi|326916753|ref|XP_003204669.1|	627.1	8e-178	PREDICTED: cathepsin B-like [Meleagris gallopavo]
Unigene40290_OH_aA	594	1221	109.958	--	--	--	--
Unigene15525_OH_aA	503	1032	109.751	--	--	--	--
Unigene41393_OH_aA	470	963	109.604	gi|51814327|gb|AAU09480.1|	109.4	4e-23	GekBS039P [Gekko japonicus]
Unigene7542_OH_aA	599	1227	109.576	gi|48427643|ref|YP_022765.1|	328.6	1e-88	cytochrome c oxidase subunit II [Cherax destructor] >gi|40021558|gb|AAR37035.1| cytochrome c oxidase subunit II [Cherax destructor]
Unigene844_OH_aA	625	1276	109.212	gi|350402953|ref|XP_003486655.1|	66.2	1e-09	PREDICTED: hypothetical protein LOC100741094, partial [Bombus impatiens]
CL2657.Contig1_OH_aA	239	486	108.777	--	--	--	--
Unigene16427_OH_aA	1253	2541	108.481	gi|224099051|ref|XP_002191251.1|	621.3	2e-176	PREDICTED: similar to glycerol-3-phosphate dehydrogenase 1-like [Taeniopygia guttata]
Unigene41385_OH_aA	490	986	107.641	gi|354477761|ref|XP_003501087.1|	147.9	1e-34	PREDICTED: immediate early response 3-interacting protein 1-like [Cricetulus griseus]
Unigene16425_OH_aA	598	1202	107.523	gi|327281791|ref|XP_003225630.1|	261.5	1e-68	PREDICTED: translocon-associated protein subunit alpha-like [Anolis carolinensis]
Unigene29142_OH_aA	1094	2176	106.4	--	--	--	--
Unigene34889_OH_aA	2669	5289	106.004	--	--	--	--
Unigene1896_OH_aA	801	1586	105.918	gi|32812298|gb|AAP88020.1|AF355752_1	81.6	7e-48	reverse transcriptase [Chelonia mydas]
Unigene32338_OH_aA	248	491	105.908	gi|4753827|emb|CAB42055.1|	151.4	1e-35	cardiotoxin-3 [Naja atra]
CL2072.Contig1_OH_aA	1992	3931	105.563	gi|327261224|ref|XP_003215431.1|	481.5	6e-134	PREDICTED: 14-3-3 protein theta-like [Anolis carolinensis]
Unigene2466_OH_aA	704	1378	104.707	gi|350593667|ref|XP_003359624.2|	65.1	2e-09	PREDICTED: titin-like, partial [Sus scrofa]
Unigene41383_OH_aA	2580	5040	104.498	gi|327282056|ref|XP_003225760.1|	1420.6	0	PREDICTED: dolichyl-diphosphooligosaccharide--protein glycosyltransferase subunit STT3A-like [Anolis carolinensis]
Unigene40964_OH_aA	847	1653	104.397	gi|395840440|ref|XP_003793067.1|	55.8	2e-06	PREDICTED: nebulin [Otolemur garnettii]
Unigene29009_OH_aA	1560	3044	104.38	--	--	--	--
Unigene33648_OH_aA	870	1697	104.343	--	--	--	--
Unigene7556_OH_aA	1228	2394	104.286	gi|395512309|ref|XP_003760383.1|	619.8	7e-176	PREDICTED: eukaryotic translation initiation factor 3 subunit H-like [Sarcophilus harrisii]
Unigene34904_OH_aA	291	566	104.045	gi|351715830|gb|EHB18749.1|	53.9	2e-06	hypothetical protein GW7_20026 [Heterocephalus glaber]
Unigene29089_OH_aA	270	525	104.014	--	--	--	--
Unigene36609_OH_aA	4614	8965	103.937	gi|148372365|gb|ABQ63106.1|	1505.3	0	venom dipeptidylpeptidase IV [Hoplocephalus stephensii]
Unigene41381_OH_aA	588	1142	103.893	gi|28603804|ref|NP_788845.1|	185.3	1e-45	NADH dehydrogenase [ubiquinone] 1 alpha subcomplex subunit 13 [Bos taurus] >gi|20139062|sp|Q95KV7.3|NDUAD_BOVIN RecName: Full=NADH dehydrogenase [ubiquinone] 1 alpha subcomplex subunit 13; AltName: Full=Cell death regulatory protein GRIM-19; AltName: Full=Complex I-B16.6; Short=CI-B16.6; AltName: Full=Gene associated with retinoic-interferon-induced mortality 19 protein; Short=GRIM-19; AltName: F…
Unigene8831_OH_aA	1133	2200	103.87	gi|71895449|ref|NP_001026632.1|	241.5	5e-62	microtubule-associated proteins 1A/1B light chain 3B [Gallus gallus]
Unigene16454_OH_aA	2505	4862	103.826	gi|327279478|ref|XP_003224483.1|	761.1	0	PREDICTED: keratin, type II cytoskeletal 8-like [Anolis carolinensis]
Unigene31573_OH_aA	257	498	103.656	--	--	--	--
Unigene9202_OH_aA	1461	2822	103.325	gi|327265631|ref|XP_003217611.1|	323.9	1e-86	PREDICTED: mesencephalic astrocyte-derived neurotrophic factor-like [Anolis carolinensis]
Unigene41357_OH_aA	1075	2074	103.204	gi|334325296|ref|XP_001365370.2|	107.5	1e-21	PREDICTED: small EDRK-rich factor 1-like [Monodelphis domestica]
Unigene41125_OH_aA	262	505	103.107	--	--	--	--
Unigene27913_OH_aA	1545	2977	103.074	gi|327275015|ref|XP_003222269.1|	59.7	4e-07	PREDICTED: protein disulfide-isomerase A4-like [Anolis carolinensis]
Unigene33658_OH_aA	3772	7267	103.058	gi|327272356|ref|XP_003220951.1|	1466.4	0	PREDICTED: endoplasmin-like [Anolis carolinensis]
Unigene41387_OH_aA	457	878	102.772	--	--	--	--
Unigene10956_OH_aA	802	1538	102.584	gi|363731896|ref|XP_423972.3|	282	1e-74	PREDICTED: mitochondrial import receptor subunit TOM20 homolog [Gallus gallus]
CL565.Contig1_OH_aA	887	1701	102.584	--	--	--	--
Unigene32356_OH_aA	605	1152	101.858	gi|122527|sp|P22743.1|HBB2_NAJNA	258.8	1e-67	RecName: Full=Hemoglobin subunit beta-2; AltName: Full=Beta-2-globin; AltName: Full=Hemoglobin beta-2 chain; AltName: Full=Hemoglobin beta-II chain
Unigene41392_OH_aA	437	826	101.111	gi|386782065|ref|NP_001247968.1|	172.9	3e-42	mitochondrial import inner membrane translocase subunit Tim13 [Macaca mulatta] >gi|355702952|gb|EHH29443.1| Mitochondrial import inner membrane translocase subunit Tim13 [Macaca mulatta] >gi|380786873|gb|AFE65312.1| mitochondrial import inner membrane translocase subunit Tim13 [Macaca mulatta] >gi|383414057|gb|AFH30242.1| mitochondrial import inner membrane translocase subunit Tim13 [Macaca mulat…
Unigene16361_OH_aA	850	1604	100.945	gi|327284471|ref|XP_003226961.1|	414.1	3e-114	PREDICTED: eukaryotic translation initiation factor 3 subunit K-like [Anolis carolinensis]
CL1909.Contig1_OH_aA	835	1572	100.708	--	--	--	--
Unigene39201_OH_aA	279	524	100.468	--	--	--	--
CL6149.Contig1_OH_aA	512	961	100.404	--	--	--	--
Unigene28748_OH_aA	782	1465	100.214	--	--	--	--
Unigene7551_OH_aA	991	1851	99.9151	gi|149725671|ref|XP_001499624.1|	238.4	3e-61	PREDICTED: coiled-coil-helix-coiled-coil-helix domain-containing protein 2, mitochondrial-like [Equus caballus]
Unigene29087_OH_aA	700	1305	99.7266	gi|71896843|ref|NP_001026174.1|	194.9	2e-48	death-associated protein 1 [Gallus gallus] >gi|380846555|gb|AFE84782.1| death associated protein 1 [Gallus gallus] >gi|380846557|gb|AFE84783.1| death associated protein 1 [Meleagris gallopavo]
Unigene29101_OH_aA	1328	2470	99.4941	gi|327265428|ref|XP_003217510.1|	886.7	0	PREDICTED: calnexin-like [Anolis carolinensis]
Unigene39708_OH_aA	299	556	99.4723	gi|327262912|ref|XP_003216267.1|	72.8	4e-12	PREDICTED: integrin alpha-1-like [Anolis carolinensis]
Unigene37183_OH_aA	1186	2200	99.2285	gi|27436913|ref|NP_758528.1|	89.7	2e-16	FXYD domain-containing ion transport regulator 3 precursor [Rattus norvegicus] >gi|30315807|sp|P59645.1|FXYD3_RAT RecName: Full=FXYD domain-containing ion transport regulator 3; Flags: Precursor >gi|149056236|gb|EDM07667.1| FXYD domain-containing ion transport regulator 3, isoform CRA_b [Rattus norvegicus] >gi|149056237|gb|EDM07668.1| FXYD domain-containing ion transport regulator 3, isoform CRA_…
Unigene7554_OH_aA	1444	2646	98.0215	gi|327280876|ref|XP_003225177.1|	372.9	2e-101	PREDICTED: endoplasmic reticulum resident protein 29-like [Anolis carolinensis]
Unigene27813_OH_aA	1258	2303	97.9291	gi|224098392|ref|XP_002199511.1|	525.8	1e-147	PREDICTED: phosphoglycerate kinase 1 [Taeniopygia guttata]
Unigene41248_OH_aA	398	727	97.7124	--	--	--	--
CL5399.Contig3_OH_aA	1765	3200	96.9848	gi|149635996|ref|XP_001507891.1|	934.1	0	PREDICTED: elongation factor 1-alpha 2 [Ornithorhynchus anatinus] >gi|224078373|ref|XP_002198245.1| PREDICTED: similar to eukaryotic translation elongation factor 1 alpha 2 [Taeniopygia guttata] >gi|395506587|ref|XP_003757613.1| PREDICTED: elongation factor 1-alpha 2 [Sarcophilus harrisii]
CL16.Contig1_OH_aA	914	1657	96.9784	--	--	--	--
CL7018.Contig1_OH_aA	950	1722	96.9634	--	--	--	--
CL5016.Contig1_OH_aA	626	1134	96.903	--	--	--	--
Unigene16410_OH_aA	249	444	95.3854	gi|326931068|ref|XP_003211658.1|	77	2e-13	PREDICTED: ATP synthase subunit d, mitochondrial-like [Meleagris gallopavo]
Unigene26935_OH_aA	1289	2297	95.3249	gi|348568742|ref|XP_003470157.1|	597.8	3e-169	PREDICTED: malate dehydrogenase, mitochondrial [Cavia porcellus]
Unigene34277_OH_aA	1874	3339	95.3115	gi|327272420|ref|XP_003220983.1|	1092.8	0	PREDICTED: eukaryotic translation initiation factor 3 subunit D-like [Anolis carolinensis]
Unigene25415_OH_aA	1042	1849	94.9222	gi|327275457|ref|XP_003222490.1|	63.5	1e-08	PREDICTED: telethonin-like [Anolis carolinensis]
CL4515.Contig1_OH_aA	1957	3465	94.7133	gi|331691437|gb|AED89561.1|	147.1	2e-33	putative three finger toxin precursor [Micrurus altirostris]
Unigene7553_OH_aA	877	1549	94.4823	gi|126305837|ref|XP_001363855.1|	362.1	1e-98	PREDICTED: actin-related protein 2/3 complex subunit 3-like [Monodelphis domestica] >gi|334327105|ref|XP_001372889.2| PREDICTED: actin-related protein 2/3 complex subunit 3-like [Monodelphis domestica]
CL3487.Contig3_OH_aA	706	1245	94.3329	--	--	--	--
Unigene34869_OH_aA	1748	3079	94.2251	gi|45382495|ref|NP_990690.1|	364.4	9e-99	insulin-like growth factor-binding protein 2 precursor [Gallus gallus] >gi|1708386|sp|P49705.1|IBP2_CHICK RecName: Full=Insulin-like growth factor-binding protein 2; Short=IBP-2; Short=IGF-binding protein 2; Short=IGFBP-2; Flags: Precursor >gi|758412|gb|AAA92885.1| insulin-like growth factor binding protein 2 precursor [Gallus gallus]
Unigene34668_OH_aA	364	641	94.2009	--	--	--	--
Unigene39709_OH_aA	365	642	94.0894	--	--	--	--
Unigene38755_OH_aA	1541	2707	93.9689	--	--	--	--
Unigene34876_OH_aA	1197	2102	93.9371	gi|363740363|ref|XP_001233959.2|	88.6	6e-16	PREDICTED: neural proliferation differentiation and control protein 1 [Gallus gallus]
Unigene28091_OH_aA	3113	5460	93.8236	gi|327268021|ref|XP_003218797.1|	473.4	2e-131	PREDICTED: lysosome-associated membrane glycoprotein 1-like [Anolis carolinensis]
Unigene28659_OH_aA	450	788	93.6725	--	--	--	--
Unigene7703_OH_aA	2311	4046	93.6536	gi|5803225|ref|NP_006752.1|	500.4	1e-139	14-3-3 protein epsilon [Homo sapiens] >gi|27806197|ref|NP_776916.1| 14-3-3 protein epsilon [Bos taurus] >gi|55741616|ref|NP_001006219.1| 14-3-3 protein epsilon [Gallus gallus] >gi|226874906|ref|NP_033562.3| 14-3-3 protein epsilon [Mus musculus] >gi|350539099|ref|NP_001233297.1| 14-3-3 protein epsilon [Pan troglodytes] >gi|51702210|sp|P62258.1|1433E_HUMAN RecName: Full=14-3-3 protein epsilon; Shor…
Unigene16557_OH_aA	1546	2706	93.6304	gi|296194360|ref|XP_002744918.1|	320.1	1e-85	PREDICTED: transcription factor BTF3-like [Callithrix jacchus]
Unigene7555_OH_aA	1160	2029	93.567	gi|363737852|ref|XP_001233495.2|	298.1	4e-79	PREDICTED: calcium and integrin-binding protein 1 [Gallus gallus]
Unigene41379_OH_aA	896	1566	93.4937	gi|109068468|ref|XP_001082389.1|	121.3	5e-26	PREDICTED: NADH dehydrogenase [ubiquinone] 1 beta subcomplex subunit 2, mitochondrial [Macaca mulatta] >gi|355561055|gb|EHH17741.1| hypothetical protein EGK_14203 [Macaca mulatta]
Unigene40985_OH_aA	359	627	93.4268	--	--	--	--
Unigene1333_OH_aA	423	738	93.3285	--	--	--	--
CL1868.Contig3_OH_aA	1007	1752	93.0686	gi|395511666|ref|XP_003760076.1|	352.1	2e-95	PREDICTED: myosin regulatory light polypeptide 9-like isoform 1 [Sarcophilus harrisii]
CL6571.Contig2_OH_aA	601	1044	92.9233	gi|347221|gb|AAA49024.1|	119.4	9e-26	POL-like, partial [Gallus gallus]
Unigene7549_OH_aA	806	1395	92.5844	--	--	--	--
Unigene8685_OH_aA	1586	2741	92.4495	gi|126309287|ref|XP_001366905.1|	674.5	0	PREDICTED: guanine nucleotide-binding protein G(I)/G(S)/G(T) subunit beta-2-like [Monodelphis domestica] >gi|395533647|ref|XP_003768867.1| PREDICTED: guanine nucleotide-binding protein G(I)/G(S)/G(T) subunit beta-2 [Sarcophilus harrisii]
Unigene33418_OH_aA	280	482	92.0847	--	--	--	--
Unigene34425_OH_aA	937	1610	91.9147	--	--	--	--
Unigene16426_OH_aA	869	1492	91.8433	--	--	--	--
Unigene9009_OH_aA	1115	1912	91.73	gi|327259210|ref|XP_003214431.1|	229.6	1e-58	PREDICTED: epididymal secretory protein E1-like [Anolis carolinensis]
Unigene28447_OH_aA	1815	3110	91.6605	gi|327261345|ref|XP_003215491.1|	592	2e-167	PREDICTED: SPARC-like [Anolis carolinensis]
Unigene28617_OH_aA	1893	3221	91.0204	gi|301070253|gb|ADK55546.1|	818.1	0	sorting nexin 17 [Zonotrichia albicollis]
CL5399.Contig1_OH_aA	3182	5407	90.8981	gi|3122072|sp|Q90835.1|EF1A_CHICK	753.4	0	RecName: Full=Elongation factor 1-alpha 1; Short=EF-1-alpha-1; AltName: Full=Elongation factor Tu; Short=EF-Tu >gi|488468|gb|AAA48757.1| elongation factor 1 alpha [Gallus gallus]
Unigene26443_OH_aA	1399	2377	90.8887	gi|224062303|ref|XP_002194183.1|	640.2	0	PREDICTED: annexin A2 [Taeniopygia guttata]
Unigene36701_OH_aA	340	574	90.3091	gi|327259893|ref|XP_003214770.1|	211.5	8e-54	PREDICTED: eukaryotic translation initiation factor 4 gamma 2-like [Anolis carolinensis]
Unigene15625_OH_aA	503	849	90.2897	gi|327278100|ref|XP_003223800.1|	196.1	4e-49	PREDICTED: UV excision repair protein RAD23 homolog B-like [Anolis carolinensis]
Unigene38705_OH_aA	1464	2470	90.2515	gi|4239700|emb|CAA10770.1|	31.2	2e-44	reverse transcriptase-like [Bos taurus]
Unigene41368_OH_aA	648	1093	90.2285	gi|327288510|ref|XP_003228969.1|	241.9	1e-62	PREDICTED: huntingtin-interacting protein K-like [Anolis carolinensis]
Unigene40289_OH_aA	749	1263	90.2028	--	--	--	--
Unigene33917_OH_aA	2533	4268	90.1338	gi|327285596|ref|XP_003227519.1|	418.3	8e-115	PREDICTED: signal peptidase complex subunit 2-like [Anolis carolinensis]
Unigene33471_OH_aA	363	611	90.0395	gi|126333968|ref|XP_001364128.1|	179.5	3e-44	PREDICTED: sialic acid synthase [Monodelphis domestica]
Unigene432_OH_aA	3406	5716	89.7731	gi|126326467|ref|XP_001369944.1|	2035	0	PREDICTED: splicing factor 3B subunit 1 [Monodelphis domestica] >gi|395519980|ref|XP_003764117.1| PREDICTED: splicing factor 3B subunit 1 [Sarcophilus harrisii]
Unigene29010_OH_aA	1156	1938	89.6798	gi|57530159|ref|NP_001006435.1|	605.9	1e-171	magnesium transporter protein 1 precursor [Gallus gallus] >gi|82081399|sp|Q5ZJ06.1|MAGT1_CHICK RecName: Full=Magnesium transporter protein 1; Short=MagT1; Flags: Precursor
Unigene7787_OH_aA	1162	1948	89.677	gi|327291259|ref|XP_003230339.1|	422.9	1e-116	PREDICTED: complement component 1 Q subcomponent-binding protein, mitochondrial-like [Anolis carolinensis]
Unigene15927_OH_aA	200	334	89.3336	--	--	--	--
CL6591.Contig1_OH_aA	2689	4485	89.2216	gi|327264485|ref|XP_003217044.1|	967.2	0	PREDICTED: ATP synthase subunit beta, mitochondrial-like [Anolis carolinensis]
CL7206.Contig1_OH_aA	638	1058	88.7081	gi|391359389|sp|A3R0T9.1|VM3_OPHHA	117.9	3e-25	RecName: Full=Zinc metalloproteinase-disintegrin ohanin; AltName: Full=Snake venom metalloproteinase; Short=SVMP; Flags: Precursor >gi|124007159|gb|ABM87941.1| metalloproteinase [Ophiophagus hannah]
CL97.Contig9_OH_aA	471	777	88.2467	gi|327277808|ref|XP_003223655.1|	90.5	2e-17	PREDICTED: nuclear receptor subfamily 5 group A member 2-like [Anolis carolinensis]
Unigene26301_OH_aA	381	628	88.1725	--	--	--	--
Unigene15431_OH_aA	320	527	88.0966	gi|327280914|ref|XP_003225196.1|	99.4	4e-20	PREDICTED: stromal cell-derived factor 2-like protein 1-like [Anolis carolinensis]
Unigene39931_OH_aA	644	1057	87.7986	--	--	--	--
Unigene39314_OH_aA	1847	3024	87.5817	--	--	--	--
Unigene37703_OH_aA	7589	12425	87.5811	gi|363735918|ref|XP_421979.3|	57.8	9e-06	PREDICTED: titin [Gallus gallus]
Unigene40305_OH_aA	638	1044	87.5343	gi|327259310|ref|XP_003214481.1|	126.7	6e-28	PREDICTED: transmembrane protein 63C-like [Anolis carolinensis]
Unigene40296_OH_aA	232	379	87.3876	gi|6576738|dbj|BAA88337.1|	22.7	4e-13	ORF2 [Acanthochelys spixii]
Unigene40659_OH_aA	484	790	87.3133	gi|327275183|ref|XP_003222353.1|	83.6	3e-15	PREDICTED: endoplasmic reticulum resident protein 44-like [Anolis carolinensis]
CL2554.Contig1_OH_aA	725	1171	86.4007	--	--	--	--
Unigene15683_OH_aA	1957	3154	86.2123	gi|327266794|ref|XP_003218189.1|	769.6	0	PREDICTED: translocation protein SEC62-like [Anolis carolinensis]
Unigene39575_OH_aA	710	1144	86.1918	--	--	--	--
CL902.Contig2_OH_aA	1659	2669	86.0599	gi|210889|gb|AAA48519.1|	430.6	1e-118	MHC class I protein, partial [Ameiva ameiva]
Unigene9039_OH_aA	674	1082	85.8748	gi|327290010|ref|XP_003229717.1|	196.1	1e-48	PREDICTED: protein S100-A10-like isoform 1 [Anolis carolinensis] >gi|327290012|ref|XP_003229718.1| PREDICTED: protein S100-A10-like isoform 2 [Anolis carolinensis] >gi|327290014|ref|XP_003229719.1| PREDICTED: protein S100-A10-like isoform 3 [Anolis carolinensis]
Unigene1897_OH_aA	564	904	85.7409	gi|307193270|gb|EFN76161.1|	53.1	7e-06	hypothetical protein EAI_08740 [Harpegnathos saltator]
Unigene26730_OH_aA	304	486	85.5187	gi|167517233|ref|XP_001742957.1|	59.7	4e-08	hypothetical protein [Monosiga brevicollis MX1] >gi|163778056|gb|EDQ91671.1| predicted protein [Monosiga brevicollis MX1]
Unigene15595_OH_aA	3087	4917	85.2044	gi|395833702|ref|XP_003789861.1|	1626.7	0	PREDICTED: staphylococcal nuclease domain-containing protein 1 [Otolemur garnettii]
Unigene9081_OH_aA	776	1234	85.0652	gi|390479600|ref|XP_002762751.2|	299.3	1e-79	PREDICTED: eukaryotic translation initiation factor 1A, X-chromosomal-like [Callithrix jacchus]
Unigene15520_OH_aA	330	524	84.9407	--	--	--	--
Unigene39829_OH_aA	312	495	84.869	--	--	--	--
Unigene41365_OH_aA	2232	3537	84.7694	gi|327290469|ref|XP_003229945.1|	832.8	0	PREDICTED: isocitrate dehydrogenase [NADP], mitochondrial-like [Anolis carolinensis]
Unigene40950_OH_aA	329	521	84.7111	--	--	--	--
Unigene38724_OH_aA	1272	2011	84.5714	--	--	--	--
CL1720.Contig1_OH_aA	920	1452	84.4262	gi|239977313|sp|B2BS84.1|IVBI_AUSLA	491.5	2e-137	RecName: Full=Protease inhibitor; AltName: Full=Putative Kunitz-type proteinase inhibitor; Flags: Precursor >gi|159146286|gb|ABW90603.1| putative Kunitz-type proteinase inhibitor [Austrelaps labialis]
Unigene40832_OH_aA	1476	2313	83.8277	gi|345325636|ref|XP_001514001.2|	229.9	2e-58	PREDICTED: embigin-like [Ornithorhynchus anatinus]
Unigene8291_OH_aA	1662	2602	83.7481	gi|18000297|gb|AAL54910.1|	599.4	1e-169	unknown [Lapemis hardwickii]
CL1050.Contig2_OH_aA	312	486	83.3259	gi|390464352|ref|XP_002806949.2|	53.9	2e-06	PREDICTED: LOW QUALITY PROTEIN: titin [Callithrix jacchus]
Unigene32483_OH_aA	1091	1697	83.2062	gi|358801603|gb|AEU60002.1|	192.2	3e-47	parvalbumin [Crotalus oreganus helleri]
Unigene24825_OH_aA	1334	2072	83.0869	gi|297298482|ref|XP_001092401.2|	76.6	2e-12	PREDICTED: hypothetical protein LOC704066 [Macaca mulatta]
CL7177.Contig1_OH_aA	5693	8810	82.7815	gi|327268958|ref|XP_003219262.1|	32.7	2e-104	PREDICTED: copia protein-like [Anolis carolinensis]
Unigene36324_OH_aA	231	357	82.6713	--	--	--	--
Unigene34867_OH_aA	1414	2181	82.5096	--	--	--	--
Unigene16415_OH_aA	806	1243	82.4963	--	--	--	--
CL1050.Contig1_OH_aA	464	714	82.3149	gi|334329989|ref|XP_001377440.2|	60.5	2e-08	PREDICTED: LOW QUALITY PROTEIN: titin [Monodelphis domestica]
Unigene34059_OH_aA	3505	5381	82.1246	gi|327265677|ref|XP_003217634.1|	418.3	1e-114	PREDICTED: transmembrane emp24 domain-containing protein 9-like [Anolis carolinensis]
Unigene41372_OH_aA	833	1277	82.0058	gi|327290501|ref|XP_003229961.1|	184.9	3e-45	PREDICTED: brain protein I3-like [Anolis carolinensis]
Unigene29093_OH_aA	549	839	81.7501	gi|327281194|ref|XP_003225334.1|	340.1	2e-92	PREDICTED: dolichyl-diphosphooligosaccharide--protein glycosyltransferase subunit 2-like [Anolis carolinensis]
Unigene33895_OH_aA	356	544	81.7424	--	--	--	--
Unigene7837_OH_aA	256	391	81.7025	--	--	--	--
Unigene31268_OH_aA	1539	2347	81.578	gi|327287320|ref|XP_003228377.1|	265	6e-69	PREDICTED: v-type proton ATPase 16 kDa proteolipid subunit-like [Anolis carolinensis]
Unigene34422_OH_aA	1363	2075	81.4368	gi|327259701|ref|XP_003214674.1|	231.5	6e-59	PREDICTED: CD82 antigen-like, partial [Anolis carolinensis]
CL2197.Contig2_OH_aA	487	740	81.2833	gi|301605491|ref|XP_002932355.1|	57.8	1e-07	PREDICTED: hypothetical protein LOC100494796 [Xenopus (Silurana) tropicalis]
Unigene28501_OH_aA	1502	2276	81.0589	gi|327279492|ref|XP_003224490.1|	647.5	0	PREDICTED: keratin, type I cytoskeletal 18-like [Anolis carolinensis]
CL303.Contig1_OH_aA	1432	2162	80.7628	gi|226372474|gb|ACO51862.1|	567.4	5e-160	Transposable element Tc1 transposase [Rana catesbeiana]
Unigene29132_OH_aA	3793	5722	80.6981	gi|147899089|ref|NP_001086781.1|	882.1	0	solute carrier family 13, member 2 [Xenopus laevis] >gi|50603797|gb|AAH77435.1| Slc13a2-prov protein [Xenopus laevis]
Unigene7707_OH_aA	654	982	80.3216	--	--	--	--
Unigene28749_OH_aA	1015	1523	80.2661	gi|4502201|ref|NP_001649.1|	37	5e-96	ADP-ribosylation factor 1 [Homo sapiens] >gi|6680716|ref|NP_031502.1| ADP-ribosylation factor 1 [Mus musculus] >gi|11968098|ref|NP_071963.1| ADP-ribosylation factor 1 [Rattus norvegicus] >gi|28603778|ref|NP_788826.1| ADP-ribosylation factor 1 [Bos taurus] >gi|66879660|ref|NP_001019397.1| ADP-ribosylation factor 1 [Homo sapiens] >gi|66879662|ref|NP_001019398.1| ADP-ribosylation factor 1 [Homo sapi…
Unigene37197_OH_aA	1147	1721	80.2631	gi|327261803|ref|XP_003215717.1|	73.6	1e-11	PREDICTED: dolichyl-diphosphooligosaccharide--protein glycosyltransferase subunit STT3B-like [Anolis carolinensis]
CL3046.Contig1_OH_aA	1531	2297	80.2573	gi|48427642|ref|YP_022764.1|	861.3	0	cytochrome c oxidase subunit I [Cherax destructor] >gi|40021557|gb|AAR37034.1| cytochrome c oxidase subunit I [Cherax destructor]
CL646.Contig2_OH_aA	364	546	80.2398	--	--	--	--
CL1713.Contig1_OH_aA	442	662	80.1188	gi|350593667|ref|XP_003359624.2|	58.5	9e-08	PREDICTED: titin-like, partial [Sus scrofa]
Unigene29026_OH_aA	2274	3393	79.8164	gi|3122072|sp|Q90835.1|EF1A_CHICK	477.6	1e-132	RecName: Full=Elongation factor 1-alpha 1; Short=EF-1-alpha-1; AltName: Full=Elongation factor Tu; Short=EF-Tu >gi|488468|gb|AAA48757.1| elongation factor 1 alpha [Gallus gallus]
Unigene28933_OH_aA	771	1149	79.7194	gi|126308208|ref|XP_001370926.1|	171.4	3e-41	PREDICTED: protein phosphatase 1 regulatory subunit 1B-like [Monodelphis domestica]
Unigene41403_OH_aA	372	553	79.5208	gi|62859073|ref|NP_001017047.1|	112.5	5e-24	NADH dehydrogenase (ubiquinone) 1 alpha subcomplex, 3, 9kDa [Xenopus (Silurana) tropicalis]
Unigene28999_OH_aA	1464	2175	79.4725	gi|327288606|ref|XP_003229017.1|	847	0	PREDICTED: coatomer subunit delta-like [Anolis carolinensis]
Unigene41400_OH_aA	836	1241	79.408	gi|334346923|ref|XP_001375285.2|	179.5	1e-43	PREDICTED: vesicle-associated membrane protein 3-like [Monodelphis domestica]
Unigene26458_OH_aA	1697	2508	79.0577	gi|327283396|ref|XP_003226427.1|	497.7	6e-139	PREDICTED: tetraspanin-3-like isoform 1 [Anolis carolinensis]
Unigene40619_OH_aA	751	1109	78.9933	gi|327279376|ref|XP_003224432.1|	254.6	2e-66	PREDICTED: multiple inositol polyphosphate phosphatase 1-like [Anolis carolinensis]
Unigene29098_OH_aA	581	856	78.8127	--	--	--	--
Unigene41396_OH_aA	469	690	78.7	gi|327279420|ref|XP_003224454.1|	86.7	3e-16	PREDICTED: hypothetical protein LOC100560275 [Anolis carolinensis]
Unigene15912_OH_aA	543	798	78.6143	--	--	--	--
CL5710.Contig1_OH_aA	1136	1662	78.262	gi|348572492|ref|XP_003472026.1|	627.1	4e-178	PREDICTED: 26S proteasome non-ATPase regulatory subunit 7-like [Cavia porcellus]
CL1.Contig1_OH_aA	336	491	78.1701	gi|6576738|dbj|BAA88337.1|	26.9	1e-19	ORF2 [Acanthochelys spixii]
Unigene40963_OH_aA	1110	1619	78.0229	gi|327281580|ref|XP_003225525.1|	63.5	1e-08	PREDICTED: nebulin-like [Anolis carolinensis]
Unigene41388_OH_aA	920	1337	77.7396	gi|327264291|ref|XP_003216947.1|	468	2e-130	PREDICTED: n-alpha-acetyltransferase 10, NatA catalytic subunit-like [Anolis carolinensis]
Unigene28897_OH_aA	2008	2911	77.5491	gi|327259463|ref|XP_003214556.1|	1028.1	0	PREDICTED: ATP synthase subunit alpha, mitochondrial-like [Anolis carolinensis]
CL6263.Contig1_OH_aA	227	329	77.5298	--	--	--	--
Unigene28714_OH_aA	2468	3574	77.4654	gi|397467342|ref|XP_003805381.1|	58.2	2e-06	PREDICTED: tankyrase-1 isoform 1 [Pan paniscus]
Unigene35599_OH_aA	716	1031	77.0272	--	--	--	--
Unigene2258_OH_aA	515	738	76.6563	--	--	--	--
Unigene15421_OH_aA	1127	1614	76.6087	gi|327282966|ref|XP_003226213.1|	671.4	0	PREDICTED: Golgi reassembly-stacking protein 2-like [Anolis carolinensis]
CL7367.Contig1_OH_aA	1843	2639	76.5971	--	--	--	--
Unigene36765_OH_aA	553	790	76.4188	gi|327281996|ref|XP_003225731.1|	224.9	1e-57	PREDICTED: SEC14 domain and spectrin repeat-containing protein 1-like [Anolis carolinensis]
Unigene35781_OH_aA	1005	1429	76.0615	gi|397477637|ref|XP_003810176.1|	172.2	3e-41	PREDICTED: ribonuclease kappa [Pan paniscus]
Unigene41405_OH_aA	1174	1669	76.0478	gi|301627123|ref|XP_002942726.1|	227.3	1e-57	PREDICTED: hypothetical protein LOC100495238 [Xenopus (Silurana) tropicalis]
Unigene37290_OH_aA	457	649	75.9674	gi|327275957|ref|XP_003222738.1|	144.8	1e-33	PREDICTED: hypothetical protein LOC100559599 [Anolis carolinensis]
Unigene27914_OH_aA	1168	1654	75.7515	gi|327275015|ref|XP_003222269.1|	59.3	3e-07	PREDICTED: protein disulfide-isomerase A4-like [Anolis carolinensis]
Unigene34966_OH_aA	3038	4300	75.7145	gi|327290579|ref|XP_003230000.1|	400.2	3e-109	PREDICTED: homocysteine-responsive endoplasmic reticulum-resident ubiquitin-like domain member 1 protein-like, partial [Anolis carolinensis]
Unigene31167_OH_aA	816	1154	75.6509	--	--	--	--
Unigene15978_OH_aA	319	451	75.6283	gi|327266782|ref|XP_003218183.1|	89.4	4e-17	PREDICTED: 60S ribosomal protein L22-like 1-like [Anolis carolinensis]
Unigene7619_OH_aA	497	702	75.5578	gi|350537631|ref|NP_001232534.1|	159.8	3e-38	putative fungal metazoan origin like protein variant 2 [Taeniopygia guttata] >gi|197128535|gb|ACH45033.1| putative fungal metazoan origin like protein variant 2 [Taeniopygia guttata] >gi|197128536|gb|ACH45034.1| putative fungal metazoan origin like protein variant 2 [Taeniopygia guttata] >gi|197128537|gb|ACH45035.1| putative fungal metazoan origin like protein variant 2 [Taeniopygia guttata]
CL1958.Contig1_OH_aA	1679	2367	75.413	--	--	--	--
Unigene37974_OH_aA	293	413	75.4017	--	--	--	--
Unigene35968_OH_aA	284	399	75.1542	--	--	--	--
CL97.Contig1_OH_aA	2179	3061	75.1458	gi|327281562|ref|XP_003225516.1|	106.3	5e-77	PREDICTED: hypothetical protein LOC100561123 [Anolis carolinensis]
Unigene2037_OH_aA	767	1075	74.9742	--	--	--	--
Unigene41433_OH_aA	745	1042	74.8187	gi|327290575|ref|XP_003229998.1|	229.6	1e-58	PREDICTED: NADH dehydrogenase [ubiquinone] 1 beta subcomplex subunit 10-like [Anolis carolinensis]
Unigene28991_OH_aA	1030	1438	74.6827	gi|297291910|ref|XP_001082271.2|	128.6	4e-28	PREDICTED: 40S ribosomal protein S29-like [Macaca mulatta]
Unigene15984_OH_aA	898	1252	74.5807	gi|327281174|ref|XP_003225324.1|	547.7	2e-154	PREDICTED: eukaryotic translation initiation factor 3 subunit C-like [Anolis carolinensis]
Unigene2_OH_aA	334	465	74.474	--	--	--	--
CL5589.Contig2_OH_aA	202	281	74.4138	--	--	--	--
CL7006.Contig1_OH_aA	1103	1534	74.3958	--	--	--	--
Unigene7618_OH_aA	740	1028	74.3122	gi|327263846|ref|XP_003216728.1|	225.7	1e-57	PREDICTED: ATP synthase lipid-binding protein, mitochondrial-like [Anolis carolinensis]
Unigene31463_OH_aA	1458	2018	74.0393	gi|45382999|ref|NP_989920.1|	218.8	5e-55	DNA-binding protein inhibitor ID-3 [Gallus gallus] >gi|15419003|gb|AAK93835.1| helix-loop-helix protein [Gallus gallus]
CL4266.Contig1_OH_aA	536	741	73.9523	--	--	--	--
CL5441.Contig1_OH_aA	1498	2070	73.9192	gi|32812298|gb|AAP88020.1|AF355752_1	95.5	6e-18	reverse transcriptase [Chelonia mydas]
Unigene7546_OH_aA	1505	2078	73.8597	gi|326914911|ref|XP_003203766.1|	330.1	1e-88	PREDICTED: epithelial cell adhesion molecule-like [Meleagris gallopavo]
CL6037.Contig2_OH_aA	1331	1831	73.5883	--	--	--	--
Unigene41429_OH_aA	275	378	73.5288	--	--	--	--
CL777.Contig4_OH_aA	936	1285	73.4388	gi|4239700|emb|CAA10770.1|	98.2	5e-43	reverse transcriptase-like [Bos taurus]
Unigene41404_OH_aA	652	894	73.348	gi|327268986|ref|XP_003219276.1|	229.2	1e-58	PREDICTED: proteasome maturation protein-like [Anolis carolinensis]
Unigene34907_OH_aA	633	866	73.1834	gi|355717873|gb|AES06081.1|	151.8	1e-35	spermidine/spermine N1-acetyltransferase family member 2 [Mustela putorius furo]
Unigene41391_OH_aA	747	1021	73.1145	gi|327268533|ref|XP_003219051.1|	327	4e-88	PREDICTED: ATP synthase subunit O, mitochondrial-like [Anolis carolinensis]
CL731.Contig1_OH_aA	593	810	73.0683	--	--	--	--
CL7354.Contig1_OH_aA	4085	5570	72.9393	gi|242019801|ref|XP_002430347.1|	213.8	5e-53	reverse transcriptase, putative [Pediculus humanus corporis] >gi|212515471|gb|EEB17609.1| reverse transcriptase, putative [Pediculus humanus corporis]
Unigene41418_OH_aA	1205	1643	72.9372	gi|327290195|ref|XP_003229809.1|	473	1e-131	PREDICTED: carbonyl reductase [NADPH] 1-like [Anolis carolinensis]
CL17.Contig3_OH_aA	998	1360	72.8965	--	--	--	--
Unigene40819_OH_aA	242	329	72.7242	--	--	--	--
CL5935.Contig1_OH_aA	2091	2842	72.7057	gi|327266865|ref|XP_003218224.1|	224.2	3e-127	PREDICTED: neprilysin-like [Anolis carolinensis]
Unigene407_OH_aA	1163	1577	72.5355	--	--	--	--
Unigene31323_OH_aA	1228	1660	72.3116	gi|296210691|ref|XP_002752079.1|	589.7	8e-167	PREDICTED: calumenin isoform 2 [Callithrix jacchus]
Unigene27433_OH_aA	2178	2926	71.8646	gi|327283035|ref|XP_003226247.1|	788.9	0	PREDICTED: nucleobindin-1-like [Anolis carolinensis]
Unigene34874_OH_aA	903	1213	71.8574	gi|363740363|ref|XP_001233959.2|	238	4e-61	PREDICTED: neural proliferation differentiation and control protein 1 [Gallus gallus]
Unigene28666_OH_aA	391	524	71.6891	--	--	--	--
CL34.Contig7_OH_aA	3157	4222	71.5389	gi|327271319|ref|XP_003220435.1|	119	1e-24	PREDICTED: UHRF1-binding protein 1-like [Anolis carolinensis]
Unigene31187_OH_aA	1730	2312	71.4892	gi|348569482|ref|XP_003470527.1|	1099.3	0	PREDICTED: eukaryotic translation initiation factor 3 subunit L-like isoform 1 [Cavia porcellus]
Unigene31166_OH_aA	871	1160	71.2424	gi|327281163|ref|XP_003225319.1|	572	1e-161	PREDICTED: protein arginine N-methyltransferase 1-like [Anolis carolinensis]
Unigene16418_OH_aA	932	1240	71.1712	gi|4759160|ref|NP_004166.1|	252.3	2e-65	small nuclear ribonucleoprotein Sm D3 [Homo sapiens] >gi|13385598|ref|NP_080371.1| small nuclear ribonucleoprotein Sm D3 [Mus musculus] >gi|56119060|ref|NP_001007839.1| small nuclear ribonucleoprotein Sm D3 [Gallus gallus] >gi|62859245|ref|NP_001017093.1| small nuclear ribonucleoprotein D3 polypeptide 18kDa [Xenopus (Silurana) tropicalis] >gi|148230601|ref|NP_001084936.1| small nuclear ribonucleo…
Unigene40621_OH_aA	276	367	71.1304	gi|327279376|ref|XP_003224432.1|	156	4e-37	PREDICTED: multiple inositol polyphosphate phosphatase 1-like [Anolis carolinensis]
Unigene40726_OH_aA	202	268	70.9712	--	--	--	--
Unigene15646_OH_aA	870	1150	70.7094	gi|326934474|ref|XP_003213314.1|	363.6	6e-99	PREDICTED: NADH dehydrogenase [ubiquinone] iron-sulfur protein 7, mitochondrial-like, partial [Meleagris gallopavo]
Unigene28788_OH_aA	1321	1746	70.7033	gi|327277318|ref|XP_003223412.1|	642.1	0	PREDICTED: 55 kDa erythrocyte membrane protein-like [Anolis carolinensis]
Unigene9191_OH_aA	795	1050	70.6514	gi|327265603|ref|XP_003217597.1|	148.3	3e-34	PREDICTED: probable protein BRICK1-like [Anolis carolinensis]
Unigene33837_OH_aA	783	1031	70.4361	gi|48427646|ref|YP_022768.1|	443.4	4e-123	cytochrome c oxidase subunit III [Cherax destructor] >gi|40021561|gb|AAR37038.1| cytochrome c oxidase subunit III [Cherax destructor]
Unigene34832_OH_aA	452	595	70.4169	--	--	--	--
Unigene26729_OH_aA	1223	1609	70.3766	--	--	--	--
Unigene29018_OH_aA	846	1113	70.3758	--	--	--	--
CL132.Contig7_OH_aA	1726	2270	70.3532	gi|327285952|ref|XP_003227695.1|	275.4	5e-72	PREDICTED: class A basic helix-loop-helix protein 15-like [Anolis carolinensis]
Unigene7770_OH_aA	817	1074	70.3203	gi|327276006|ref|XP_003222762.1|	395.2	1e-108	PREDICTED: UPF0510 protein INM02-like [Anolis carolinensis]
CL7172.Contig2_OH_aA	722	948	70.2376	gi|327271319|ref|XP_003220435.1|	219.2	1e-55	PREDICTED: UHRF1-binding protein 1-like [Anolis carolinensis]
Unigene27814_OH_aA	565	741	70.1566	gi|327285067|ref|XP_003227256.1|	266.5	4e-70	PREDICTED: phosphoglycerate kinase-like [Anolis carolinensis]
Unigene41414_OH_aA	929	1215	69.9615	gi|729687|sp|P41331.1|HBA_MICGA	244.2	5e-63	RecName: Full=Hemoglobin subunit alpha; AltName: Full=Alpha-globin; AltName: Full=Hemoglobin alpha chain
CL6958.Contig1_OH_aA	557	728	69.9157	--	--	--	--
Unigene14_OH_aA	561	733	69.894	gi|390369102|ref|XP_001184017.2|	26.2	4e-27	PREDICTED: H(+)/Cl(-) exchange transporter 7-like, partial [Strongylocentrotus purpuratus]
Unigene28966_OH_aA	2068	2699	69.8153	gi|297299881|ref|XP_001099076.2|	164.1	2e-38	PREDICTED: hypothetical protein LOC710457 [Macaca mulatta]
Unigene9374_OH_aA	804	1049	69.794	gi|124231|sp|P10160.2|IF5A1_RABIT	308.5	1e-82	RecName: Full=Eukaryotic translation initiation factor 5A-1; Short=eIF-5A-1; Short=eIF-5A1; AltName: Full=Eukaryotic initiation factor 5A isoform 1; Short=eIF-5A; AltName: Full=eIF-4D
Unigene34038_OH_aA	220	285	69.298	--	--	--	--
Unigene39103_OH_aA	1392	1803	69.2875	--	--	--	--
Unigene33470_OH_aA	2010	2601	69.2218	gi|327277267|ref|XP_003223387.1|	502.3	3e-140	PREDICTED: sialic acid synthase-like [Anolis carolinensis]
Unigene41397_OH_aA	1352	1749	69.2009	gi|307213349|gb|EFN88801.1|	56.2	3e-06	hypothetical protein EAI_13046 [Harpegnathos saltator]
Unigene17523_OH_aA	209	270	69.106	gi|123910516|sp|Q2VBP1.1|NXS11_OPHHA	136.7	2e-31	RecName: Full=Short neurotoxin SNTX11; Flags: Precursor >gi|82570087|gb|ABB83628.1| short chain neurotoxin precursor [Ophiophagus hannah]
Unigene7628_OH_aA	683	882	69.0791	--	--	--	--
CL6289.Contig1_OH_aA	2240	2890	69.0158	gi|327284215|ref|XP_003226834.1|	1294.3	0	PREDICTED: sodium/potassium-transporting ATPase subunit alpha-1-like [Anolis carolinensis]
Unigene1441_OH_aA	319	410	68.753	--	--	--	--
Unigene41394_OH_aA	1966	2524	68.6759	gi|327280872|ref|XP_003225175.1|	941	0	PREDICTED: aldehyde dehydrogenase, mitochondrial-like [Anolis carolinensis]
Unigene41406_OH_aA	409	525	68.6649	gi|61098232|ref|NP_001012789.1|	145.6	5e-34	eukaryotic translation initiation factor 3 subunit J [Gallus gallus] >gi|82082038|sp|Q5ZKA4.1|EIF3J_CHICK RecName: Full=Eukaryotic translation initiation factor 3 subunit J; Short=eIF3j; AltName: Full=Eukaryotic translation initiation factor 3 subunit 1; AltName: Full=eIF-3-alpha; AltName: Full=eIF3 p35
Unigene7545_OH_aA	1949	2496	68.5064	gi|327291792|ref|XP_003230604.1|	185.7	6e-45	PREDICTED: vesicle-associated membrane protein 8-like, partial [Anolis carolinensis]
Unigene29140_OH_aA	423	541	68.4156	gi|195364277|gb|ACF95883.1|	132.9	3e-30	SOX9 [Pleurodeles waltl]
CL6666.Contig1_OH_aA	964	1230	68.2538	gi|239618555|gb|ACR83850.1|	260	1e-67	cystatin precursor [Naja kaouthia]
CL22.Contig12_OH_aA	589	751	68.2061	--	--	--	--
Unigene1095_OH_aA	1468	1866	67.9961	--	--	--	--
Unigene41427_OH_aA	327	415	67.8889	--	--	--	--
Unigene41423_OH_aA	982	1242	67.6564	gi|327262989|ref|XP_003216304.1|	521.5	2e-146	PREDICTED: ribosome biogenesis protein NSA2 homolog [Anolis carolinensis]
Unigene15882_OH_aA	714	903	67.6531	gi|327276154|ref|XP_003222835.1|	204.9	2e-51	PREDICTED: coiled-coil-helix-coiled-coil-helix domain-containing protein 10, mitochondrial-like [Anolis carolinensis]
CL7348.Contig1_OH_aA	457	576	67.4225	--	--	--	--
Unigene15684_OH_aA	406	511	67.3276	--	--	--	--
Unigene32104_OH_aA	2116	2661	67.271	gi|116243063|sp|Q0GNE0.1|CISY_IGUIG	571.6	4e-161	RecName: Full=Citrate synthase, mitochondrial; Flags: Precursor >gi|112791217|gb|ABI21882.1| citrate synthase [Iguana iguana]
Unigene38237_OH_aA	1601	2013	67.2591	gi|397514020|ref|XP_003827301.1|	82.8	4e-14	PREDICTED: signal peptidase complex catalytic subunit SEC11C isoform 1 [Pan paniscus] >gi|397514022|ref|XP_003827302.1| PREDICTED: signal peptidase complex catalytic subunit SEC11C isoform 2 [Pan paniscus]
Unigene26836_OH_aA	1085	1363	67.1993	gi|327289596|ref|XP_003229510.1|	255.8	2e-66	PREDICTED: selenoprotein S-like [Anolis carolinensis]
Unigene1083_OH_aA	1440	1808	67.1637	gi|327284602|ref|XP_003227026.1|	79	6e-13	PREDICTED: zinc finger protein 850-like [Anolis carolinensis]
Unigene41389_OH_aA	1607	2017	67.1411	gi|327270872|ref|XP_003220212.1|	540	1e-151	PREDICTED: transmembrane protein 59-like [Anolis carolinensis]
Unigene872_OH_aA	1883	2361	67.0724	gi|327269000|ref|XP_003219283.1|	513.1	1e-143	PREDICTED: sodium/potassium-transporting ATPase subunit beta-1-like [Anolis carolinensis]
Unigene41416_OH_aA	558	699	67.0103	gi|327284647|ref|XP_003227048.1|	189.1	8e-47	PREDICTED: 10 kDa heat shock protein, mitochondrial-like [Anolis carolinensis]
Unigene1330_OH_aA	290	363	66.9587	--	--	--	--
Unigene16414_OH_aA	1220	1525	66.8665	gi|327259711|ref|XP_003214679.1|	594.3	3e-168	PREDICTED: GDP-fucose transporter 1-like [Anolis carolinensis]
Unigene15519_OH_aA	1176	1468	66.7755	gi|45382667|ref|NP_990035.1|	278.1	5e-73	transforming protein RhoA [Gallus gallus] >gi|3184514|gb|AAC18962.1| GTPase cRhoA [Gallus gallus] >gi|4218981|gb|AAD12255.1| GTP-binding protein [Gallus gallus] >gi|10178874|emb|CAC08447.1| RhoA GTPase [Gallus gallus] >gi|217874317|gb|ACK56277.1| RhoA GTPase [Anas platyrhynchos]
Unigene15439_OH_aA	1074	1340	66.742	gi|197098594|ref|NP_001124758.1|	610.5	3e-173	COP9 signalosome complex subunit 6 [Pongo abelii] >gi|75042569|sp|Q5REY0.1|CSN6_PONAB RecName: Full=COP9 signalosome complex subunit 6; Short=SGN6; Short=Signalosome subunit 6
Unigene7625_OH_aA	1932	2407	66.645	gi|149699374|ref|XP_001501628.1|	1001.9	0	PREDICTED: lysyl-tRNA synthetase isoform 1 [Equus caballus]
Unigene34424_OH_aA	200	249	66.599	--	--	--	--
Unigene28843_OH_aA	450	560	66.5693	--	--	--	--
Unigene36704_OH_aA	973	1208	66.4129	gi|327259893|ref|XP_003214770.1|	523.5	5e-147	PREDICTED: eukaryotic translation initiation factor 4 gamma 2-like [Anolis carolinensis]
Unigene15473_OH_aA	357	443	66.3795	--	--	--	--
Unigene41398_OH_aA	1968	2437	66.2413	gi|327264613|ref|XP_003217107.1|	659.8	0	PREDICTED: dnaJ homolog subfamily B member 1-like [Anolis carolinensis]
Unigene37710_OH_aA	1177	1457	66.2188	gi|57530610|ref|NP_001006342.1|	223.4	1e-56	uncharacterized protein LOC420161 precursor [Gallus gallus]
Unigene24883_OH_aA	554	685	66.1423	gi|327282586|ref|XP_003226023.1|	130.6	3e-29	PREDICTED: NADH dehydrogenase [ubiquinone] 1 subunit C2-like [Anolis carolinensis]
Unigene35553_OH_aA	1733	2142	66.118	gi|327273540|ref|XP_003221538.1|	543.9	8e-153	PREDICTED: NADH-cytochrome b5 reductase 3-like [Anolis carolinensis]
CL3717.Contig1_OH_aA	1585	1959	66.1156	--	--	--	--
Unigene40346_OH_aA	694	856	65.9801	gi|327268579|ref|XP_003219074.1|	233.4	6e-60	PREDICTED: hypothetical protein LOC100565429 [Anolis carolinensis]
Unigene31589_OH_aA	1351	1666	65.9657	gi|327284215|ref|XP_003226834.1|	686	0	PREDICTED: sodium/potassium-transporting ATPase subunit alpha-1-like [Anolis carolinensis]
Unigene37771_OH_aA	309	381	65.9576	--	--	--	--
Unigene1644_OH_aA	643	792	65.889	gi|301629037|ref|XP_002943655.1|	138.7	1e-31	PREDICTED: hypothetical protein LOC100497771 [Xenopus (Silurana) tropicalis]
Unigene41439_OH_aA	304	374	65.8107	gi|149640897|ref|XP_001511259.1|	116.7	2e-25	PREDICTED: malate dehydrogenase, cytoplasmic [Ornithorhynchus anatinus]
Unigene15875_OH_aA	1083	1332	65.7922	gi|327276633|ref|XP_003223072.1|	350.1	9e-95	PREDICTED: receptor expression-enhancing protein 5-like [Anolis carolinensis]
Unigene481_OH_aA	264	323	65.4481	--	--	--	--
Unigene41395_OH_aA	1052	1286	65.3919	gi|334359125|pdb|3AV2|A	265.4	3e-69	Chain A, The Human Nucleosome Structure Containing The Histone Variant H3.3 >gi|334359129|pdb|3AV2|E Chain E, The Human Nucleosome Structure Containing The Histone Variant H3.3
Unigene32355_OH_aA	608	742	65.2828	gi|84029303|sp|P0C0U8.1|HBB1_DRYCE	268.9	9e-71	RecName: Full=Hemoglobin subunit beta-1; AltName: Full=Beta-1-globin; AltName: Full=Hemoglobin beta-1 chain; AltName: Full=Hemoglobin beta-I chain
Unigene41415_OH_aA	686	837	65.2679	--	--	--	--
CL7016.Contig1_OH_aA	2283	2785	65.2556	gi|3378474|emb|CAA76183.1|	79.7	6e-13	nebulin [Oryctolagus cuniculus]
Unigene26302_OH_aA	637	777	65.2499	gi|17367183|sp|Q9W7L0.3|ENOA_PYTRG	317.8	2e-85	RecName: Full=Alpha-enolase; AltName: Full=2-phospho-D-glycerate hydro-lyase; AltName: Full=Phosphopyruvate hydratase >gi|5305427|gb|AAD41646.1|AF072589_1 alpha enolase [Python regius]
CL7252.Contig1_OH_aA	246	300	65.2356	--	--	--	--
CL1237.Contig1_OH_aA	1941	2366	65.206	gi|327260842|ref|XP_003215242.1|	992.3	0	PREDICTED: LOW QUALITY PROTEIN: t-complex protein 1 subunit delta-like [Anolis carolinensis]
Unigene1498_OH_aA	1188	1442	64.9303	gi|327265069|ref|XP_003217331.1|	523.5	7e-147	PREDICTED: protein Tob1-like [Anolis carolinensis]
Unigene7615_OH_aA	1916	2324	64.8842	gi|57525300|ref|NP_001006216.1|	958	0	T-complex protein 1 subunit zeta [Gallus gallus] >gi|82233762|sp|Q5ZJ54.3|TCPZ_CHICK RecName: Full=T-complex protein 1 subunit zeta; Short=TCP-1-zeta; AltName: Full=CCT-zeta
Unigene27927_OH_aA	543	658	64.8223	gi|57530169|ref|NP_001006433.1|	225.7	7e-58	cleavage stimulation factor subunit 2 [Gallus gallus]
Unigene41430_OH_aA	308	372	64.6087	gi|388328107|pdb|4DDG|A	183.3	2e-45	Chain A, Crystal Structure Of Human Otub1UBCH5B~UBUB >gi|388328108|pdb|4DDG|B Chain B, Crystal Structure Of Human Otub1UBCH5B~UBUB >gi|388328109|pdb|4DDG|C Chain C, Crystal Structure Of Human Otub1UBCH5B~UBUB >gi|388328113|pdb|4DDG|J Chain J, Crystal Structure Of Human Otub1UBCH5B~UBUB >gi|388328114|pdb|4DDG|K Chain K, Crystal Structure Of Human Otub1UBCH5B~UBUB >gi|388328115|pdb|4DDG|L Chain L, …
Unigene40744_OH_aA	885	1068	64.5545	--	--	--	--
Unigene34925_OH_aA	634	765	64.5462	--	--	--	--
Unigene41434_OH_aA	279	336	64.4219	--	--	--	--
Unigene7623_OH_aA	1071	1287	64.2817	--	--	--	--
Unigene28903_OH_aA	371	445	64.163	--	--	--	--
Unigene9000_OH_aA	978	1173	64.159	gi|224073935|ref|XP_002191642.1|	478.8	1e-133	PREDICTED: proteasome (prosome, macropain) subunit, beta type, 7 [Taeniopygia guttata]
CL3408.Contig1_OH_aA	1272	1525	64.1329	--	--	--	--
Unigene16280_OH_aA	632	757	64.0733	gi|3132906|gb|AAC16420.1|	70.9	4e-11	acetylcholinesterase [Bungarus fasciatus]
Unigene29046_OH_aA	807	966	64.0327	gi|327284787|ref|XP_003227117.1|	287.3	4e-76	PREDICTED: myosin light chain 1, cardiac muscle-like [Anolis carolinensis]
Unigene15968_OH_aA	738	883	64.0034	--	--	--	--
Unigene16424_OH_aA	1361	1626	63.9088	gi|126322035|ref|XP_001367903.1|	298.5	4e-79	PREDICTED: translocon-associated protein subunit alpha-like [Monodelphis domestica]
Unigene28550_OH_aA	525	626	63.7843	gi|327276990|ref|XP_003223249.1|	267.3	1e-70	PREDICTED: proliferation-associated protein 2G4-like [Anolis carolinensis]
Unigene41432_OH_aA	1502	1788	63.679	gi|327279791|ref|XP_003224639.1|	416.4	1e-114	PREDICTED: cyclic AMP-dependent transcription factor ATF-5-like [Anolis carolinensis]
Unigene17505_OH_aA	211	251	63.6341	gi|397510982|ref|XP_003825862.1|	58.9	7e-08	PREDICTED: ADP-ribosylation factor 3 isoform 2 [Pan paniscus]
Unigene1139_OH_aA	358	425	63.5045	--	--	--	--
Unigene25147_OH_aA	1498	1778	63.4919	gi|327278707|ref|XP_003224102.1|	709.1	0	PREDICTED: creatine kinase B-type-like [Anolis carolinensis]
CL1578.Contig2_OH_aA	515	610	63.3609	--	--	--	--
Unigene31667_OH_aA	548	649	63.3523	gi|327272524|ref|XP_003221034.1|	349	5e-95	PREDICTED: hsc70-interacting protein-like [Anolis carolinensis]
Unigene24994_OH_aA	317	375	63.2806	--	--	--	--
CL2197.Contig1_OH_aA	225	266	63.2408	--	--	--	--
CL4698.Contig1_OH_aA	267	315	63.1099	gi|327263195|ref|XP_003216406.1|	171.8	7e-42	PREDICTED: myocyte-specific enhancer factor 2C-like [Anolis carolinensis]
Unigene17833_OH_aA	951	1118	62.8868	gi|301767894|ref|XP_002919381.1|	395.2	2e-108	PREDICTED: proteasome subunit beta type-4-like [Ailuropoda melanoleuca]
Unigene15795_OH_aA	532	623	62.6433	gi|395861093|ref|XP_003802828.1|	123.2	4e-27	PREDICTED: interferon-induced transmembrane protein 3-like [Otolemur garnettii]
Unigene32727_OH_aA	1012	1184	62.5849	gi|327288819|ref|XP_003229122.1|	457.2	5e-127	PREDICTED: protein CASC4-like [Anolis carolinensis]
Unigene15886_OH_aA	1095	1280	62.5309	--	--	--	--
Unigene27592_OH_aA	1479	1725	62.3906	gi|327276080|ref|XP_003222799.1|	342	4e-92	PREDICTED: phosphatidylethanolamine-binding protein 1-like [Anolis carolinensis]
Unigene15526_OH_aA	439	512	62.3884	--	--	--	--
Unigene15966_OH_aA	2777	3236	62.3349	gi|327277368|ref|XP_003223437.1|	111.3	2e-22	PREDICTED: fibronectin type-III domain-containing protein 3a-like, partial [Anolis carolinensis]
Unigene1592_OH_aA	2642	3076	62.2805	gi|327266035|ref|XP_003217812.1|	1070.1	0	PREDICTED: dolichyl-diphosphooligosaccharide--protein glycosyltransferase subunit 1-like [Anolis carolinensis]
Unigene15624_OH_aA	2095	2439	62.2768	gi|327278100|ref|XP_003223800.1|	500	1e-139	PREDICTED: UV excision repair protein RAD23 homolog B-like [Anolis carolinensis]
Unigene34643_OH_aA	968	1125	62.1693	--	--	--	--
Unigene29139_OH_aA	904	1047	61.9551	gi|148228778|ref|NP_001081217.1|	369.4	1e-100	proteasome subunit Y [Xenopus laevis] >gi|76779604|gb|AAI06526.1| LOC397716 protein [Xenopus laevis]
CL326.Contig3_OH_aA	1132	1311	61.9519	--	--	--	--
Unigene7620_OH_aA	2168	2510	61.9317	gi|327264528|ref|XP_003217065.1|	330.9	1e-88	PREDICTED: prostaglandin E synthase 3-like [Anolis carolinensis]
Unigene15949_OH_aA	576	666	61.8515	gi|332865004|ref|XP_003318427.1|	133.3	5e-30	PREDICTED: ubiquitin-conjugating enzyme E2 C-like [Pan troglodytes]
Unigene36703_OH_aA	1928	2229	61.8446	gi|327259893|ref|XP_003214770.1|	1075.8	0	PREDICTED: eukaryotic translation initiation factor 4 gamma 2-like [Anolis carolinensis]
Unigene819_OH_aA	785	907	61.8068	gi|327281621|ref|XP_003225545.1|	89	2e-16	PREDICTED: nucleolin-like [Anolis carolinensis]
CL5664.Contig1_OH_aA	680	785	61.7532	--	--	--	--
Unigene12121_OH_aA	1187	1370	61.7402	gi|327286763|ref|XP_003228099.1|	299.3	2e-79	PREDICTED: calmodulin-like [Anolis carolinensis]
Unigene25570_OH_aA	882	1015	61.5596	gi|327284479|ref|XP_003226965.1|	375.9	1e-102	PREDICTED: 26S proteasome non-ATPase regulatory subunit 8-like [Anolis carolinensis]
Unigene28950_OH_aA	1341	1537	61.3117	--	--	--	--
CL4180.Contig1_OH_aA	2008	2299	61.2454	gi|395455152|sp|B6EWW8.1|V5NTD_GLOBR	1003	0	RecName: Full=Snake venom 5&apos;-nucleotidase; Short=5&apos;-NT; AltName: Full=Ecto-5&apos;-nucleotidase; Flags: Precursor >gi|211926756|dbj|BAG82602.1| ecto-5&apos;-nucleotidase [Gloydius brevicaudus]
Unigene39311_OH_aA	783	896	61.2132	gi|325120835|emb|CBZ56390.1|	55.1	3e-06	Methyltransferase-like protein, related [Neospora caninum Liverpool]
CL326.Contig5_OH_aA	435	497	61.1175	--	--	--	--
Unigene9098_OH_aA	1780	2032	61.0664	--	--	--	--
Unigene8653_OH_aA	1025	1170	61.0605	--	--	--	--
Unigene7724_OH_aA	1170	1332	60.8999	gi|327288789|ref|XP_003229107.1|	453.4	9e-126	PREDICTED: cytochrome c1, heme protein, mitochondrial-like [Anolis carolinensis]
Unigene28737_OH_aA	240	273	60.8485	--	--	--	--
Unigene11081_OH_aA	1929	2194	60.8419	gi|60302774|ref|NP_001012581.1|	1016.5	0	T-complex protein 1 subunit epsilon [Gallus gallus]
CL1833.Contig3_OH_aA	511	581	60.821	gi|363735918|ref|XP_421979.3|	52.4	9e-06	PREDICTED: titin [Gallus gallus]
Unigene29047_OH_aA	256	291	60.8067	gi|327284787|ref|XP_003227117.1|	82.4	6e-15	PREDICTED: myosin light chain 1, cardiac muscle-like [Anolis carolinensis]
Unigene37884_OH_aA	670	760	60.6788	--	--	--	--
Unigene35588_OH_aA	643	727	60.4814	gi|149716835|ref|XP_001498794.1|	63.2	9e-09	PREDICTED: porimin-like [Equus caballus]
Unigene28823_OH_aA	331	374	60.4425	--	--	--	--
CL20.Contig15_OH_aA	759	856	60.3296	--	--	--	--
Unigene41441_OH_aA	399	449	60.1966	gi|197127654|gb|ACH44152.1|	100.5	2e-20	putative ATP synthase e chain mitochondrial variant 1 [Taeniopygia guttata]
Unigene38293_OH_aA	1173	1319	60.1513	gi|50746643|ref|XP_420590.1|	235.7	3e-60	PREDICTED: cyclin-I [Gallus gallus]
Unigene41446_OH_aA	346	389	60.1412	gi|350536085|ref|NP_001232228.1|	108.6	7e-23	putative translocase of outer mitochondrial membrane 7 variant 2 [Taeniopygia guttata] >gi|197129611|gb|ACH46109.1| putative translocase of outer mitochondrial membrane 7 variant 1 [Taeniopygia guttata] >gi|197129612|gb|ACH46110.1| putative translocase of outer mitochondrial membrane 7 variant 2 [Taeniopygia guttata] >gi|197129613|gb|ACH46111.1| putative translocase of outer mitochondrial membran…
Unigene15957_OH_aA	1200	1349	60.1353	gi|327288018|ref|XP_003228725.1|	448.4	3e-124	PREDICTED: acidic leucine-rich nuclear phosphoprotein 32 family member E-like isoform 1 [Anolis carolinensis]
Unigene707_OH_aA	2230	2506	60.1139	gi|327286578|ref|XP_003228007.1|	1043.5	0	PREDICTED: stress-induced-phosphoprotein 1-like [Anolis carolinensis]
Unigene13_OH_aA	1728	1941	60.087	--	--	--	--
Unigene171_OH_aA	765	858	59.9963	--	--	--	--
Unigene36457_OH_aA	5893	6591	59.8292	gi|327268666|ref|XP_003219117.1|	85.9	2e-14	PREDICTED: e3 ubiquitin-protein ligase listerin-like isoform 1 [Anolis carolinensis]
CL304.Contig2_OH_aA	2250	2516	59.8173	gi|387165368|gb|AFJ59923.1|	1302	0	OVF precursor protein [Ophiophagus hannah]
Unigene24710_OH_aA	1730	1933	59.7701	gi|327270763|ref|XP_003220158.1|	663.7	0	PREDICTED: endophilin-B1-like isoform 1 [Anolis carolinensis]
Unigene40967_OH_aA	375	419	59.7697	--	--	--	--
CL3408.Contig3_OH_aA	387	432	59.7133	--	--	--	--
Unigene36955_OH_aA	389	434	59.6813	--	--	--	--
Unigene15829_OH_aA	500	557	59.5914	--	--	--	--
Unigene26392_OH_aA	876	975	59.5387	gi|363732082|ref|XP_003641059.1|	64.3	7e-09	PREDICTED: uncharacterized protein LOC100859742 [Gallus gallus]
Unigene35510_OH_aA	602	669	59.4467	gi|327286560|ref|XP_003227998.1|	213.4	4e-54	PREDICTED: tuftelin-like [Anolis carolinensis]
Unigene39376_OH_aA	214	237	59.2425	--	--	--	--
Unigene40247_OH_aA	242	268	59.2404	gi|187607213|ref|NP_001120026.1|	141	1e-32	uncharacterized protein LOC100144990 [Xenopus (Silurana) tropicalis] >gi|165970484|gb|AAI58331.1| LOC100144990 protein [Xenopus (Silurana) tropicalis]
Unigene31257_OH_aA	489	541	59.1816	--	--	--	--
Unigene32865_OH_aA	245	271	59.17	--	--	--	--
Unigene31510_OH_aA	3108	3437	59.1558	gi|21553105|ref|NP_660126.1|	245	1e-62	allograft inflammatory factor 1-like [Mus musculus] >gi|157819519|ref|NP_001102048.1| allograft inflammatory factor 1-like [Rattus norvegicus] >gi|81906255|sp|Q9EQX4.1|AIF1L_MOUSE RecName: Full=Allograft inflammatory factor 1-like; AltName: Full=Ionized calcium-binding adapter molecule 2 >gi|12082067|dbj|BAB20749.1| ionized calcium binding adapter molecule 2 (Iba2) [Mus musculus] >gi|19354046|gb|…
Unigene33296_OH_aA	295	326	59.1145	--	--	--	--
Unigene32133_OH_aA	482	532	59.0423	gi|82232159|sp|Q5MCS0.1|VSPHA_LAPHA	79	7e-14	RecName: Full=Serine protease harobin; AltName: Full=Fibrin(ogen)olytic enzyme; AltName: Full=Snake venom serine protease; Short=SVSP; Flags: Precursor >gi|56566179|gb|AAV98367.1| serine protease precursor [Lapemis hardwickii]
Unigene40971_OH_aA	233	257	59.0032	--	--	--	--
Unigene17850_OH_aA	315	347	58.9274	--	--	--	--
Unigene28829_OH_aA	1058	1165	58.9032	gi|224095092|ref|XP_002197796.1|	553.5	5e-156	PREDICTED: solute carrier family 25 (mitochondrial carrier; peroxisomal membrane protein, 34kDa), member 17 [Taeniopygia guttata]
Unigene38035_OH_aA	1568	1722	58.747	gi|147898729|ref|NP_001086000.1|	211.8	6e-53	choline transporter-like protein 4 [Xenopus laevis] >gi|82184136|sp|Q6GN42.1|CTL4_XENLA RecName: Full=Choline transporter-like protein 4; AltName: Full=Solute carrier family 44 member 4 >gi|49119531|gb|AAH73678.1| MGC83045 protein [Xenopus laevis]
CL6178.Contig1_OH_aA	1213	1331	58.697	--	--	--	--
Unigene7711_OH_aA	791	867	58.6329	gi|118403568|ref|NP_001072817.1|	316.6	7e-85	heat shock protein beta-1 [Xenopus (Silurana) tropicalis] >gi|113197742|gb|AAI21618.1| heat shock 27kDa protein 1 [Xenopus (Silurana) tropicalis]
Unigene40137_OH_aA	316	346	58.5717	--	--	--	--
Unigene15926_OH_aA	1040	1138	58.5339	gi|327286771|ref|XP_003228103.1|	462.2	1e-128	PREDICTED: chloride intracellular channel protein 1-like [Anolis carolinensis]
Unigene17654_OH_aA	1857	2031	58.5055	gi|327281612|ref|XP_003225541.1|	767.7	0	PREDICTED: intestinal-type alkaline phosphatase 1-like [Anolis carolinensis]
Unigene21966_OH_aA	538	588	58.4647	gi|13385012|ref|NP_079847.1|	202.6	6e-51	mitochondrial import inner membrane translocase subunit TIM16 [Mus musculus] >gi|23396745|sp|Q9CQV1.1|TIM16_MOUSE RecName: Full=Mitochondrial import inner membrane translocase subunit TIM16; AltName: Full=Mitochondria-associated granulocyte macrophage CSF-signaling molecule; AltName: Full=Presequence translocated-associated motor subunit PAM16 >gi|18041972|gb|AAL57766.1|AF349454_1 mitochondria as…
CL1169.Contig1_OH_aA	2274	2485	58.4567	--	--	--	--
CL565.Contig3_OH_aA	229	250	58.3987	--	--	--	--
Unigene41410_OH_aA	977	1066	58.3662	gi|351702314|gb|EHB05233.1|	391.3	3e-107	Oligoribonuclease, mitochondrial [Heterocephalus glaber]
CL5219.Contig1_OH_aA	462	504	58.3562	gi|18157526|dbj|BAB83841.1|	135.6	6e-31	ReO_6 [Oryzias latipes]
Unigene10640_OH_aA	325	354	58.2664	gi|327272688|ref|XP_003221116.1|	136.3	3e-31	PREDICTED: matrix Gla protein-like [Anolis carolinensis]
Unigene28549_OH_aA	1513	1645	58.1601	gi|327276990|ref|XP_003223249.1|	415.2	3e-114	PREDICTED: proliferation-associated protein 2G4-like [Anolis carolinensis]
Unigene41437_OH_aA	483	525	58.1448	--	--	--	--
CL382.Contig11_OH_aA	1963	2132	58.0986	gi|224066373|ref|XP_002188184.1|	976.9	0	PREDICTED: inosine monophosphate dehydrogenase 2 [Taeniopygia guttata]
Unigene37155_OH_aA	1536	1668	58.0903	gi|327277380|ref|XP_003223443.1|	674.9	0	PREDICTED: hypothetical protein LOC100553651 [Anolis carolinensis]
CL6524.Contig1_OH_aA	736	799	58.0721	--	--	--	--
Unigene40549_OH_aA	230	249	57.9122	gi|39579174|gb|AAR28760.1|	55.1	1e-06	DNA-dependent protein kinase catalytic subunit [Gallus gallus]
Unigene15539_OH_aA	571	618	57.8963	gi|327278200|ref|XP_003223850.1|	126.3	6e-28	PREDICTED: H/ACA ribonucleoprotein complex subunit 3-like [Anolis carolinensis]
Unigene2531_OH_aA	1009	1091	57.8405	--	--	--	--
Unigene28525_OH_aA	1694	1830	57.7878	gi|334324672|ref|XP_001371747.2|	993	0	PREDICTED: sorting nexin-27-like [Monodelphis domestica]
Unigene31233_OH_aA	877	947	57.7629	gi|327281787|ref|XP_003225628.1|	164.1	7e-39	PREDICTED: lymphocyte antigen 86-like [Anolis carolinensis]
Unigene41272_OH_aA	705	761	57.7423	gi|307209185|gb|EFN86296.1|	62.4	1e-08	hypothetical protein EAI_03492 [Harpegnathos saltator]
Unigene28728_OH_aA	774	832	57.5017	gi|149570923|ref|XP_001512226.1|	288.1	2e-76	PREDICTED: histone H1x-like [Ornithorhynchus anatinus]
Unigene494_OH_aA	361	388	57.4941	--	--	--	--
Unigene41061_OH_aA	327	351	57.4193	gi|327268644|ref|XP_003219106.1|	109	6e-23	PREDICTED: ubiquitin carboxyl-terminal hydrolase 25-like [Anolis carolinensis]
Unigene28569_OH_aA	2005	2148	57.3084	gi|327283043|ref|XP_003226251.1|	661.4	0	PREDICTED: branched-chain-amino-acid aminotransferase, mitochondrial-like [Anolis carolinensis]
Unigene27217_OH_aA	1318	1411	57.2677	--	--	--	--
Unigene7641_OH_aA	2478	2648	57.163	gi|363746126|ref|XP_003643535.1|	132.9	7e-29	PREDICTED: plasmalemma vesicle-associated protein-like [Gallus gallus]
Unigene31729_OH_aA	1997	2133	57.1362	gi|327291105|ref|XP_003230262.1|	1010.4	0	PREDICTED: t-complex protein 1 subunit gamma-like isoform 1 [Anolis carolinensis]
Unigene15826_OH_aA	1014	1083	57.1333	gi|327289325|ref|XP_003229375.1|	429.9	8e-119	PREDICTED: proteasome subunit beta type-5-like [Anolis carolinensis]
Unigene39711_OH_aA	269	287	57.0727	gi|6576738|dbj|BAA88337.1|	84	2e-15	ORF2 [Acanthochelys spixii]
Unigene22710_OH_aA	1572	1677	57.0662	gi|327281621|ref|XP_003225545.1|	706.4	0	PREDICTED: nucleolin-like [Anolis carolinensis]
Unigene41455_OH_aA	440	469	57.0189	gi|327288620|ref|XP_003229024.1|	172.9	3e-42	PREDICTED: ATP synthase subunit g, mitochondrial-like [Anolis carolinensis]
Unigene26244_OH_aA	307	327	56.9781	--	--	--	--
Unigene15529_OH_aA	1833	1952	56.966	gi|327277111|ref|XP_003223309.1|	349.4	3e-94	PREDICTED: glutamate dehydrogenase 1, mitochondrial-like [Anolis carolinensis]
Unigene31775_OH_aA	226	240	56.8069	gi|327280754|ref|XP_003225116.1|	143.7	2e-33	PREDICTED: transmembrane protein 147-like [Anolis carolinensis]
Unigene33703_OH_aA	1640	1740	56.755	--	--	--	--
Unigene7596_OH_aA	427	453	56.7504	--	--	--	--
Unigene41421_OH_aA	1111	1177	56.671	gi|50752556|ref|XP_422829.1|	350.5	7e-95	PREDICTED: translocon-associated protein subunit gamma [Gallus gallus]
Unigene28915_OH_aA	420	444	56.5499	gi|327266130|ref|XP_003217859.1|	196.4	2e-49	PREDICTED: LOW QUALITY PROTEIN: inositol 1,4,5-trisphosphate receptor type 1-like [Anolis carolinensis]
Unigene38238_OH_aA	525	555	56.5499	--	--	--	--
CL2762.Contig1_OH_aA	988	1044	56.5252	gi|327284704|ref|XP_003227076.1|	402.5	1e-110	PREDICTED: cytochrome b-c1 complex subunit Rieske, mitochondrial-like [Anolis carolinensis]
Unigene15480_OH_aA	2039	2152	56.4577	gi|327283135|ref|XP_003226297.1|	1093.2	0	PREDICTED: phosphoglucomutase-2-like [Anolis carolinensis]
Unigene7803_OH_aA	1364	1438	56.3953	gi|224049534|ref|XP_002197094.1|	297.7	7e-79	PREDICTED: DC2 protein [Taeniopygia guttata]
CL6091.Contig2_OH_aA	1000	1054	56.3818	--	--	--	--
Unigene34245_OH_aA	364	383	56.2854	--	--	--	--
Unigene26785_OH_aA	861	905	56.2269	gi|327286002|ref|XP_003227720.1|	159.5	1e-37	PREDICTED: cytochrome c oxidase subunit 6B1-like [Anolis carolinensis]
Unigene41413_OH_aA	775	813	56.1161	gi|327263395|ref|XP_003216505.1|	247.3	5e-64	PREDICTED: iron-sulfur cluster assembly 1 homolog, mitochondrial-like [Anolis carolinensis]
Unigene36059_OH_aA	534	560	56.0977	--	--	--	--
Unigene38236_OH_aA	437	458	56.0638	--	--	--	--
Unigene39324_OH_aA	755	790	55.973	gi|139947860|ref|NP_001077185.1|	250.4	5e-65	THO complex subunit 5 homolog [Bos taurus] >gi|160358753|sp|A4IFQ0.1|THOC5_BOVIN RecName: Full=THO complex subunit 5 homolog >gi|134024821|gb|AAI34699.1| MGC148498 protein [Bos taurus]
Unigene26144_OH_aA	1031	1077	55.8799	gi|327277121|ref|XP_003223314.1|	399.1	1e-109	PREDICTED: mitochondrial import inner membrane translocase subunit Tim23-like [Anolis carolinensis]
Unigene17592_OH_aA	651	679	55.794	gi|397510982|ref|XP_003825862.1|	35.8	1e-82	PREDICTED: ADP-ribosylation factor 3 isoform 2 [Pan paniscus]
Unigene12575_OH_aA	1081	1125	55.6705	gi|224094396|ref|XP_002188496.1|	606.3	7e-172	PREDICTED: methionyl aminopeptidase 2 [Taeniopygia guttata]
Unigene28978_OH_aA	735	764	55.6038	--	--	--	--
Unigene26832_OH_aA	2128	2210	55.5545	gi|327265933|ref|XP_003217762.1|	360.5	1e-97	PREDICTED: ADP-ribosylation factor 4-like [Anolis carolinensis]
Unigene38225_OH_aA	2290	2378	55.5488	gi|183396273|gb|ACC62007.1|	56.2	7e-06	hydroxyproline-rich glycoprotein [Cryptosporidium hominis]
Unigene39736_OH_aA	240	249	55.4992	--	--	--	--
Unigene28750_OH_aA	454	471	55.4962	--	--	--	--
Unigene1080_OH_aA	457	474	55.4831	gi|344285833|ref|XP_003414664.1|	125.2	8e-28	PREDICTED: protein Tob1-like [Loxodonta africana]
Unigene20747_OH_aA	2708	2806	55.4291	gi|327288158|ref|XP_003228795.1|	767.3	0	PREDICTED: glutamine synthetase-like, partial [Anolis carolinensis]
Unigene32101_OH_aA	4497	4657	55.3964	gi|2266994|gb|AAB63466.1|	1730.3	0	O-linked GlcNAc transferase [Homo sapiens] >gi|6911265|gb|AAF31458.1| HRNT1 [Homo sapiens] >gi|18250916|emb|CAC86129.1| UDP-N-acetylglucosamine: polypeptide-N-acetylglucosaminyl transferase [Homo sapiens] >gi|119625690|gb|EAX05285.1| O-linked N-acetylglucosamine (GlcNAc) transferase (UDP-N-acetylglucosamine:polypeptide-N-acetylglucosaminyl transferase), isoform CRA_a [Homo sapiens]
Unigene34906_OH_aA	529	547	55.3134	--	--	--	--
CL7073.Contig1_OH_aA	328	338	55.1241	--	--	--	--
Unigene41082_OH_aA	1488	1533	55.1109	gi|148224158|ref|NP_001084140.1|	702.2	0	guanine nucleotide-binding protein G(I)/G(S)/G(T) subunit beta-1 [Xenopus laevis] >gi|54261466|gb|AAH84263.1| XGbeta1 protein [Xenopus laevis]
Unigene14290_OH_aA	1376	1417	55.0871	gi|327284876|ref|XP_003227161.1|	174.1	1e-41	PREDICTED: hypothetical protein LOC100567022 [Anolis carolinensis]
Unigene41436_OH_aA	1140	1173	55.0417	gi|327283181|ref|XP_003226320.1|	448	3e-124	PREDICTED: GTP-binding nuclear protein Ran-like isoform 1 [Anolis carolinensis] >gi|327283183|ref|XP_003226321.1| PREDICTED: GTP-binding nuclear protein Ran-like isoform 2 [Anolis carolinensis]
Unigene28210_OH_aA	409	420	54.9319	gi|327260906|ref|XP_003215274.1|	197.2	1e-49	PREDICTED: nuclear nucleic acid-binding protein C1D-like [Anolis carolinensis]
Unigene28412_OH_aA	2173	2231	54.921	gi|348559126|ref|XP_003465367.1|	797.7	0	PREDICTED: sphingomyelin phosphodiesterase-like [Cavia porcellus]
Unigene13366_OH_aA	1477	1516	54.9057	gi|363745276|ref|XP_427091.2|	364.8	5e-99	PREDICTED: glycolipid transfer protein [Gallus gallus]
Unigene15959_OH_aA	1142	1172	54.8984	gi|350537247|ref|NP_001232518.1|	241.9	4e-62	putative microtubule-associated protein 1 light chain 3 alpha [Taeniopygia guttata] >gi|197127201|gb|ACH43699.1| putative microtubule-associated protein 1 light chain 3 alpha [Taeniopygia guttata]
Unigene28474_OH_aA	267	274	54.8956	--	--	--	--
Unigene32992_OH_aA	200	205	54.8305	--	--	--	--
Unigene38239_OH_aA	806	826	54.8206	gi|327282526|ref|XP_003225993.1|	279.6	9e-74	PREDICTED: signal peptidase complex catalytic subunit SEC11C-like [Anolis carolinensis]
Unigene29129_OH_aA	537	550	54.7882	gi|55587728|ref|XP_513650.1|	179.1	7e-44	PREDICTED: hepatitis B virus X-interacting protein isoform 5 [Pan troglodytes] >gi|397478760|ref|XP_003810705.1| PREDICTED: hepatitis B virus X-interacting protein [Pan paniscus] >gi|397478762|ref|XP_003810706.1| PREDICTED: hepatitis B virus X-interacting protein [Pan paniscus]
Unigene28811_OH_aA	717	733	54.6869	gi|359321563|ref|XP_003639626.1|	81.3	4e-14	PREDICTED: lysosomal-associated transmembrane protein 4A isoform 1 [Canis lupus familiaris]
Unigene37841_OH_aA	609	621	54.5472	--	--	--	--
Unigene31900_OH_aA	1209	1232	54.5108	gi|224070049|ref|XP_002195352.1|	229.2	2e-58	PREDICTED: hypothetical protein [Taeniopygia guttata]
Unigene34880_OH_aA	212	216	54.5025	gi|315434200|ref|NP_001186775.1|	104.4	1e-21	selenoprotein P, plasma, 1 precursor [Oryctolagus cuniculus]
Unigene27728_OH_aA	223	227	54.4527	gi|327272774|ref|XP_003221159.1|	52.4	6e-06	PREDICTED: phosphate carrier protein, mitochondrial-like isoform 2 [Anolis carolinensis]
CL4181.Contig1_OH_aA	1460	1484	54.3725	gi|157695083|gb|ABV66132.1|	468.4	3e-130	immunoglobulin Y heavy chain constant region [Anolis carolinensis]
Unigene15872_OH_aA	755	767	54.3434	gi|297302693|ref|XP_002806043.1|	55.1	3e-06	PREDICTED: hypothetical protein LOC100425147, partial [Macaca mulatta]
Unigene41435_OH_aA	570	579	54.3378	gi|118103044|ref|XP_001234221.1|	55.5	1e-06	PREDICTED: coiled-coil domain-containing protein 56 [Gallus gallus]
Unigene41412_OH_aA	1249	1266	54.2213	gi|327259839|ref|XP_003214743.1|	718.4	0	PREDICTED: eukaryotic translation initiation factor 3 subunit M-like [Anolis carolinensis]
CL7302.Contig1_OH_aA	1356	1374	54.2033	gi|74000377|ref|XP_864907.1|	511.9	2e-143	PREDICTED: tropomyosin alpha-4 chain isoform 6 [Canis lupus familiaris] >gi|395822276|ref|XP_003784447.1| PREDICTED: tropomyosin alpha-1 chain [Otolemur garnettii]
CL902.Contig1_OH_aA	578	585	54.141	gi|188501733|gb|ACD54835.1|	166.4	6e-40	MHC class I antigen [Conolophus subcristatus]
Unigene7597_OH_aA	1054	1066	54.1022	gi|327264858|ref|XP_003217228.1|	576.2	8e-163	PREDICTED: PKHD domain-containing transmembrane protein C17orf101 homolog [Anolis carolinensis]
Unigene41422_OH_aA	454	459	54.0823	gi|332216432|ref|XP_003257355.1|	128.3	9e-29	PREDICTED: hypothetical protein LOC100589120 [Nomascus leucogenys]
Unigene15553_OH_aA	1204	1217	54.0708	gi|327269412|ref|XP_003219488.1|	414.8	3e-114	PREDICTED: receptor-binding cancer antigen expressed on SiSo cells-like [Anolis carolinensis]
Unigene33896_OH_aA	1570	1581	53.868	--	--	--	--
Unigene31749_OH_aA	608	612	53.8451	--	--	--	--
Unigene28335_OH_aA	1946	1956	53.7681	gi|363737476|ref|XP_413703.3|	420.6	1e-115	PREDICTED: neuroplastin [Gallus gallus]
Unigene7786_OH_aA	620	623	53.752	gi|327288320|ref|XP_003228876.1|	191	2e-47	PREDICTED: prefoldin subunit 6-like [Anolis carolinensis]
Unigene38990_OH_aA	663	665	53.6546	--	--	--	--
Unigene37967_OH_aA	372	373	53.637	--	--	--	--
CL3600.Contig2_OH_aA	562	563	53.5884	--	--	--	--
Unigene41424_OH_aA	688	689	53.5709	gi|149463071|ref|XP_001514439.1|	253.8	4e-66	PREDICTED: DNA-directed RNA polymerases I, II, and III subunit RPABC2-like [Ornithorhynchus anatinus] >gi|327284940|ref|XP_003227193.1| PREDICTED: DNA-directed RNA polymerases I, II, and III subunit RPABC2-like [Anolis carolinensis]
Unigene41402_OH_aA	2199	2201	53.5418	gi|327276297|ref|XP_003222906.1|	677.6	0	PREDICTED: intermediate conductance calcium-activated potassium channel protein 4-like [Anolis carolinensis]
Unigene26728_OH_aA	1549	1550	53.5277	gi|327259961|ref|XP_003214804.1|	362.5	3e-98	PREDICTED: CD81 protein-like [Anolis carolinensis]
CL2583.Contig6_OH_aA	250	250	53.4932	--	--	--	--
CL790.Contig2_OH_aA	326	326	53.4932	--	--	--	--
Unigene25112_OH_aA	449	449	53.4932	gi|327279936|ref|XP_003224711.1|	244.2	1e-63	PREDICTED: signal recognition particle 72 kDa protein-like [Anolis carolinensis]
Unigene34882_OH_aA	340	340	53.4932	--	--	--	--
Unigene39897_OH_aA	283	283	53.4932	--	--	--	--
Unigene7599_OH_aA	756	756	53.4932	gi|327271415|ref|XP_003220483.1|	320.1	5e-86	PREDICTED: ATP synthase subunit b, mitochondrial-like isoform 1 [Anolis carolinensis]
Unigene41214_OH_aA	1166	1165	53.4473	gi|327259323|ref|XP_003214487.1|	385.2	3e-105	PREDICTED: transmembrane emp24 domain-containing protein 10-like [Anolis carolinensis]
Unigene24992_OH_aA	774	773	53.4241	gi|327272588|ref|XP_003221066.1|	483	5e-135	PREDICTED: adenylosuccinate lyase-like [Anolis carolinensis]
Unigene26258_OH_aA	452	451	53.3748	--	--	--	--
Unigene41401_OH_aA	884	882	53.3722	gi|197127888|gb|ACH44386.1|	207.6	5e-52	putative ATP synthase H+ transporting mitochondrial F1 complex delta subunit [Taeniopygia guttata]
Unigene2179_OH_aA	381	380	53.3528	--	--	--	--
Unigene41443_OH_aA	527	525	53.2902	gi|348584208|ref|XP_003477864.1|	154.5	1e-36	PREDICTED: acyl carrier protein, mitochondrial-like [Cavia porcellus]
Unigene40955_OH_aA	261	260	53.2882	--	--	--	--
Unigene27495_OH_aA	1069	1062	53.1429	gi|327264043|ref|XP_003216826.1|	334.7	4e-90	PREDICTED: ras-related protein Rab-3D-like [Anolis carolinensis]
Unigene2575_OH_aA	1820	1805	53.0523	gi|327271289|ref|XP_003220420.1|	640.6	0	PREDICTED: prolargin-like [Anolis carolinensis]
Unigene29059_OH_aA	437	433	53.0035	gi|345327778|ref|XP_001513221.2|	97.8	1e-19	PREDICTED: acidic leucine-rich nuclear phosphoprotein 32 family member B-like [Ornithorhynchus anatinus]
Unigene17886_OH_aA	211	209	52.9861	gi|351697426|gb|EHB00345.1|	110.2	2e-23	Protein RER1 [Heterocephalus glaber]
Unigene34511_OH_aA	409	405	52.97	gi|145982754|gb|ABQ01132.1|	60.8	1e-08	carinatease-1 [Tropidechis carinatus]
CL2209.Contig3_OH_aA	1316	1302	52.9241	gi|354496917|ref|XP_003510570.1|	299.3	2e-79	PREDICTED: calmodulin-like [Cricetulus griseus]
Unigene32950_OH_aA	969	958	52.8859	--	--	--	--
Unigene7813_OH_aA	1413	1393	52.736	gi|327260832|ref|XP_003215237.1|	507.7	5e-142	PREDICTED: malate dehydrogenase, cytoplasmic-like [Anolis carolinensis]
Unigene29157_OH_aA	1222	1204	52.7052	--	--	--	--
Unigene37165_OH_aA	979	964	52.6736	gi|327288148|ref|XP_003228790.1|	177.6	7e-43	PREDICTED: e3 ubiquitin-protein ligase RNF19B-like [Anolis carolinensis]
Unigene40618_OH_aA	448	441	52.6574	--	--	--	--
Unigene34423_OH_aA	757	745	52.6452	gi|224051026|ref|XP_002199814.1|	236.1	1e-60	PREDICTED: CD82 molecule [Taeniopygia guttata]
Unigene37349_OH_aA	351	345	52.5788	gi|355779946|gb|EHH64422.1|	53.9	2e-06	hypothetical protein EGM_17619, partial [Macaca fascicularis]
Unigene26279_OH_aA	689	677	52.5615	gi|291396041|ref|XP_002714604.1|	179.9	7e-44	PREDICTED: cutA divalent cation tolerance homolog [Oryctolagus cuniculus]
Unigene37961_OH_aA	383	376	52.5155	--	--	--	--
CL5981.Contig2_OH_aA	2480	2433	52.4794	gi|45382929|ref|NP_990850.1|	1155.6	0	sarcoplasmic/endoplasmic reticulum calcium ATPase 1 [Gallus gallus] >gi|114305|sp|P13585.2|AT2A1_CHICK RecName: Full=Sarcoplasmic/endoplasmic reticulum calcium ATPase 1; Short=SERCA1; Short=SR Ca(2+)-ATPase 1; AltName: Full=Calcium pump 1; AltName: Full=Calcium-transporting ATPase sarcoplasmic reticulum type, fast twitch skeletal muscle isoform; AltName: Full=Endoplasmic reticulum class 1/2 Ca(2+…
CL4593.Contig2_OH_aA	339	332	52.3886	--	--	--	--
Unigene1051_OH_aA	959	936	52.2102	--	--	--	--
Unigene41442_OH_aA	484	472	52.1669	--	--	--	--
Unigene33540_OH_aA	923	900	52.1602	--	--	--	--
Unigene40148_OH_aA	236	230	52.1332	--	--	--	--
Unigene15401_OH_aA	2316	2257	52.1305	gi|327279260|ref|XP_003224375.1|	868.2	0	PREDICTED: AP-2 complex subunit mu-1-like [Anolis carolinensis]
Unigene39332_OH_aA	944	916	51.9065	gi|326930049|ref|XP_003211165.1|	558.9	1e-157	PREDICTED: THO complex subunit 5 homolog [Meleagris gallopavo]
[truncated: 67,451 more rows]

## Sheet: UNIDENTIFIED
geneID	geneLength	OH_aA_rawfragments(18693969)	OH_aA_FPKM	Nr-ID	Nr-Score	Nr-Evalue	Nr-annotation
[truncated: 39,890 more rows]

[truncated: 3 more sheets: NON-TOXIN, TOXIN, Redundancy]
