# Supplementary material for: Venom-gland transcriptome and venom proteome of the Malaysian king cobra (Ophiophagus hannah)
Source: BMC Genomics. 2015 Sep 10;16(1):687. doi: 10.1186/s12864-015-1828-2 (PMC4566206; doi:10.1186/s12864-015-1828-2)
Supplement: Additional file 2: — Malaysian Ophiophagus hannah Venom-gland Transcriptome Toxins Annotations. (XLSX 147 kb) [file 12864_2015_1828_MOESM2_ESM.xlsx]

## Sheet: Toxins_annotated ID
Malaysian Ophiophagus hannah Venom-gland Transcriptome Toxins Annotations
Three fingers toxin (3FTx)
ID	Protein ID	Subtype	gene Length	Read	FPKM	A. acid sequence	Accesion	Coverage	Species	A.acid length	ID length	Identified Protein	Previous ID	Remark
CL5711.Contig1_OH_aA	Type II alpha-neurotoxin/Long neurotoxin OH-37	L-3FTX	821	4143558	269978	MKTLLLTLVVVTIVCLDLGYSLICFNQETYRPETTTTCPDGQDICYTETWCDVWCTSRGK	gi|82193162|sp|Q53B59	1-85	[Ophiophagus hannah]	88	91	MOh_FTX01
						RVNLGCAATCPKANPGVDIICCSTDKCN
Unigene41284_OH_aA	Type II alpha-neurotoxin/Long neurotoxin LNTX1	L-3FTX	264	248120	50275.5	CLDLGYTTKCYKTGERIISETCPPGQDLCYMKTWCDVFCGSRGRVIELGCTATCPTVKPH	gi|123907654|sp|Q2VBP8	15-94	[Ophiophagus hannah]	80	94	MOh_FTX02		Full sequence
						EQITCCSTDNCNPHPKMKQR
Unigene16248_OH_aA	three-finger toxin /Pr.LNTX	L-3FTX	247	75638	16381	DLGYTMKCYKTPYVISETCPDGEDLCYTKTWCDKFCSIRGKVIELGCVATCPTVKPGVDI	gi|82208267|sp|Q7T2I3	17-88	[Pseudechis australis]	72	88	MOh_FTX03	RecName: Full=Long neurotoxin LlLong; Flags: Precursor >gi|32140574|dbj|BAC78205.1| long chain neurotoxin [Laticauda laticaudata]	Full sequence
						SCCSTENCNSHP
Unigene2346_OH_aA	hypothetical protein L345_18084, partial	L-3FTX-like	563	28079	2667.91	TRAPKNWRSHRTCLCPAWVSLWSCPVAGQIKKCKER	gi|565271029|sp|V8N212	49-82	[Ophiophagus hannah]	36	115	MOh_FTX04	RecName: Full=Long neurotoxin-like OH-31; Flags: Precursor >gi|51105379|gb|AAT97253.1| long chain neurotoxin-like protein [Ophiophagus hannah]
Unigene40768_OH_aA	hypothetical protein L345_18084, partial	L-3FTX-like	266	715	143.788	LTVVFLLEPTLELPNAPDNWRSHRTCLCPAWVPLRSRPVAGHSKQCKERG	gi|565271029|sp|V8N212	36-83	[Ophiophagus hannah]	50	115	MOh_FTX05	RecName: Full=Long neurotoxin-like OH-31; Flags: Precursor >gi|51105379|gb|AAT97253.1| long chain neurotoxin-like protein [Ophiophagus hannah]
Unigene32770_OH_aA	Neurotoxin-like protein 1	S-3FTX	468	109541	12520.7	MKTLLLTLVVVTIMCLDLGYTMKCLTKYSRVSETSQTCHVWQNLCFKKWQKGKKLSRGCT	gi|83305935|sp|P84716	1-39	[Causus rhombeatus]	60	61	MOh_FTX06	putative three finger toxin precursor [Micrurus altirostris]
Unigene32440_OH_aA	hypothetical protein L345_15308	S-3FTX-like	322	6904	1146.95	LGHTRICLTDYSKVSETIEICPDGQNFCFKKFPKGIPFLPWVNRGCAATCPRSE	gi|565302356|sp|V8N9N7	18-71	[Ophiophagus hannah]	54	86	MOh_FTX07	RecName: Full=Neurotoxin-like protein NTL2; Flags: Precursor >gi|5102575|emb|CAB45156.1| neurotoxin-like protein [Naja naja]
Unigene17523_OH_aA	Short neurotoxin SNTX11	S-3FTX	209	270	69.106	CLDLGYTLICHRTDKLQTCEPDQKFCFRKTTMFFPNHPVLLMGCSYHCPTEKYSVCCSTD	gi|123910516|sp|Q2VBP1	15-77	[Ophiophagus hannah]	63	78	MOh_FTX08		Full sequence
						KCN
Unigene16244_OH_aA	Orphan group VIII/Haditoxin/MTLP-3 muscarinic toxin-like protein 3-like protein	S-3FTX	233	25824	5928.79	DLGYTTKCYNHQSTTPETTEICPDSGYFCYKSSWIDGREGRIERGCTFTCPELTPNGKYV	gi|172048118|sp|A8N286	17-86	[Ophiophagus hannah]	70	86	MOh_FTX09		Full sequence
						YCCRRDKCNQ
CL5792.Contig3_OH_aA	Muscarinic toxin MTX6/Type A muscarinic toxin	S-3FTX	315	156	26.4919	LRYTLTCLTHESLFFETTETCSDGQNLCYAKWFAVFPG	gi|123910512|sp|Q2VBN1	18-25	[Ophiophagus hannah]	38	86	MOh_FTX10
Unigene32338_OH_aA	Type IA cytotoxin/ cardiotoxin-3	S-3FTX	248	491	105.908	CLDLGYTLKCNKLVPLFYKTCPAGKNLCYKMFMVATPKVPVKRGCIDVCPKSSLLVKYVC	gi|4753827|sp|P60301	15-81	[Naja atra]	67	81	MOh_FTX11		Full sequence
						CNTDRCN
CL3886.Contig1_OH_aA	putative three finger toxin precursor	NC-3FTX	664	4700	378.642	FYFFHSVKSLQCYTCGKTGCRDIITCAANQKFCLNHYLRKNHHRTSGCSINCNPRGSWNV	gi|331691437|sp|F5CPD4	13-84	[Micrurus altirostris]	72	84	MOh_FTX12		Full sequence
						YTECCTTDLCNT
CL4515.Contig2_OH_aA	putative three finger toxin precursor	NC-3FTX	1943	12123	333.761	MKALLFALLLVAFLFKDPVKSMECYRCGVTGCHLKITCSAEETFCYKLHNKIARLWWYGC	gi|331691437|sp|F5CPD4	1-84	[Micrurus altirostris]	84	84	MOh_FTX13		Full sequence
						AKTCTEEDSWTAYKKCCTTNLCNT
CL4515.Contig1_OH_aA	putative three finger toxin precursor	NC-3FTX	1957	3465	94.7133	MKALLFALLLVAFLFKDPVKSMECYRCGVTGCHLKITCSAEETFCYKLHNKIARLWWYGC	gi|331691437|sp|F5CPD4	1-84	[Micrurus altirostris]	84	84	MOh_FTX13		Full sequence
						AKTCTEEDSWTAYKKCCTTNLCNT
Unigene1844_OH_aA	three finger toxin-like precursor	NC-3FTX	326	18	2.9536	MRKIILCVLAVMLWSQAVDALVCYHCPNGGRCLTTTTCSSNQDQCMTIWIKGVGSLPPRY	gi|88861958|sp|Q27J50	1-92	[Lachesis muta]	92	93	MOh_FTX14		Full sequence
						GKRCGTQYECQVLNSMPDSGVSAICCGFDRCN
CL3943.Contig2_OH_aA	Probable weak neurotoxin 3FTx-Lio1	NC-3FTX	330	12	1.9452	LRFLFCFFRPGYTLMCHKCNQMVCDLNGNCAAGENQCYIAQNNSDTTRLYAIQGCTETCP	gi|310947319|sp|A7X3M9	6-79	[Liophis poecilogyrus]	74	85	MOh_FTX15
						IAEPYQKVKCCSTD
Unigene39090_OH_aA	Orphan group II/Weak neurotoxin OH-72	NC-3FTX	230	7113	1654.34	GKQFRRGCAATCPEAKPREIVQCCSTDECNH	gi|82193164|sp|Q53B61	51-81	[Ophiophagus hannah]	31	81	MOh_FTX16
Unigene39089_OH_aA	Weak neurotoxin WNTX34	NC-3FTX	238	11850	2663.42	LDLGYSLTCLNCPEQYCKRIHTCRNGENVCFKRFYEGKLLCKQFRRGCAATCPEAKPREI	gi|123913366|sp|Q2VBN2	16-86	[Ophiophagus hannah]	71	86	MOh_FTX17		Full sequence
						VQCCSTDECNH
Unigene39079_OH_aA	Weak neurotoxin WNTX34	NC-3FTX	1643	1192	38.8094	LDLGYSLTCLNCPEQYCKRIHTCRNGENVCFKRFYEGKLLCKQFRRGCAATCPERRNILI	gi|123913366|sp|Q2VBN2	16-77	[Ophiophagus hannah]	62	86	MOh_FTX18
						QQ
CL19.Contig18_OH_aA	Weak neurotoxin WNTX34	NC-3FTX	939	673	38.3396	LDLGYSLTCLNCPEQYCKRIHTCRNGENVCFKRFYEGKLLCKQFRRGCAATCPERRNILI	gi|123913366|sp|Q2VBN2	16-77	[Ophiophagus hannah]	62	86	MOh_FTX18
						QQ
CL19.Contig15_OH_aA	Weak neurotoxin WNTX34	NC-3FTX	1516	802	28.2992	LDLGYSLTCLNCPEQYCKRIHTCRNGENVCFKRFYEGKLLCKQFRRGCAATCPERRNILI	gi|123913366|sp|Q2VBN2	16-77	[Ophiophagus hannah]	62	86	MOh_FTX18
						QQ
Unigene39075_OH_aA	Weak neurotoxin WNTX34	NC-3FTX	1979	1004	27.1385	LDLGYSLTCLNCPEQYCKRIHTCRNGENVCFKRFYEGKLLCKQFRRGCAATCPERRNILI	gi|123913366|sp|Q2VBN2	16-77	[Ophiophagus hannah]	62	86	MOh_FTX18
						QQ
Unigene39082_OH_aA	Weak neurotoxin WNTX34	NC-3FTX	1451	653	24.0738	LDLGYSLTCLNCPEQYCKRIHTCRNGENVCFKRFYEGKLLCKQFRRGCAATCPERRNILI	gi|123913366|sp|Q2VBN2	16-77	[Ophiophagus hannah]	62	86	MOh_FTX18
						QQ
CL19.Contig11_OH_aA	Weak neurotoxin WNTX34	NC-3FTX	2220	925	22.2888	LDLGYSLTCLNCPEQYCKRIHTCRNGENVCFKRFYEGKLLCKQFRRGCAATCPERRNILI	gi|123913366|sp|Q2VBN2	16-77	[Ophiophagus hannah]	62	86	MOh_FTX18
						QQ
CL19.Contig13_OH_aA	Weak neurotoxin WNTX34	NC-3FTX	2028	804	21.2074	LDLGYSLTCLNCPEQYCKRIHTCRNGENVCFKRFYEGKLLCKQFRRGCAATCPERRNILI	gi|123913366|sp|Q2VBN2	16-77	[Ophiophagus hannah]	62	86	MOh_FTX18
						QQ
Unigene39077_OH_aA	Weak neurotoxin WNTX34	NC-3FTX	1787	641	19.1881	LDLGYSLTCLNCPEQYCKRIHTCRNGENVCFKRFYEGKLLCKQFRRGCAATCPERRNILI	gi|123913366|sp|Q2VBN2	16-77	[Ophiophagus hannah]	62	86	MOh_FTX18
						QQ
CL19.Contig17_OH_aA	Weak neurotoxin WNTX34	NC-3FTX	2556	880	18.4171	LDLGYSLTCLNCPEQYCKRIHTCRNGENVCFKRFYEGKLLCKQFRRGCAATCPERRNILI	gi|123913366|sp|Q2VBN2	16-77	[Ophiophagus hannah]	62	86	MOh_FTX18
						QQ
CL19.Contig21_OH_aA	Weak neurotoxin WNTX34	NC-3FTX	2364	803	18.1705	LDLGYSLTCLNCPEQYCKRIHTCRNGENVCFKRFYEGKLLCKQFRRGCAATCPERRNILI	gi|123913366|sp|Q2VBN2	16-77	[Ophiophagus hannah]	62	86	MOh_FTX18
						QQ
				4686954	364630							18
Snake venom metalloproteinase (SVMP)
ID	Protein ID	Subtype	gene Length	Read	FPKM	A. acid sequence	Accesion	Coverage	Species	A.acid length	ID length	Identified Protein Coding	Previous ID	Remark
Unigene1093_OH_aA	Hemorrhagic metalloproteinase-disintegrin-like kaouthiagin	SVMP-III	392	19655	2682.16	TDTFQRNGLPCQNNQGYCYNRTCPTLTNQCIARLGPDFTVGPDFCFDLNLSGNDVSFCRT	gi|32469675|sp|P82942	279-401	[Naja kaouthia]	126	401	MOh_SMP01	RecName: Full=Zinc metalloproteinase-disintegrin atrase-B; AltName: Full=Snake venom metalloproteinase; Short=SVMP; Flags: Precursor >gi|295387995|gb|ADG02948.1| metalloproteinase atrase B [Naja atra]
						ENGAKIPCAAKDVKCGSLYCVNRNTTDCIIPISSYDPNYGMVEPGTKCGDGMVCSKSHCV
						KVQTAY
CL7366.Contig1_OH_aA	Zinc metalloproteinase-disintegrin cobrin	SVMP-III	1788	71450	2137.63	ENGTKIPCAAKDEKCGTIYCIKRKTNLCKIRISQQDPYYGMVEPGTKCGNEMVCSKGQCV	gi|82223366|sp|Q9PVK7	535-600	[Naja kaouthia]	66	600	MOh_SMP02
						NVQTAY
Unigene36256_OH_aA	Zinc metalloproteinase-disintegrin cobrin	SVMP-III	297	4645	836.619	LWGPGVKVSPALCFTLNQNGRSCGLCRMENGTKILCEAKDVKCGRLFCKKGNSMLCNCPM	gi|82223366|sp|Q9PVK7	507-600	[Naja kaouthia]	94	600	MOh_SMP03
						SFSDPSYGIVEPGTKCGDGMVCSNGQCVDVQTAY
Unigene36255_OH_aA	Zinc metalloproteinase-disintegrin cobrin	SVMP-III	331	5144	831.326	YNGKCPIMTNQCIALLGPGVTVSRDSCFTLNRRSKGCGLCRIENGVKIPCAAKDVKCGRL	gi|82223366|sp|Q9PVK7	493-600	[Naja kaouthia]	108	600	MOh_SMP04
						FCKKGNSMLCNCPMSFSDPSYGIVEPGTKCGDGMVCSNGQCVDVQTAY
Unigene1094_OH_aA	Zinc metalloproteinase-disintegrin atrase-A	SVMP-III	232	9043	2085.08	DVNHCRMENGVKIPCAAKDVKCGRIYCKEGNKSDCISPISANDPDPGMVDPGTKCGDGMV	gi|391359381|sp|D5LMJ3	539-607	[Naja atra]	69	607	MOh_SMP05
						CSKSHCVKV
CL538.Contig7_OH_aA	Zinc metalloproteinase mocarhagin-1	SVMP-III	261	8616	1765.89	EFYVVVDNGMYRNYNSTIPAINSRVYEMVNTLNTMYRRLNIHIAIIGLEIWSKGNEINVQ	gi|172046653|sp|Q10749	208-294	[Naja mossambica mossambica]	87	609	MOh_SMP06
						SDVGVTLDLFGEWREKKLLPRKRNDNA
CL5920.Contig1_OH_aA	Zinc metalloproteinase-disintegrin ohanin	SVMP-III	782	23462	1604.93	QNNQGYCFRGYCPTLAKQCITLWGSDAKVAPDECFQNNTNGNEYDYCKKTNNVIIPCKPT	gi|391359389|sp|A3R0T9	492-611	[Ophiophagus hannah]	120	611	MOh_SMP07
						DVKCGRLYCTGGTENPSEGEKISSDPCKASYSEIEDIGMVDHRTKCGEKMVCSDGKCIPL
Unigene37189_OH_aA	Zinc metalloproteinase-disintegrin ohanin	SVMP-III	411	7769	1011.16	DNAQLLTGVDLNGYTLGSAYLKAMCDVLQSVGIVQDYSKSPYLVGAAMAHEIGHNLGMEH	gi|391359389|sp|A3R0T9	283-418	[Ophiophagus hannah]	136	611	MOh_SMP08
						DTKTCSCTRGNCIMSPEEEGSDFPTEFSSCSLYDFQNYMLTETPQCLINKPSNTSIIKNA
						VCGNYVEEEGEECDCG
Unigene25711_OH_aA	Zinc metalloproteinase-disintegrin ohanin	SVMP-III	702	9124	695.259	MIQVLLVTICLVVFPYQGSSIILESGKVNDYEVVYPQKIPVLPKSKIQRREQKMYEDTMK	gi|391359389|sp|A3R0T9	1-71	[Ophiophagus hannah]	71	611	MOh_SMP09
						YEFKVNGEPVV
Unigene33636_OH_aA	Zinc metalloproteinase-disintegrin ohanin	SVMP-III	329	3153	512.657	TWESDEPIEKISQKKDFLEEKKYLELYIVADYVMFRKYSRNVTAIRMRVFDMVNYITVVY	gi|391359389|sp|A3R0T9	177-285	[Ophiophagus hannah]	113	611	MOh_SMP10
						KALNIRVALIGFEIWSLKDKFVINASTNNNLLHFSIWRSTVLRKRNDNA
Unigene33634_OH_aA	Zinc metalloproteinase-disintegrin ohanin	SVMP-III	394	1425	193.472	VYKALNIRVALIGFEIWSLKDKFVINASTNNNLLHFSIWRSTVLRKRNDNA	gi|391359389|sp|A3R0T9	235-285	[Ophiophagus hannah]	51	611	MOh_SMP10
CL7206.Contig1_OH_aA	Zinc metalloproteinase-disintegrin ohanin	SVMP-III	638	1058	88.7081	TWESDEPIEKISQKKDFLEEKKYLELYIVADYVMFRKYSRNVTAIRMRVFDMVNYITVV	gi|391359389|sp|A3R0T9	177-235	[Ophiophagus hannah]	59	611	MOh_SMP10
CL538.Contig3_OH_aA	Zinc metalloproteinase-disintegrin BmMP	SVMP-III	2871	22110	411.959	MIQALLVTICLAVFPYQGSSIILESGNVNDYEVVYPQKVPALPKGEVQNPQPETKYEDTM	gi|391359386|sp|A8QL49	1-82	[Bungarus multicinctus]	82	614	MOh_SMP11	carinatease-1 [Tropidechis carinatus]
						QYEFQVNGEPVVLHLERNKGLF
CL538.Contig4_OH_aA	Zinc metalloproteinase-disintegrin BmMP	SVMP-III	2820	19574	371.303	MIQALLVTICLAVFPYQGSSIILESGNVNDYEVVYPQKVPALPKGEVQNPQPETKYEDTM	gi|391359386|sp|A8QL49	1-82	[Bungarus multicinctus]	82	614	MOh_SMP11	carinatease-1 [Tropidechis carinatus]
						QYEFQVNGEPVVLHLERNKGLF
Unigene2146_OH_aA	Zinc metalloproteinase-disintegrin-like atragin	SVMP-III	387	2428	335.611	TDTFQRNGLPCQNNQGYCYNRTCPTLTNQCIARLGPDFTVGPDFCFDLNLSGNDVSFCRT	gi|391359383|sp|D3TTC2	487-613	[Naja atra]	126	613	MOh_SMP12	Chain A, Structures Of Two Elapid Snake Venom Metalloproteases With Distinct Activities Highlight The Disulfide Patterns In The D Domain Of Adamalysin Family Proteins
						ENGVKIPCAAKDVKCGRLFCKKGNSMLCNCPMSFSDPSYGIVEPGTKCGDGMVCSNGQCV
						DVQTAY
CL589.Contig1_OH_aA	Asrin	SVMP-III	1191	3164	142.109	EECDCGSPQDCQSVCCNAMTCKLQHKAQCDSEECCEKCKVR	gi|111572527|sp|A6XJS7	421-461	[Austrelaps superbus]	41	613	MOh_SMP13
Unigene34511_OH_aA	carinatease-1	SVMP-III	409	405	52.97	DVKCGKLYCERGNATCICSVSPDDPDYGMVEPG	gi|145982754|sp|B5KFV1	555-587	[Tropidechis carinatus]	33	608	MOh_SMP14
Unigene2261_OH_aA	Zinc metalloproteinase mocarhagin-1	SVMP-III	202	138	36.5449	DFYGTTIGLGYVGSLCSPKESVAVIQDYTK	gi|172046653|sp|Q10749	301-330	[Ophiophagus hannah]	30	609	MOh_SMP15
				212363	15795.4							15
Phospholipase A2 (PLA2)
ID	Protein ID	Subtype	gene Length	Read	FPKM	A. acid sequence	Accesion	Coverage	Species	A.acid length	ID length	Identified Protein	Previous ID	Remark
CL371.Contig2_OH_aA	Acidic phospholipase A2 2	PLA2-IA	1222	173535	7596.51	MNPAHLLVLSAVCVSLLGASSIPPQPLHLVQFNGMIRCTIPGSIPWWDYSDYGCYCGYGG	gi|26006829|sp|Q9DF33	1-146	[Ophiophagus hannah]	146	146	MOh_PLA01		Full sequence
						SGTPVDELDRCCQVHDNCYTQAQQLTECSPYSKRYSYDCSEGTLTCKADNDECAAFVCDC
						DRVAAICFARAPYNKENINIDTTTRC
CL371.Contig1_OH_aA	Acidic phospholipase A2 1	PLA2-IB	1237	39083	1690.12	MNPAHLLVLSAVCVSLLGASSIPPQPLHLVQFNGMIRCTIPGSIPWWDYSDYGCYCGYGG	gi|22654267|sp|P80966	1-151	[Ophiophagus hannah]	151	151	MOh_PLA02	RecName: Full=Phospholipase A2, acidic 2; AltName: Full=APLA2-2; AltName: Full=Phosphatidylcholine 2-acylhydrolase; Flags: Precursor >gi|10863760|gb|AAG23963.1|AF302907_1 acidic phospholipase A2 [Ophiophagus hannah]	Full
						SGTPVDELDRCCQIHDNCYSQAQQLSACSSITDSPYIKFYSYDCSEGTLTCKADNDECAA
						FVCDCDRVAAICFARAPYNKENINIDTTTRC
				212618	9286.63							2
Cysteine-Rich Secretory Protein (CRISP)
ID	Protein ID	Subtype	gene Length	Read	FPKM	A. acid sequence	Accesion	Coverage	Species	A.acid length	ID length	Identified Protein	Previous ID	Remark
CL2452.Contig4_OH_aA	Opharin		297	35385	6373.25	CGDCPSACDNGLCTNPCKYKDDFSNCQSLAKQTKCQTEWIKSKCPASCFCHNKII	gi|225547744|sp|C1JZW4	183-237	[Ophiophagus hannah]	55	237	MOh_CRP01
CL2452.Contig7_OH_aA	hypothetical protein L345_12110, partial	opharin-like	302	2005	355.145	CGDCPSACDNGLCTNPCKYKDDFSNCQSLAKQTKCQTEWIKSKCPASCFCRTEII	gi|565308144|sp|V8NKT2	190-244	[Ophiophagus hannah]	55	244	MOh_CRP02	opharin precursor [Ophiophagus hannah]
CL2452.Contig6_OH_aA	Cysteine-rich venom protein ophanin		1152	23613	1096.47	MIAFTLLSLAAVLQQSFGNVDFNSESTRRQKKQKEIVDLHNSLRRSVSPTASNMLKMQWY	gi|32423812|sp|Q7ZT98	1-239	[Ophiophagus hannah]	239	239	MOh_CRP03		Full sequence
						PEAASNAERWASNCNLGHSPDYSRVLEGIQCGENIYMSSNPRAWTEIIQLWHDEYKNFVY
						GVGANPPGSVTGHYTQIVWYKTYRIGCAVNYCPSSEYNYFYVCQYCPSGNMRGSTATPYK
						SGPTCGDCPSACDNGLCTNPCTLYNEYTNCDSLVKQSSCQDEWIKSKCPASCFCRTEII
CL2452.Contig2_OH_aA	Cysteine-rich venom protein ophanin		1186	13262	598.168	YNTILFILFHSRGNMRGSTATPYKSGPTCGDCPSACDNGLCTNPCTLYNEYTNCDSLVKQ	gi|32423812|sp|Q7ZT98	157-239	[Ophiophagus hannah]	83	239	MOh_CRP04
						SSCQDEWIKSKCPASCFCRTEII
CL2452.Contig5_OH_aA	hypothetical protein L345_16118	opharin-like	1752	8045	245.635	CKRVPSSCNVSLLFTFLLFLKFSANPCTLYNEYTNCDSLVKQSSCQDEWIKSKCPASCFC	gi|565300467|sp|V8N8B4	167-221	[Ophiophagus hannah]	65	221	MOh_CRP05	opharin precursor [Ophiophagus hannah]
						RTEII
CL2452.Contig1_OH_aA	Cysteine-rich venom protein ophanin		1786	6653	199.267	YNTILFILFHSRGNMRGSTATPYKSGPTCGDCPSACDNGLCS	gi|32423812|sp|Q7ZT98	157-198	[Ophiophagus hannah]	42	239	MOh_CRP06
Unigene41359_OH_aA	hypothetical protein L345_12110, partial	opharin-like	449	2153	256.505	MIAFIFLLSLAAVLQQSSGTVDFASESSNKRENQKQIVDKHNALRRSVKPTARNMLQMEW	gi|565308144|sp|V8NKT2	7-133	[Ophiophagus hannah]	127	244	MOh_CRP07	cysteine-rich seceretory protein Bc-CRPb [Bungarus candidus]
						NSNAAQNAKRWADRCSFAHSPPHLRTVGKFSCGENLFMSSQPYAWSRVIQSWYDENKKFV
						YGVGANP
				91116	9124.44							7
Kunitz-type serine protease inhibitor (KUN)
ID	Protein ID	Subtype	gene Length	Read	FPKM	A. acid sequence	Accesion	Coverage	Species	A.acid length	ID length	Identified Protein	Previous ID	Remark
CL1744.Contig1_OH_aA	OH-TCI trypsin and chymotrypsim bi-functional serine protease inhibitor		1610	224608	7462.73	MSSGHLLLLLGLLTLWAELTPVSGLGRPKFCELPAVSGFCKAYIPSFFYNPDASACQKFI	gi|239977312|sp|B6RLX2	1-83	[Ophiophagus hannah]	83	83	MOh_KUN01		Full sequence
						YGGCGGNANKFKTIEECHRTCVG
CL5016.Contig2_OH_aA	Kunitz inhibitor II		437	1298	158.888	CELLPESGVCKAYLPSFYLLP	gi|162145674|sp|C1IC52	29-46	[Walterinnesia aegyptia]	21	81	MOh_KUN02
Unigene28862_OH_aA	putative Kunitz type inhibitor		363	819	120.691	RCKKFTYGGCAGNANNFKRRRSCHLRCRKR	gi|308154237|sp|P86733	56-78	[Vipera nikolskii]	30	95	MOh_KUN03
CL1720.Contig1_OH_aA	Protease inhibitor		920	1452	84.4262	MRREKSLALLITLAAALAAAESPPDQCHSPKTVGPCRASFHRWWYNATSQMCQEFIFGGC	gi|239977313|sp|B2BS84	1-252	[Austrelaps labialis]	252	252	MOh_KUN04		Full sequence
						KGNANNFISKQDCFWTCIRGGAAEATVVPSGPATEVATPRAGHPSEAYENRPGFREFCAA
						PRVVGPCRSSFLRWYFDLESRMCKMFIYGGCRGNKNNYLFEEHCWSQCTGDGEITAKPGD
						AGTHPRLPSEPFSFSTRAMVLAVLLAILVTILLGSMGVFFAKICRKNPELSVGAVWSTLD
						DKEYLMSNAYTL
CL1720.Contig2_OH_aA	Protease inhibitor		749	330	23.5684	MRREKSLALLITLAAALAAAESPPDQCHSPKTVGPCRASFHRWWYNATSQMCQEFIFGGC	gi|239977313|sp|B2BS84	1-252	[Austrelaps labialis]	192	252	MOh_KUN05
						KGNANNFISKQDCFWTCIRGGAAEATVVPSGPATEVATPRAGHPSEAYENRPGFREITAK
						PGDAGTHPRLPSEPFSFSTRAMVLAVLLAILVTILLGSMGVFFAKICRKNPELSVGAVWS
						TLDDKEYLMSNAYTL
Unigene7457_OH_aA	putative serine protease inhibitor 473		387	204	28.198	NEETLPDWIYSSNLTQRAFFCPGPPWRPSPQSPPWIHSF	gi|238928364|sp|F8J2G1	74-112	[Drysdalia coronoides]	39	115	MOh_KUN06
Unigene1666_OH_aA	Kunitz/BPTI-like toxin		1642	860	28.0171	EFCYLPANPGPCRATITRFYYNSDSKQCEKFTYGGCHGNANNFETKDKCHYTCVGK	gi|239977314|sp|B5L5M7	29-84	[Austrelaps superbus]	56	84	MOh_KUN07
Unigene27799_OH_aA	hypothetical protein L345_16284, partial	Kunitz/BPTI-like	453	19	2.2436	CHHPVDPGHCEAHVTRFYYNHKYKKCKKFIYGGCKGNDNNFESFEECLHFCKGK	gi|565300055|sp|V8N8X7	47-100	[Ophiophagus hannah]	54	278	MOh_KUN08	RecName: Full=Kunitz/BPTI-like toxin; Flags: Precursor >gi|185533586|gb|ACC77764.1| Kunitz/BPTI-like toxin precursor [Austrelaps superbus]
				229590	7908.76							8
L-amino-acid oxidase (LAAO)
ID	Protein ID	Subtype	gene Length	Read	FPKM	A. acid sequence	Accesion	Coverage	Species	A.acid length	ID length	Identified Protein	Previous ID	Remark
Unigene41011_OH_aA	hypothetical protein L345_17374, partial	LAAO-like	814	62634	4116.08	VCGKHVVQKWALDQYSMGAFSTYTPYQITHYSQMLAQNEGRIYFAGEYTAHPHGWIETSM	gi|565295328|sp|V8N3Q9	417-489	[Ophiophagus hannah]	73	489	MOh_LAO01	RecName: Full=L-amino-acid oxidase; Short=LAAO; Short=LAO; Short=Oh-LAAO; Flags: Precursor >gi|126035644|gb|ABN72538.1| L-amino acid oxidase [Ophiophagus hannah]
						KSAIREAINIHNA
Unigene41013_OH_aA	L-amino-acid oxidase		1425	52064	1954.43	MNDFLLLLLVLFLGVPRSENHVINLEECFQEPEYENWLATASHGLTKTLNPKKIVIVGAG	gi|347595788|sp|P81383	1-425	[Ophiophagus hannah]	425	491	MOh_LAO02
						ISGLTAAKLFREAGHEVVILEASDRVGGRIKTHREDGWYVDVGPMRVPKTHRIVREYIKK
						FNISLNPFRQTDENAWYLIKHVRQKMSANNPENFGYQLNPNERGKSASQLFDETLDKVTD
						DCTLQKEKYDSFSTKEYLIKEGKLSTGAVEMIGDFLNEEAGFHNSFLISVMDHFLFLNNS
						FDEITGGFDQLPESFFKDMDSIVHLNSTVEKIVHINNKVTVFYEGLSTNMRLVADYVLIT
						ATARATRLIKFVPPLSIPKTRALRSLIYASATKIILVCTDKFWEKDGIHGGRSITDLPSR
						VIYYPNHDFTNGIGVLLASYTWYSDSEFYTTLSDEKCVDVVMDDLVEIHKVSKDYLKSVC
						GKHVV
Unigene41014_OH_aA	hypothetical protein L345_17374, partial	LAAO-like	1308	5954	243.5	LEFSFDEITGGFDQLPESFFKDMDSIVHLNSTVEKIVHINNKVTVFYEGLSTNMRLVADY	gi|565295328|sp|V8N3Q9	235-423	[Ophiophagus hannah]	189	489	MOh_LAO03	RecName: Full=L-amino-acid oxidase; Short=LAAO; Short=LAO; Short=Oh-LAAO; Flags: Precursor >gi|126035644|gb|ABN72538.1| L-amino acid oxidase [Ophiophagus hannah]
						VLITATARATRLIKFVPPLSIPKTRALRSLIYASATKIILVCTDKFWEKDGIHGGRSITD
						LPSRVIYYPNHDFTNGIGVLLASYTWYSDSEFYTTLSDEKCVDVVMDDLVEIHKVSKDYL
						KSVCGKHVV
				120652	6314.02							3
Cobra venom factor (CVF)
ID	Protein ID	Subtype	gene Length	Read	FPKM	A. acid sequence	Accesion	Coverage	Species	A.acid length	ID length	Identified Protein	Previous ID	Remark
CL2083.Contig1_OH_aA	Ophiophagus venom factor		2650	80758	1630.19	VPEGVQKCIVTIIKLDPRAKGVDGTQREVVKARKLDDKVPDTEIEIKITIQADPVAQIIE	gi|387165368|sp|I2C090	912-1641	[Ophiophagus hannah]	730	1641	MOh_CVF01
						NSIDGSKLNHLIITPSGCGEQNMIRMTAPVIATYYLDTTEQWETLSINRRNEAVKQIMTG
						YAQQMVYKKANHSYAAFTNRASSTWLTAYVVKVFAMATKMVAGISHEIICGGVRWLILNR
						QQPDGAFKENAPVLSGTMQGGIQGDESEVTVTAFTLVALLESKTICNDSVNSLDSSIKKA
						TDYLLKKYEKLQRPYTTALTAYALAAADRLNDDRVLMAASTGKNHWEEYNAHTHNIEGTS
						YALLALLKMKKFDQTGPIVRWLTDQNFYGGTYGQTQATVMLFQALAEYKIQMPTHKDLNL
						DIIIKLPERELPLHYRLDATNAILARTAETKLNEDFTVSASGDGTATMTILTVYNAQLQE
						KENVCNKFHLDVSVENIHLNFKHAKGAKGALMLKICMRYLGEVDSTMTIIDISMLTGFLP
						DAEDLTRLSEGVDRYISRYEVDNNMAQKVAVIIYLDKVSHSEDECLQFKILKHFEVGFIQ
						PGSVKVYSYYNLDEQCTKFYHPDKGTGLLNKICVGNVCRCAEETCSLLNQQEKIDLPLRI
						QKACASNVDYVYKTKLLRIEEKDGNDIYVMDVLEVIKPGTDENPQANARQYISQRKCQEA
						LNLNVNDDYLIWGLSSDLWPMKDKFSYLITKNTWIERWPHEDECQDEEFQNLCLDFAHLS
						NILTIFGCPT
Unigene39963_OH_aA	Ophiophagus venom factor		747	13392	959.01	KCCEDSMHENPMGYTCEKRAKYIQEGDACKAAFLECCRYIKGILDENQWESGLFLPRNDN	gi|387165368|sp|I2C090	671-918	[Ophiophagus hannah]	248	1641	MOh_CVF02
						EDGFIQDSDIIPRTDFPKSWLWHTVQLTEQPNSNGISSKTMSIYLKESITTWEVLAVSFT
						PTKGICVAEPYEIKVMKDFFIDLRVPYSVVRKEQVEIRAVLYNYAGRDIYVRVELLYNPA
						FCSASTEEQRYRQQFTIKALSSRAVPFVIVPLQQGLHDIEVRASVQGWESVSDGVKKKLK
						VVPEGVQK
CL304.Contig2_OH_aA	Ophiophagus venom factor		2250	2516	59.8173	MEGMALYLVAALLIGFPGSSHGALYTLITPGVLRTDTEEQILVEAHGDNTPKQLDIFVHD	gi|387165368|sp|I2C090	1-678	[Ophiophagus hannah]	728	1641	MOh_CVF03
						FPRKQKILFQKRVDMNPAGDMLVTPTIKIPAEEVSKDSRQNQYVVVQVTGPQVRLEKVVL
						LSYQSGFVFIQTDKGIYTPGSPVLYRVFSMDHNMRQMDKTVVVEFQTPEGIVVSSNRIDL
						NFTRPYNLPELGSLGTWKIVAKYEHSPENYTAYFDVRKYVLPSFEVHLQPSEKSFYIDGN
						ENFHVSITARYLYGEEVEGVAFVLFGVKIDGAKKSIPDSLTRIPILDGDGEATLKRDTLR
						SRFPNLNELVGHTLYASVTVITESGSDMVRTEQSGIHIVTSPYQIYFTKTPKYFKPGMPY
						ELTVYVTNPDGSPAAKVPVVSEAIHSEETTLSDGTAKLILNTPLDTQSLLITVRTNHGHL
						PRERQATKSMTATAYQSQGGSGNYLYVAITSTEIKPGDNLRVNFNVRGNENSLNQVKYFT
						YLVSIIDLEEIQGLHFNSYCSLEATGLIYHFUPSHUSVFVHPQILTKGKIFKVGRQSKEA
						GQNFVTMNLHITPDLIPSFRFVAYYQVGNNEIVADSVWVDVKDTCMGTLVVKGASLTDNQ
						IHMPGAAMKIKLEGDPGAQVGLVAVDKAVYVLNDKYKISQAKIWDTIEKSDYGCTAGGGQ
						NNLGVFEDAGLALTTSTNLNTKQRSDTKCPQPANRRRRSSVLLLDSKASKAAQFQDQDLR
						KCCEDSMH
CL304.Contig4_OH_aA	Ophiophagus venom factor		2127	760	19.1137	MEGMALYLVAALLIGFPGSSHGALYTLITPGVLRTDTEEQILVEAHGDNTPKQLDIFVHD	gi|387165368|sp|I2C090	1-678	[Ophiophagus hannah]	687	1641	MOh_CVF04
						FPRKQKILFQKRVDMNPAGDMLVTPTIKIPAEEVSKDSRQNQYVVVQVTGPQVRLEKVVL
						LSYQSGFVFIQTDKGIYTPGSPVLYRVFSMDHNMRQMDKTVVVEFQTPEGIVVSSNRIDL
						NFTRPYNLPELGSLGTWKIVAKYEHSPENYTAYFDVRKYVLPSFEVHLQPSEKSFYIDGN
						ENFHVSITARYLYGEEVEGVAFVLFGVKIDGAKKSIPDSLTRIPILDGDGEATLKRDTLR
						SRFPNLNELVGHTLYASVTVITESGSDMVRTEQSGIHIVTSPYQIYFTKTPKYFKPGMPY
						ELTVYVTNPDGSPAAKVPVVSEAIHSEETTLSDGTAKLILNTPLDTQSLLITVRTNHGHL
						PRERQATKSMTATAYQSQGGSGNYLYVAITSTEIKPGDNLRVNFNVRGNENSLNQTKYFT
						YLILTKGKIFKVGRQSKEAGQNFVTMNLHITPDLIPSFRFVAYYQVGNNEIVADSVWVDV
						KDTCMGTLVVKGASLTDNQIHMPGAAMKIKLEGDPGAQVGLVAVDKAVYVLNDKYKISQA
						KIWDTIEKSDYGCTAGGGQNNLGVFEDAGLALTTSTNLNTKQRSDTKCPQPANRRRRSSV
						LLLDSKASKAAQFQDQDLRKCCEDSMH
CL304.Contig3_OH_aA	Ophiophagus venom factor		2247	692	16.4741	MEGMALYLVAALLIGFPGSSHGALLENCLLPFVLYLDLTLRAAICPVPGFSLWTTVCLMD	gi|387165368|sp|I2C090	1-678	[Ophiophagus hannah]	727	1641	MOh_CVF05
						SLISYTLITPGVLRTDTEEQILVEAHGDNTPKQLDIFVHDFPRKQKILFQKRVDMNPAGD
						MLVTPTIKIPAEEVSKDSRQNQYVVVQVTGPQVRLEKVVLLSYQSGFVFIQTDKGIYTPG
						SPVLYRVFSMDHNMRQMDKTVVVEFQTPEGIVVSSNRIDLNFTRPYNLPELGSLGTWKIV
						AKYEHSPENYTAYFDVRKYVLPSFEVHLQPSEKSFYIDGNENFHVSITARYLYGEEVEGV
						AFVLFGVKIDGAKKSIPDSLTRIPILDGDGEATLKRDTLRSRFPNLNELVGHTLYASVTV
						ITESGSDMVRTEQSGIHIVTSPYQIYFTKTPKYFKPGMPYELTVYVTNPDGSPAAKVPVV
						SEAIHSEETTLSDGTAKLILNTPLDTQSLLITVRTNHGHLPRERQATKSMTATAYQSQGG
						SGNYLYVAITSTEIKPGDNLRVNFNVRGNENSLNQTKYFTYLILTKGKIFKVGRQSKEAG
						QNFVTMNLHITPDLIPSFRFVAYYQVGNNEIVADSVWVDVKDTCMGTLVVKGASLTDNQI
						HMPGAAMKIKLEGDPGAQVGLVAVDKAVYVLNDKYKISQAKIWDTIEKSDYGCTAGGGQN
						NLGVFEDAGLALTTSTNLNTKQRSDTKCPQPANRRRRSSVLLLDSKASKAAQFQDQDLRK
						CCEDSMH
CL304.Contig1_OH_aA	Ophiophagus venom factor		2370	706	15.9351	MEGMALYLVAALLIGFPGSSHGALLENCLLPFVLYLDLTLRAAICPVPGFSLWTTVCLMD	gi|387165368|sp|I2C090	1-678	[Ophiophagus hannah]	768	1641	MOh_CVF06
						SLISYTLITPGVLRTDTEEQILVEAHGDNTPKQLDIFVHDFPRKQKILFQKRVDMNPAGD
						MLVTPTIKIPAEEVSKDSRQNQYVVVQVTGPQVRLEKVVLLSYQSGFVFIQTDKGIYTPG
						SPVLYRVFSMDHNMRQMDKTVVVEFQTPEGIVVSSNRIDLNFTRPYNLPELGSLGTWKIV
						AKYEHSPENYTAYFDVRKYVLPSFEVHLQPSEKSFYIDGNENFHVSITARYLYGEEVEGV
						AFVLFGVKIDGAKKSIPDSLTRIPILDGDGEATLKRDTLRSRFPNLNELVGHTLYASVTV
						ITESGSDMVRTEQSGIHIVTSPYQIYFTKTPKYFKPGMPYELTVYVTNPDGSPAAKVPVV
						SEAIHSEETTLSDGTAKLILNTPLDTQSLLITVRTNHGHLPRERQATKSMTATAYQSQGG
						SGNYLYVAITSTEIKPGDNLRVNFNVRGNENSLNQVKYFTYLVSIIDLEEIQGLHFNSYC
						SLEATGLIYHFUPSHUSVFVHPQILTKGKIFKVGRQSKEAGQNFVTMNLHITPDLIPSFR
						FVAYYQVGNNEIVADSVWVDVKDTCMGTLVVKGASLTDNQIHMPGAAMKIKLEGDPGAQV
						GLVAVDKAVYVLNDKYKISQAKIWDTIEKSDYGCTAGGGQNNLGVFEDAGLALTTSTNLN
						TKQRSDTKCPQPANRRRRSSVLLLDSKASKAAQFQDQDLRKCCEDSMH
CL6813.Contig1_OH_aA	Venom factor		1572	211	7.1801	SLDEKCTRFYHPDKATGLLNKICHGNICRCAE	gi|544604738|sp|J3S836	1473-1504	[Crotalus adamanteus]	32	1652	MOh_CVF07	complement-depleting factor, partial [Bungarus fasciatus]
Unigene22080_OH_aA	complement-depleting factor, partial		368	19	2.7619	LSKGVDRYISKFEINNNMAQKGTVVIYLDKVN	gi|126035660|sp|A8QL54	1032-1063	[Bungarus fasciatus]	32	1247	MOh_CVF08
				99054	2710.48							8
Vespryn
ID	Protein ID	Subtype	gene Length	Read	FPKM	A. acid sequence	Accesion	Coverage	Species	A.acid length	ID length	Identified Protein	Previous ID	Remark
CL6627.Contig3_OH_aA	hypothetical protein L345_13461	Ohanin-like	2668	125114	2508.53	MLLFTLCFFADQENGGKALASPPGNWQKADVTFDSNTAFESLVVSPDKKTVENVGVPKGV	gi|565305842|sp|V8NEU2	31-220	[Ophiophagus hannah]	190	210	MOh_VES01	RecName: Full=Ohanin; Flags: Precursor >gi|70907886|gb|AAR07992.2| Ohanin precursor [Ophiophagus hannah] >gi|70927665|gb|AAZ15707.1| Ohanin precursor [Ophiophagus hannah]	Full sequence
						PDSPERFSSSPCVLGSPGFRSGKHFFEVKYGTQREWAVGLAGKSVKRKGYLRLVPEERIW
						QKGLWWLRRLETDSDKLQKGSGKIIVFLDYDEGKVIFDLDGEVTTIEANFNGEEVVPFYY
						IGARVSLANL
				125114	2508.53							1
Insulin-like growth factor (IGF)
ID	Protein ID	Subtype	gene Length	Read	FPKM	A. acid sequence	Accesion	Coverage	Species	A.acid length	ID length	Identified Protein	Previous ID	Remark
CL398.Contig1_OH_aA	insulin-like growth factor 1, partial		1255	43025	1833.9	VKMLTATSIHFFYFGLCLLTLTGSSVAAAGHETLCGAELVDALQFVCGERGFYFSKPAGY	gi|392358087|sp|I6T666	24-157	[Thamnophis elegans]	134	157	MOh_IGF01		Full sequence
						GGNRRPSSSRGIVEECCFQSCDLVRLEMYCAPVKPPKSARSLRAQRHTDMPKAQKEVHLK
						NTSKGNTGNKNYRM
CL398.Contig2_OH_aA	insulin-like growth factor 1, partial		810	6275	414.407	VKMLTATSIHFFYFGLCLLTLTGSSVAAAGHETLCGAELVDALQFVCGERGFYFSKPAGY	gi|392358087|sp|I6T666	24-157	[Thamnophis elegans]	134	157	MOh_IGF02		Full sequence
						GGNRRPSSSRGIVEECCFQSCDLVRLEMYCAPVKPPKSARSLRAQRHTDMPKAQKEVHLK
						NTSKGNTGNKNYRI
Unigene406_OH_aA	Insulin-like growth factor II		656	58	4.7296	GVPNVLRARRYRWQTEGLQESEESKNHRPLVILPTQTPPPAHTTSETTGSQK	gi|565311787|sp|V8NR69	134-185	[Ophiophagus hannah]	52	185	MOh_IGF03	PREDICTED: insulin-like growth factor II-like [Anolis carolinensis]
CL6575.Contig2_OH_aA	Insulin-like growth factor II		427	20	2.5055	MCISRRILLLMLTFLAYMIDSVSAYSPAETLCGGELVDTLQFVCGERGFYFSRPVGRNRG	gi|565311787|sp|V8NR69	1-140	[Ophiophagus hannah]	140	185	MOh_IGF04	PREDICTED: insulin-like growth factor II-like [Anolis carolinensis]
						RLNRGIVEECCFRSCDLNLLETYCAKSVKSERDLSSSLVVLPAINKDIFQKPSHVKYSKY
						DIWQKKSSQRLQRGVPNVLR
				49378	2255.54							4
Natriuretic peptide (NP)
ID	Protein ID	Subtype	gene Length	Read	FPKM	A. acid sequence	Accesion	Coverage	Species	A.acid length	ID length	Identified Protein	Previous ID	Remark
CL3391.Contig4_OH_aA	Natriuretic peptide Na-NP		1572	59583	2027.53	MVGLSHLAGSGLLLVLALLPLTLDGKPALPPQALHKAPVAPTAPAAPTAPSRIMQAMKGR	gi|317412168|sp|D9IX97		[Naja atra]			MOh_NP01
						GGGCLGPKNDGKNPSSPMGCKPNIRPQPAPSAPSRIMRDLRPDSKQSEAAWDRMVQPEPH
						AGGARDSSRLQQQDNKGGTNGCFGRRLDRISHTTDMGCRRLTAAPKLPSALQNMQDLHAG
						KKQSQAAUDRMVHPEPHAGGGGGGDSCVV
Unigene41568_OH_aA	C-type natriuretic peptide		212	115	29.0175	LHKAPAGGTTASRRELTEQQPPEGSSGPAAGRSGSKAGNAAPTPPKGKGAAAAAAASAAS	gi|123884707|sp|Q09GK2	31-102	[Philodryas olfersii]	69	164	MOh_NP02
						RLMRDLRPD
CL20.Contig13_OH_aA	C-type natriuretic peptide		4528	173	2.0438	RPDSKQSRAAWGRMVHPEHHAGGGGGGGGGGGGSRRLKGLAKKGLAKGCFGLKLDRIGSM	gi|123884707|sp|Q09GK2	100-164	[Philodryas olfersii]	65	164	MOh_NP03
						SGLGC
				59871	2058.6							3
Snake venom serine protease (SVSP)
ID	Protein ID	Subtype	gene Length	Read	FPKM	A. acid sequence	Accesion	Coverage	Species	A.acid length	ID length	Identified Protein	Previous ID	Remark
Unigene25935_OH_aA	SVSP thrombin-like serine protease		2681	95542	1906.32	MALIRVLASLLILQLSYAVTPFDRIIGGFECNEYEHRSLVHLYNSSGFFCSGTLLNHEWV	gi|387935404|sp|A8QL56	1-260	[Ophiophagus hannah]	260	260	MOh_SSP01		Full sequence
						LTAAHCNRDDIQIKLGVHNVSVNYEDEQIRVPKEKLCCHSTNNCTQLGQDIMLIRLNSSV
						NYSEHIAPLSLPSNRPSMGSVCRVMGWGLLTSPEVTFPKVPHCVDINILHIQVCQAAYPS
						MSENYLLCAGVLEGGKDSCKGDSGGPLICNRQIQGVVSWGGFPCAQLLEPGVYTKVFDYI
						DWIEGIIAGNTSVTCPSDNF
Unigene32133_OH_aA	Serine protease harobin		482	532	59.0423	VTYPEVPHCVDINILHISVCQAAYPTMSGNNLLCAGVL	gi|82232159|sp|Q5MCS0	164-201	[Lapemis hardwickii]	38	265	MOh_SSP02
Unigene28754_OH_aA	Serine protease harobin		493	358	38.845	SQQGDSGGPLICNGQIQGIVSWGRFPCAQLL	gi|82232159|sp|Q5MCS0	207-237	[Lapemis hardwickii]	31	265	MOh_SSP03
Unigene39407_OH_aA	kallikrein-Phi1		205	124	32.3569	HIAPLSLPSNPTSMGSVGRVMGWGTITSPE	gi|123884706|sp|Q09GK1	125-154	[Philodryas olfersii]	30	229	MOh_SSP04
				96556	2036.57							4
Cystatin
ID	Protein ID	Subtype	gene Length	Read	FPKM	A. acid sequence	Accesion	Coverage	Species	A.acid length	ID length	Identified Protein	Previous ID	Remark
CL4660.Contig1_OH_aA	hypothetical protein L345_15265, partial	Cystatin-like	791	12226	826.811	LLMLSPQLLTVNAQDLYDAPINHPYVQKALAFAVEQYNLDNEESANYFKVLRLLKTQWKV	gi|565302450|sp|V8NBS6	1-57	[Ophiophagus hannah]	113	84	MOh_CYS01	RecName: Full=Cystatin; Flags: Precursor >gi|38570038|gb|AAR24527.1| cystatin [Bitis gabonica]
						SSRVEYHLTVELVKTMCKKEVGKIKKYKKIQKCKVLQGNHKRPNCYFVVVPHP
Unigene40286_OH_aA	Cystatin-C		573	1923	179.524	MALLRGLVVCSVLLLSCICKQALATRLLGGRENASPEEPDVQAALQFAMNEYNRRSNDMY	gi|565314548|sp|V8NX38	36-170	[Ophiophagus hannah]	135	171	MOh_CYS02	PREDICTED: cystatin-like [Anolis carolinensis]
						ASSVSEVVEVQKQIVSGIKYYFTVKIGRTVCRKGASGLENCAFHNTPKLAQTMTCTFEVY
						KVPWRNMISLQKSSC
CL6666.Contig1_OH_aA	Cystatin		964	1230	68.2538	MAHSPLPVAAPLCLLCALLLLPSATMIPGAPTPRSVSDPDVRKAAAFAVQEYNALSANAR	gi|527525084|sp|E3P6N8	1-141	[Pseudechis australis]	141	141	MOh_CYS03	cystatin precursor [Naja kaouthia]	Full sequence
						YYKELRVVEAQSQVVAGAKYYLTMELVKTKCAKTAGKPKVYKEIQNCELPPKAQQEKLTC
						HFQVWSRPWLEKMELTKISCN
Unigene37624_OH_aA	hypothetical protein L345_14827	Cystatin-like	525	110	11.2081	AQSQVVSGMKYYLTVEMGKTVCEKSSGPLPFSDIQKCELLPQDQQEKLTCDFQIWSRPWL	gi|565303306|sp|V8NCS2	148-218	[Ophiophagus hannah]	71	218	MOh_CYS04	cystatin precursor [Cryptophis nigrescens]
						KDTQLLSTSCS
CL6666.Contig2_OH_aA	Cystatin		612	23	2.0104	KLTCHFQVWSRPWLEKMELTKISCN	gi|239618553|sp|E3P6P3	117-141	[Micropechis ikaheka]	25	141	MOh_CYS05
CL3454.Contig6_OH_aA	hypothetical protein L345_14827	Cystatin-like	503	12	1.2762	MAHSQLPCPLFLLCSLLMLPSVLLQEVPMPGGLFPVPVTTEEVKEAAAFAVEQYNKHSKN	gi|565303306|sp|V8NCS2	77-155	[Ophiophagus hannah]	79	218	MOh_CYS06	cystatin precursor [Hoplocephalus stephensii]
						ANYFKELDIVKAQSQVVSG
CL3454.Contig8_OH_aA	hypothetical protein L345_14827	Cystatin-like	412	9	1.1685	MAHSQLPCPLFLLCSLLMLPSVLLQEVPMPGGLFPVPVTTEEVKEAAAFAVEQYNKHSKN	gi|565303306|sp|V8NCS2	77-155	[Ophiophagus hannah]	79	218	MOh_CYS06	cystatin precursor [Hoplocephalus stephensii]
						ANYFKELDIVKAQSQVVSG
				15533	1090.25							6
Phosphodiesterase (PDE)
ID	Protein ID	Subtype	gene Length	Read	FPKM	A. acid sequence	Accesion	Coverage	Species	A.acid length	ID length	Identified Protein	Previous ID	Remark
Unigene28988_OH_aA	phosphodiesterase 1		278	2454	472.202	RIPAAQSQTCSNYQSDLTITPGFLYPPDFSSSGPGQYDALITSNIVPMYKEFTRLWNYFH	gi|338855302|sp|J3SEZ3	645-736	[Crotalus adamanteus]	92	851	MOh_PDE01
						STLLPKYATERNGLNVISGPIFDHNYDGHFDS
Unigene28989_OH_aA	phosphodiesterase 1		729	2888	211.918	YDGHFDSYDIIKQYVNNTKIPIPTHYFVVLTSCENSPKTPLNCPSGSLKVLSFILPHRPD	gi|338855302|sp|J3SEZ3	730-851	[Crotalus adamanteus]	123	851	MOh_PDE02
						NSESCADKSPDNLWVEERMQTHTARVRDVELLTGLDFYSALKQPLSETLRLKTFLPIFVN
						SVN
CL4383.Contig2_OH_aA	phosphodiesterase 1		2165	10822	267.392	KKVLFISLVAVALGLGLGLGLKPSKQPQESCRNRCNETFSEELSYCSCDNKCTEREACCW	gi|338855302|sp|J3SEZ3	4-646	[Crotalus adamanteus]	644	851	MOh_PDE03
						DYQDICVLPTQSWSCNKLRCGEKRMANVLCSCSEDCLTKKDCCTDYKSICKRETSWLKDQ
						CASSSASQCPEGFDQSPLILFSMDGFRAEYLETWDTLMPNINKLKTCGTHAKYMRAVYPT
						KTFVNHYTIVTGLYAETHGIIDNNIYDVNLNQNFSLSGSNMKNPAWWGGQPIWHTATYQG
						LKAATYFWPGSEVQINGSYPTIYKVYNKSTPFEARVMEVLNWLDLPRAKRPDFSTLYIEE
						PDTTGHKFGPVSGQIIKSLQMADRTLGMLMEGLKQRNLHNCVNLILLADHGMEAISCNRL
						EYMADYFNTVDFFMYEGAAPRIRSKNVPKDFYKFDSEAIVKNLTCQKPKQHFKAYLAKDL
						PKRLHFANNVRIDKVNLMVDRQWLAVRNKKYKYCSGGTHGYDNEFKSMEAIFVAHGPGFK
						EKNEVTSFENIEVYNLMCDLLKLKPAPNNGTHGSLNHLLKNPFYNPSPAKEQSSPLLCRF
						GPVPSPDVSGCKCSSITDLEAVNQRLNLTDQAKMQSEADNLPYGRPHVLQHSKYCLLHQT
						KYISAYSQDILMPLWSSYTISKSLVKPTSVPPSASDCLRLDVRI
				16164	951.512							3
Nerve growth factor (NGF)
ID	Protein ID	Subtype	gene Length	Read	FPKM	A. acid sequence	Accesion	Coverage	Species	A.acid length	ID length	Identified Protein	Previous ID	Remark
CL3955.Contig1_OH_aA	hypothetical protein L345_17517, partial	NGF-like	1856	29415	847.792	MVHSIMSMLCCTLTITFLIGIWAAPKSEDNVPLGSPAMSDLSDTSCAQTHEGLKTSRNTD	gi|565293365|sp|V8N4D8	1-231	[Ophiophagus hannah]	246	231	MOh_NGF01	nerve growth factor beta chain precursor - monocled cobra	Full sequence
						QRHPAPKKAEDQEFGSAANIIVDPKLFQKRQFQSPRVLFSTQPPPLSRDEQSVEFLDNED
						ALNRNIRAKREDHPVHSQGEQSVCDSVSAWVTKTTGTDIKGNTVTVMEDVNLNNEVYKQY
						FFETKCRNPNPEPSGCRGIDSSHWNSYCTKTDTFVKALTMEGNQASWRFIRIDTACVCVI
						SRKTGN
CL1339.Contig2_OH_aA	nerve growth factor isoform 1		466	15	1.7219	RSAEVHSVMSMLCYTLIIAFLIGIWAA	gi|262479400|sp|H8PG96	2-24	[Suta nigriceps]	27	242	MOh_NGF02	NGF-VAR1 [Varanus acanthurus]
				29430	849.514							2
Acetylcholinesterase (AChE)
ID	Protein ID	Subtype	gene Length	Read	FPKM	A. acid sequence	Accesion	Coverage	Species	A.acid length	ID length	Identified Protein	Previous ID	Remark
Unigene16279_OH_aA	acetylcholinesterase		2089	21661	554.675	MPSCLPGKMPAPWPWWLQLLLCILSSVAVLPGRAGELKVATQTGWVRGLSLPVLDGHVSA	gi|34978375|sp|Q92035	1-575	[Bungarus fasciatus]	580	606	MOh_ACE01
						FLGVPFAEPPVGRMRFLRPEPVKPWQHVLDATSYQHACYQMVDNSYPGFQGTEMWNPNRG
						MSEDCLYLNIWVPSPHPRDVPVLVWIYGGGFYSGAASLDVYDGRFLTYTQNVVLVSLSYR
						VGAFGFLGLPGSPEAPGNMGLLDQRLALQWIQNNIHHFGGNPRAVTIFGESAGAASVGMH
						LLSTQSRALFQRAILQSGAPNAPWATVTPAESRRRAALLGKQLGCHFNNDSELVSCLRSK
						TPQELIDEEWSVLPYKSIFRFPFVPVIDGDFFPDTPEAMLGSGNFKETQVLLGVVKDEGS
						YFLIYGLPGFSKDNESLISRADFLEGVRMGVPHANDIATEAVVLQYTDWQDQDNGEKNRE
						ALDDIVGDHNVICPVMQFANDYTKRNNKVYAYLFDHRASNLLWPPWMGVPHGYEIEFVFG
						LPLNDSLNYTPQEKELSRRMMRYWVNFARTGNPTDPADKNGAWPTYTASRPQYVQLNTQP
						LATHHSLRAQICAFWNHFLPKLLNATVDPPRADRRRRSAR
Unigene16280_OH_aA	acetylcholinesterase		632	757	64.0733	LEFHLWSAYMMHWKSQFDHYNKQDRCSEL	gi|34978375|sp|Q92035	578-606	[Bungarus fasciatus]	29	606	MOh_ACE02
				22418	618.748							2
Neprilysin
ID	Protein ID	Subtype	gene Length	Read	FPKM	A. acid sequence	Accesion	Coverage	Species	A.acid length	ID length	Identified Protein	Previous ID	Remark
Unigene34771_OH_aA	Neprilysin		3233	21874	361.927	EDRNDPLLLYHKMKLSDLQKNFSFEINNQTFDWLNYVNYIMKTVAIEVKNTEDIIVYAPE	gi|565311140|sp|V8NQ76	270-675	[Ophiophagus hannah]	460	675	MOh_NEP01	PREDICTED: neprilysin-like [Anolis carolinensis]
						YLIKLKSVISNYTTREIQNYISWRYIMDMVSSLSRDYKDTRNNFRKVLYGTTSDAAIWRR
						CANYVNSIMGNAVGRLYVQEAFAGESKHVVQEMITQIREVFIKTLEELSWMDAETKQKAE
						EKAVAIKERIGYPDEILTNTEKLNQEYKGLTYKEEEYFENLIENLRFAQKERLKKLREKV
						DKDEWITGAAVVNAFYSPSRNQIVFPAGILQPPFFSASQPKSLNFGGIGMVIGHEITHGF
						DDNGRNFNAEGDLKDWWSQESANNFKSQSQCMIYQYGNFSWDLAAGQNLSGINTLGENIA
						DNGGIRQAYRAYESYVQKNGEEKRLPGLDLNHKQLFFLNFAQVWCGTYRPEYAVNSIKTD
						VHSPGKFRVLGSLQNNLEFSEAFKCTDKDYMDPVKKCRVW
CL5935.Contig1_OH_aA	Neprilysin		2091	2842	72.7057	LTAKKGKPLINLMTSISEWPIATDNWDLNHGSTWSAEKSIAELNFQFGRKVIINMFVGTD	gi|565311140|sp|V8NQ76	155-276	[Ophiophagus hannah]	149	675	MOh_NEP02	PREDICTED: neprilysin-like [Anolis carolinensis]
						DKNSLQHILHVDQPRLGLPSRDYYECTGLYTEACSAYISFMTSVAKLIRQERKLSINDTE
						ISTEAERIMAFEKEIASITTKDEDRNDPL
CL5935.Contig2_OH_aA	Neprilysin		1062	416	20.954	LTAKKGKPLINLMTSISEWPIATDNWDLNHGSTWSAEKSIAELNFQFGRKVIINMFVGTD	gi|565311140|sp|V8NQ76	155-276	[Ophiophagus hannah]	149	675	MOh_NEP02	PREDICTED: neprilysin-like [Anolis carolinensis]
						DKNSLQHILHVDQPRLGLPSRDYYECTGLYTEACSAYISFMTSVAKLIRQERKLSINDTE
						ISTEAERIMAFEKEIASITTKDEDRNDPL
				25132	455.587							2
Hyaluronidase
ID	Protein ID	Subtype	gene Length	Read	FPKM	A. acid sequence	Accesion	Coverage	Species	A.acid length	ID length	Identified Protein	Previous ID	Remark
Unigene1686_OH_aA	hyaluronidase		2665	15712	315.379	MCHLWINCLATWILLKRFNSVHLMQTRAPMYPNEPFLVFWNAPTTQCQLRYKVDLNLKTF	gi|113203667|sp|A3QVN2	1-445	[Echis ocellatus]	445	449	MOh_HYA01		Full sequence
						HIVPNAKESLSGSAVTIFYPTQLGIYPHIDDHGHFLHGIIPQNESITKHLNKTKSDINRM
						IPLKTFHGLGVIDWENWRPQWDRNWGNKNVYRTRSIQFAKQLHPELSEAAIKRLAKEEYE
						KAGKRFMRDTLLLAENMRPAGYWGYYLYPDCYNYNYKKKPEQYTGKCPNLEISRNDQLLW
						LWRDSTALFPSIYLEIILKSSANALKFVHHRLKESMRIASMARKDYALPVFVYARPFYAY
						TFEPLTEEDLVSTVGETAAMGAAGIVFWGSMQYASTIESCQRVKDYMNGPFGHYIINVTS
						AAKICSHFLCKKKGRCVRKHSDSSAFLHLFPESFRIMVHANATHRKAIVKGKLELENLKY
						LRKNFMCQCYQGWKGLYCEEHYKKE
				15712	315.379							1
Phospholipase B (PLB)
ID	Protein ID	Subtype	gene Length	Read	FPKM	A. acid sequence	Accesion	Coverage	Species	A.acid length	ID length	Identified Protein	Previous ID	Remark
Unigene41329_OH_aA	Putative phospholipase B 81b		1934	11087	306.659	MVRFGSAASSDNRSQRRWSWYCGGLLLLWAVAETRADLHYATVYWLEAEKSFQVKDLLDK	gi|238928308|sp|F8J2D3	1-553	[Drysdalia coronoides]	546	553	MOh_PLB01		Full sequence
						NGDAYGYYNDTVQSTGWGILEIKAGYGNQLVSNEILMYAAGFLEGYLTASRMRDHVANLY
						HQLIKNVTIEQKVKDFMQKQDEWTRQQIKNNKDDPFWRHAGYIIAQLDGLYMGNLEWAKR
						QKRTPLTEFEVSFLNAIGDLLDLISALSPESRNNDSNMYQWDMGHCSALIKVLPGYENIY
						FAHSSWFTYAATLRIYKHWDFRITDPQTKTGRASFSSYPGFLISLDDFYILGSGLIMLQT
						TNSVFNLSLLKQVVPESLFAWERVRIANMMADSGKTWAQTFEKQNSGTYNNQYMILDTKK
						IKLRRSIEDGSLYIIEQVPNLVEYSDQTTILRKGYWPSYNIPFHKVIYNMSGYREYVQKY
						GLDFSYELAPRAKIFRRDQGKVTDMESMKHIMRYNNYKNDPYAKHNPCNTICCRQDLNYK
						TPVPAGCYDSKVADINMAAKFTAYAINGPPVEKGLPIFSWVHFNKTTHQGLPESYNFDFV
						TMKPVL
				11087	306.659							1
Waprin
ID	Protein ID	Subtype	gene Length	Read	FPKM	A. acid sequence	Accesion	Coverage	Species	A.acid length	ID length	Identified Protein	Previous ID	Remark
Unigene41370_OH_aA	WP-Den-30		475	1529	172.192	MQARFLLLLTVILLGMMGPVISTENEKIGSCPDVSMPIPPLGICRTLCHTDSNCPDVQKC	gi|476538356|sp|R4G2S5	1-73	[Denisonia devisi]	73	75	MOh_WAP01	RecName: Full=Waprin-Rha1; Flags: Precursor >gi|156485568|gb|ABU68541.1| Waprin-Rha1 [Rhabdophis tigrinus]
						CKNGCGFMTCSTP
CL3869.Contig1_OH_aA	Waprin-Phi3		787	333	22.6343	AGLLILSTQLATAKTTKQLHPPKVKPGECPKIKIPPNYNCNWECIWDSHCEGNKKCCPVG	gi|166227870|sp|A7X4M7	16-80	[Philodryas olfersii]	71	80	MOh_WAP02		Full sequence
						CARECFSPGPL
Unigene29057_OH_aA	Waprin-Phi3		985	396	21.5059	MKPWILLFLAGLLILSTQLATAKTTKQLHPPKVKPGECPKIKIPPNYNCNWECIWDSHCE	gi|166227870|sp|A7X4M7	1-80	[Philodryas olfersii]	80	80	MOh_WAP02		Full sequence
						GNKKCCPVGCARECFSPGPL
Unigene740_OH_aA	Waprin-Phi3		966	296	16.3913	VKPGECPKIKIPPNYNCNWECIWDSHCEGNKKCCPVGCARECFSPGPL	gi|166227870|sp|A7X4M7	33-80	[Philodryas olfersii]	48	80	MOh_WAP03
CL3869.Contig2_OH_aA	Waprin-Phi3		718	119	8.8659	AKRSKGRMDPTVKPGECPKIKIPPNYNCNWECIWDSHCEGNKKCCPVGCARECFSPGPL	gi|166227870|sp|A7X4M7	22-80	[Philodryas olfersii]	59	80	MOh_WAP03
CL2892.Contig1_OH_aA	Notewaprin-a		465	69	7.9377	GLLLLLLGLFTLLAELPPSMGQAEKPGQCPKLPPDAIGPCALLCDNDWRCTGQEKCCSNG	gi|239977680|sp|B5G6H4	17-72	[Notechis scutatus scutatus]	69	75	MOh_WAP04	RecName: Full=Scuwaprin-a; Flags: Precursor >gi|239977684|sp|B5L5P9.1|WAPA_PSETE RecName: Full=Textwaprin-a; Flags: Precursor >gi|118151784|gb|ABK63582.1| scuwaprin-a precursor [Oxyuranus scutellatus] >gi|185533663|gb|ACC77767.1| scuwaprin-a precursor [Oxyuranus scutellatus] >gi|185534217|gb|ACC77786.1| textwaprin-a precursor [Pseudonaja textilis]
						CGAQCQDPV
				2742	249.527							3
Dipeptidylpeptidase IV (DPP IV)
ID	Subtype	Protein ID	gene Length	Read	FPKM	A. acid sequence	Accesion	Coverage	Species	A.acid length	ID length	Identified Protein	Previous ID	Remark
Unigene36609_OH_aA	Dipeptidyl peptidase 4		4614	8965	103.937	MKTVLKCLLGLLALGVIITAIVVPVVLLTRDADSDTRRKFSLEDYLNNDFQYKSYNVRWM	gi|565319430|sp|V8P9G9	1-754	[Ophiophagus hannah]	754	754	MOh_DPP01	venom dipeptidylpeptidase IV [Hoplocephalus stephensii]	Full sequence
						SGHEYVYTNQNNVFLYNIDDGKESKILSNNTLENWNSSVAILSPDKKFALLRYNYEKVWR
						HSYTASYHIYDLNNRTIITENPLPTTIQYISWSPAGHKLAYVYRNNVYVKTTPNAKPVEI
						TKNGAENKILNGLADWVYEEEMFGTHSALWWSPNGSFLAFAEINDTEVPLIEYSFYSEDT
						LQYPKTIKIPYPKAGAINPTIRLFVVNILALPENNILEIVAPSSIISGDHYLSVVTWVTD
						ERICLQWLRRIQNFSMLTICDYSSGVWQCPKNGEHPEESKTGWVGRFQPSEPYFASDKIS
						YYKIISDSQGYNHIHYTDSTGNVKPITSGKWEVISIAAVTNNSLYFISNEFDGRPGGRHL
						YKVDLKHDLKKKCITCDPNEEACQYFSVSFSTDARYYKLNCYGPGMPYFTLQNSSTDKAI
						KVLENNDNLKNVLKEIQMPSKRLRNITLHGQTYWYQMILPPNFDESKKYPLLIDVYAGPC
						SQKADAAFRINWSTYLASCEGIIVASFDGRGSGFQGDKILHAIYRRLGTYEVEDQISAAK
						LFSEMSFVDKDRMAIWGWSYGGYVTSMVLGAGSGVFKCGIAVAPVSRWQYYDSIYTERYM
						GLPVKNDNLYFYENSTVMARAENFHMVDYLLIHGTADDNVHFQQAAQISKALVDAQVDFQ
						AMWYTDKDHGIEGHAHNHIYHHMSHFIKQCFKLP
				8965	103.937							1
5' Nucleotidase (5'NUC)
ID	Protein ID	Subtype	gene Length	Read	FPKM	A. acid sequence	Accesion	Coverage	Species	A.acid length	ID length	Identified Protein	Previous ID	Remark
CL4180.Contig1_OH_aA	Snake venom 5'-nucleotidase		2008	2299	61.2454	MPTSRRRCGAQGCPRSAPSAMWRLVGAVCFCAALSVAAGGSFKLTILHTNDVHARVEQTS	gi|395455152|sp|B6EWW8	1-571	[Gloydius brevicaudus]	571	588	MOh_NUC01		Full sequence
						RDSGKCTGEDCYGGVARRAAKIRQIRASHRNVLLLDAGDQYQGTIWFNYYKGREVVHFMN
						SLRYDAMALGNHEFDNGLNGLLDPLLKNVKFPILSANIRPKGPIASKISGYILPYKIINV
						GSEKVGIIGYTTKETPVLSNPGQYLEFRDEVEELQKHADKLTTLGVNKIIALGHSGFKED
						CRIAQKVKGVDVVVGGHTNTFLYTGSPPSNEVAAGNYPFMQLSDDGRQVPVVQAYAFGKY
						LGYLNVIFDDKGKVIKASGNPILLNKSIQEDPAVKAEVSRMKVQLQSYSSQEIGKTIVYL
						NGTTHACRFHECNLGNLICDAVVYNNLRHPDDNEWNHVSMCIVNGGGIRSPIDEQANNGI
						ITLEELTAVLPFGGTFDLLKIKGSTLRQAFEHSVHRHGQGTGELLQVSGIKVVYDLSQKA
						GKRVVSLNVLCTECRVPTYVPLEMEKTYKVLLPSFLAAGGDGYYMLKGDSSNHSSGDLDI
						SIVSDYIKRMGKVFPAMEGRMMFSAGTLFQA
CL4180.Contig2_OH_aA	Snake venom 5'-nucleotidase		1514	461	16.2882	MPTSRRRCGAQGCPRSAPSAMWRLVGAVCFCAALSVAAGGSFKLTILHTNDVHARVEQTS	gi|395455152|sp|B6EWW8	1-429	[Gloydius brevicaudus]	429	588	MOh_NUC02		Full sequence
						RDSGKCTGEDCYGGVARRAAKIRQIRASHRNVLLLDAGDQYQGTIWFNYYKGREVVHFMN
						SLRYDAMALGNHEFDNGLNGLLDPLLKNVKFPILSANIRPKGPIASKISGYILPYKIINV
						GSEKVGIIGYTTKETPVLSNPGQYLEFRDEVEELQKHADKLTTLGVNKIIALGHSGFKED
						CRIAQKVKGVDVVVGGHTNTFLYTGSPPSNEVAAGNYPFMQLSDDGRQVPVVQAYAFGKY
						LGYLNVIFDDKGKVIKASGNPILLNKSIQEDPAVKAEVSRMKVQLQSYSSQEIGKTIVYL
						NGTTHACRFHECNLGNLICDAVVYNNLRHPDDNEWNHVSMCIVNGGGIRSPIDEQANNGM
						CNFKSFYTV
Unigene31613_OH_aA	5'-nucleotidase, partial		1057	350	17.713	SGIITLEELTAVLPFGGTFDLLKIKGSTLRQAFEHSVHRHGQGTGELLQVSGIKVVYDLS	GI:565315338|sp|V8NYW9	87-240	[Ophiophagus hannah]	154	254	MOh_NUC03	RecName: Full=Snake venom 5&apos;-nucleotidase; Short=5&apos;-NT; AltName: Full=Ecto-5&apos;-nucleotidase; Flags: Precursor >gi|338855300|gb|AEJ31979.1| ecto-5&apos; nucleotidase [Crotalus adamanteus]
						QKAGKRVVSLNVLCTECRVPTYVPLEMEKTYKVLLPSFLAAGGDGYYMLKGDSSNHSSGD
						LDISIVSDYIKRMGKVFPAMEGRMMFSAGTLFQA
CL2936.Contig1_OH_aA	5' nucleotidase		1590	96	3.2298	EKIKCFGFDMDYTLAVYKSPEYESLGFDLTVERLVSIGYPQELLSFVYDPTFPTRGLVFD	gi|118151736|sp|A6MFL8	44-559	[Demansia vestigiata]	516	559	MOh_NUC04
						SLYGNLLKVDAYGNILVCAHGFNFMRGPEIREQYPNKFIQRDDTDRFYILNTLFNLPETY
						LLACLIDFFTNCDRYSSCETGFKEGDLFMSFRSMFQDVRDAVDWVHYKGSLKEKTVENLH
						KYVVKDGKLPLLLSRMNEVGKVFLATNSDYKYTDKIMTYLFDFPHGPKPGSSHRPWQSYF
						DLILVDARKPLFFGEGTVLRQVDTVTGKLKIGTYTGPLQHGIVYSGGSSDTVCDLLGAKG
						KDILYIGDHIFGDILKSKKRQGWRTFLVIPELAQELHVWTDKSCLFEELQSLDIFLAELY
						KHLDSSSNERPDISSIQRRIKKVTHDMDMCYGMMGSLFRSGSRQTLFASQVMRYADLYAA
						SFINLLYYPFSYLFRAAHVLMPHESTVEHTHVDINETESPMATRNRTSVDFKDSDKRHQL
						TRSVSEIKPPNLFPQTPQEITHCHDEDDDEEEEEEE
				3206	98.4764							4
C-type lectin (CTL)
ID	Protein ID	Subtype	gene Length	Read	FPKM	A. acid sequence	Accesion	Coverage	Species	A.acid length	ID length	Identified Protein	Previous ID	Remark
Unigene39364_OH_aA	C-type lectin BFL-2		1028	526	27.371	GHLLIGFLSSHTGAEGYTCPFDWLSRNGLCYKLFSNPKTWHDSEMFCRKFKPGCHLVSIH	gi|75570171|sp|Q90WI7	8-158	[Bungarus fasciatus]	151	158	MOh_CTL01		Full sequence
						SVADSADLAEYISDYLQGDGYVWIGLSDPRKQRTWEWSDRSSTNYFSWNQGEPNNSKNNE
						YCVHLWAPTGYLKWNDIPCESLHAFICQCKF
Unigene7874_OH_aA	c-type lectin		926	224	12.94	MKRFIFLSLGLLVVALSLRGTGADPHCPFEWSFYNGHCYKVFKKLRSWRDAEMFCRQQEE	gi|294961102|sp|D5J9S1	1-166	[Bungarus flaviceps]	165	166	MOh_CTL02		Full sequence
						GSHLTSIQSLAESAYVANLVSLDVIFTNVWIGLSDPWKQRIWNWSDGSKFLYKAWKLGEP
						NNFLWNEYCVELWSLSGYLRWNDQSCGSRRYFVCKFQPQGEGSTW
Unigene20321_OH_aA	C-type lectin precursor		273	18	3.527	SWFIRNGKISWNDYGNYWRLLSVCKYYLAHRGCTS	gi|88861956|sp|Q27J51	138-172	[Lachesis muta]	35	177	MOh_CTL03
Unigene18688_OH_aA	C-type lectin mannose binding isoform 5 variant 2		295	13	2.3573	CTQLRNSSHLASINSLAESLAVKTLIFRSLVFFRSVWIGLNDPENTRTWKWTDGSKFNYT	gi|184128087|sp|I6LJ72	55-149	[Oxyuranus microlepidotus]	95	157	MOh_CTL04
						SWGLMEPSNVDDGKDCVQLSSLSNYFSWEAVKCES
Unigene25306_OH_aA	venom C-type lectin mannose binding isoform 2 variant 1		591	26	2.3533	MGQFLLMSLGLLVVAFSLNGANSCCCPQDWLPKNGFCYKVFNDRKNWNDAETFCRKHKPG	gi|145699639|sp|D2YVL4	1-158	[Cryptophis nigrescens]	158	158	MOh_CTL05		Full sequence
						CHLASIHGSEESTELAEYVSDYLRSGGNVWIGLNDPRKQRSWQWTDRSRSSYLTWQQGEP
						NNLGNNENCVELWSPSGYKNWNDENCASTRAYLCKCRF
				807	48.5486							5
Vascular endothelial growth factor (VEGF)
ID	Protein ID	Subtype	gene Length	Read	FPKM	A. acid sequence	Accesion	Coverage	Species	A.acid length	ID length	Identified Protein	Previous ID	Remark
CL2471.Contig2_OH_aA	Vascular endothelial growth factor A		1352	234	9.2584	MNFLLTWIHCGLAALLYFHNAKVLQAAPAQEDGEKQPDEVITFMTVFERSACRPIETMVD	gi|54036551|sp|P67860	1-216	[Protobothrops flavoviridis]	216	216	MOh_VGF01		Full sequence
						IFQEYPDEVEYIFKPSCVLLMKCGGCCNDEALECVPIEVYNVSMEIMKLKHFQSQHIHPM
						SFQQHSKCQCRQKKALRIKQEKKSKRGKGKGQKRKRKRARYKPQNFHCEPCSERRKHLYK
						QDPLTCKCSCKFTDSRCKSKQLELNERTCRCEKPRR
Unigene1649_OH_aA	Vascular endothelial growth factor A		2132	119	2.9858	MNFLLTWIHCGLAALLYFHNAKVLQAAPAQEDGEKQPDEVITFMTVFERSACRPIETMVD	gi|54036551|sp|P67860	1-216	[Protobothrops flavoviridis]	216	216	MOh_VGF01		Full sequence
						IFQEYPDEVEYIFKPSCVLLMKCGGCCNDEALECVPIEVYNVSMEIMKLKHFQSQHIHPM
						SFQQHSKCQCRQKKALRIKQEKKSKRGKGKGQKRKRKRARYKPQNFHCEPCSERRKHLYK
						QDPLTCKCSCKFTDSRCKSKQLELNERTCRCEKPRR
Unigene1650_OH_aA	Vascular endothelial growth factor A		2060	137	3.5576	MNFLLTWIHCGLAALLYFHNAKVLQAAPAQEDGEKQPDEVITFMTVFERSACRPIETMVD	gi|327488518|sp|C0K3N5	1-192	[Vipera ammodytes ammodytes]	192	192	MOh_VGF02		Full sequence
						IFQEYPDEVEYIFKPSCVLLMKCGGCCNDEALECVPIEVYNVSMEIMKLKHFQSQHIHPM
						SFQQHSKCQCRQKKALRIKQENHCEPCSERRKHLYKQDPLTCKCSCKFTDSRCKSKQLEL
						NERTCRCEKPRR
CL2471.Contig3_OH_aA	Vascular endothelial growth factor A		1280	65	2.7165	MNFLLTWIHCGLAALLYFHNAKVLQAAPAQEDGEKQPDEVITFMTVFERSACRPIETMVD	gi|327488518|sp|C0K3N5	1-192	[Vipera ammodytes ammodytes]	192	192	MOh_VGF02		Full sequence
						IFQEYPDEVEYIFKPSCVLLMKCGGCCNDEALECVPIEVYNVSMEIMKLKHFQSQHIHPM
						SFQQHSKCQCRQKKALRIKQENHCEPCSERRKHLYKQDPLTCKCSCKFTDSRCKSKQLEL
						NERTCRCEKPRR
CL2471.Contig4_OH_aA	vascular endothelial growth factor isoform 1		1148	56	2.6094	MNFLLTWIHCGLAALLYFHNAKVLQAAPAQEDGEKQPDEVITFMTVFERSACRPIETMVD	gi|262479392|sp|H8PG92	1-142	[Suta nigriceps]	144	185	MOh_VGF03
						IFQEYPDEVEYIFKPSCVLLMKCGGCCNDEALECVPIEVYNVSMEIMKLKHFQSQHIHPM
						SFQQHSKCQCRQKKALRIKQEKCE
CL2471.Contig6_OH_aA	vascular endothelial growth factor isoform 1		2915	136	2.4957	MNFLLTWIHCGLAALLYFHNAKVLQAAPAQEDGEKQPDEVITFMTVFERSACRPIETMVD	gi|262479392|sp|H8PG92	1-142	[Suta nigriceps]	142	185	MOh_VGF03
						IFQEYPDEVEYIFKPSCVLLMKCGGCCNDEALECVPIEVYNVSMEIMKLKHFQSQHIHPM
						SFQQHSKCQCRQKKALRIKQEK
CL2471.Contig1_OH_aA	vascular endothelial growth factor isoform 1		1928	56	1.5537	MNFLLTWIHCGLAALLYFHNAKVLQAAPAQEDGEKQPDEVITFMTVFERSACRPIETMVD	gi|262479392|sp|H8PG92	1-142	[Suta nigriceps]	144	185	MOh_VGF03
						IFQEYPDEVEYIFKPSCVLLMKCGGCCNDEALECVPIEVYNVSMEIMKLKHFQSQHIHPM
						SFQQHSKCQCRQKKALRIKQEKCE
				803	25.1771							3
	Protein	Read	FPKM	Protein Identified
	Three fingers toxin (3FTx)	4686954	364630	18
	Snake venom metalloproteinase (SVMP)	212363	15795.4	15
	Phospholipase A2 (PLA2)	212618	9286.63	2
	Cysteine-Rich Secretory Protein (CRISP)	91116	9124.44	7
	Kunitz-type serine protease inhibitor (KUN)	229590	7908.76	8
	L-amino-acid oxidase (LAAO)	120652	6314.02	3
	Cobra venom factor (CVF)	99054	2710.48	8
	Vespryn	125114	2508.53	1
	Insulin-like growth factor (IGF)	49378	2255.54	4
	Natriuretic peptide (NP)	59871	2058.6	3
	Snake venom serine protease (SVSP)	96556	2036.57	4
	Cystatin	15533	1090.25	6
	Phosphodiesterase (PDE)	16164	951.512	3
	Nerve growth factor (NGF)	29430	849.514	2
	Acetylcholinesterase (AChE)	22418	618.748	2
	Neprilysin	25132	455.587	2
	Hyaluronidase	15712	315.379	1
	Phospholipase B (PLB)	11087	306.659	1
	Waprin	2742	249.527	3
	Dipeptidylpeptidase IV (DPP IV)	8965	103.937	1
	5' Nucleotidase (5'NUC)	3206	98.4764	4
	C-type lectin (CTL)	807	48.5486	5
	Vascular endothelial growth factor (VEGF)	803	25.1771	3
		6135265	429742	106
	Updated ID from previous result
	BLAST matched to toxin-like hypothetical protein after the recent published Balinese O. hannahdatabase
	Having same/repetitive sequences and treated as an identified toxin
	Having same/repetitive sequences and treated as an identified toxin
	Having same/repetitive sequences and treated as an identified toxin

## Sheet: Toxins_Summary
Malaysian Ophiophagus hannah Transcriptome Toxins Annotations Summary (Updated 1/2/2015)
3FTx
ID	Protein ID	Subtype	gene Length	Read	FPKM		Accesion	Identified Protein	Previous ID
CL5711.Contig1_OH_aA	Type II alpha-neurotoxin/Long neurotoxin OH-37	L-3FTX	821	4143558	269978		gi|82193162|sp|Q53B59	MOh_FTX01	0
Unigene41284_OH_aA	Type II alpha-neurotoxin/Long neurotoxin LNTX1	L-3FTX	264	248120	50275.5		gi|123907654|sp|Q2VBP8	MOh_FTX02	0
Unigene16248_OH_aA	three-finger toxin /Pr.LNTX	L-3FTX	247	75638	16381		gi|82208267|sp|Q7T2I3	MOh_FTX03	RecName: Full=Long neurotoxin LlLong; Flags: Precursor >gi|32140574|dbj|BAC78205.1| long chain neurotoxin [Laticauda laticaudata]
Unigene2346_OH_aA	hypothetical protein L345_18084, partial	L-3FTX-like	563	28079	2667.91		gi|565271029|sp|V8N212	MOh_FTX04	RecName: Full=Long neurotoxin-like OH-31; Flags: Precursor >gi|51105379|gb|AAT97253.1| long chain neurotoxin-like protein [Ophiophagus hannah]
Unigene40768_OH_aA	hypothetical protein L345_18084, partial	L-3FTX-like	266	715	143.788		gi|565271029|sp|V8N212	MOh_FTX05	RecName: Full=Long neurotoxin-like OH-31; Flags: Precursor >gi|51105379|gb|AAT97253.1| long chain neurotoxin-like protein [Ophiophagus hannah]
Unigene32770_OH_aA	Neurotoxin-like protein 1	S-3FTX	468	109541	12520.7		gi|83305935|sp|P84716	MOh_FTX06	putative three finger toxin precursor [Micrurus altirostris]
Unigene32440_OH_aA	hypothetical protein L345_15308	S-3FTX-like	322	6904	1146.95		gi|565302356|sp|V8N9N7	MOh_FTX07	RecName: Full=Neurotoxin-like protein NTL2; Flags: Precursor >gi|5102575|emb|CAB45156.1| neurotoxin-like protein [Naja naja]
Unigene17523_OH_aA	Short neurotoxin SNTX11	S-3FTX	209	270	69.106		gi|123910516|sp|Q2VBP1	MOh_FTX08	0
Unigene16244_OH_aA	Orphan group VIII/Haditoxin/MTLP-3 muscarinic toxin-like protein 3-like protein	S-3FTX	233	25824	5928.79		gi|172048118|sp|A8N286	MOh_FTX09	0
CL5792.Contig3_OH_aA	Muscarinic toxin MTX6/Type A muscarinic toxin	S-3FTX	315	156	26.4919		gi|123910512|sp|Q2VBN1	MOh_FTX10	0
Unigene32338_OH_aA	Type IA cytotoxin/ cardiotoxin-3	S-3FTX	248	491	105.908		gi|4753827|sp|P60301	MOh_FTX11	0
CL3886.Contig1_OH_aA	putative three finger toxin precursor	NC-3FTX	664	4700	378.642		gi|331691437|sp|F5CPD4	MOh_FTX12	0
CL4515.Contig2_OH_aA	putative three finger toxin precursor	NC-3FTX	1943	12123	333.761	428.474	gi|331691437|sp|F5CPD4	MOh_FTX13	0
CL4515.Contig1_OH_aA	putative three finger toxin precursor	NC-3FTX	1957	3465	94.7133		gi|331691437|sp|F5CPD4	MOh_FTX13	0
Unigene1844_OH_aA	three finger toxin-like precursor	NC-3FTX	326	18	2.9536		gi|88861958|sp|Q27J50	MOh_FTX14	0
CL3943.Contig2_OH_aA	Probable weak neurotoxin 3FTx-Lio1	NC-3FTX	330	12	1.9452		gi|310947319|sp|A7X3M9	MOh_FTX15	0
Unigene39090_OH_aA	Orphan group II/Weak neurotoxin OH-72	NC-3FTX	230	7113	1654.34		gi|82193164|sp|Q53B61	MOh_FTX16	0
Unigene39089_OH_aA	Weak neurotoxin WNTX34	NC-3FTX	238	11850	2663.42		gi|123913366|sp|Q2VBN2	MOh_FTX17	0
Unigene39079_OH_aA	Weak neurotoxin WNTX34	NC-3FTX	1643	1192	38.8094	255.932	gi|123913366|sp|Q2VBN2	MOh_FTX18	0
CL19.Contig18_OH_aA	Weak neurotoxin WNTX34	NC-3FTX	939	673	38.3396		gi|123913366|sp|Q2VBN2	MOh_FTX18	0
CL19.Contig15_OH_aA	Weak neurotoxin WNTX34	NC-3FTX	1516	802	28.2992		gi|123913366|sp|Q2VBN2	MOh_FTX18	0
Unigene39075_OH_aA	Weak neurotoxin WNTX34	NC-3FTX	1979	1004	27.1385		gi|123913366|sp|Q2VBN2	MOh_FTX18	0
Unigene39082_OH_aA	Weak neurotoxin WNTX34	NC-3FTX	1451	653	24.0738		gi|123913366|sp|Q2VBN2	MOh_FTX18	0
CL19.Contig11_OH_aA	Weak neurotoxin WNTX34	NC-3FTX	2220	925	22.2888		gi|123913366|sp|Q2VBN2	MOh_FTX18	0
CL19.Contig13_OH_aA	Weak neurotoxin WNTX34	NC-3FTX	2028	804	21.2074		gi|123913366|sp|Q2VBN2	MOh_FTX18	0
Unigene39077_OH_aA	Weak neurotoxin WNTX34	NC-3FTX	1787	641	19.1881		gi|123913366|sp|Q2VBN2	MOh_FTX18	0
CL19.Contig17_OH_aA	Weak neurotoxin WNTX34	NC-3FTX	2556	880	18.4171		gi|123913366|sp|Q2VBN2	MOh_FTX18	0
CL19.Contig21_OH_aA	Weak neurotoxin WNTX34	NC-3FTX	2364	803	18.1705		gi|123913366|sp|Q2VBN2	MOh_FTX18	0
0	0	0	0	4686954	364630		0	18	28
SVMP
ID	Protein ID	Subtype	gene Length	Read	FPKM		Accesion	Identified Protein Coding	Previous ID
Unigene1093_OH_aA	Hemorrhagic metalloproteinase-disintegrin-like kaouthiagin	SVMP-III	392	19655	2682.16		gi|32469675|sp|P82942	MOh_SMP01	RecName: Full=Zinc metalloproteinase-disintegrin atrase-B; AltName: Full=Snake venom metalloproteinase; Short=SVMP; Flags: Precursor >gi|295387995|gb|ADG02948.1| metalloproteinase atrase B [Naja atra]
CL7366.Contig1_OH_aA	Zinc metalloproteinase-disintegrin cobrin	SVMP-III	1788	71450	2137.63		gi|82223366|sp|Q9PVK7	MOh_SMP02	0
Unigene36256_OH_aA	Zinc metalloproteinase-disintegrin cobrin	SVMP-III	297	4645	836.619		gi|82223366|sp|Q9PVK7	MOh_SMP03	0
Unigene36255_OH_aA	Zinc metalloproteinase-disintegrin cobrin	SVMP-III	331	5144	831.326		gi|82223366|sp|Q9PVK7	MOh_SMP04	0
Unigene1094_OH_aA	Zinc metalloproteinase-disintegrin atrase-A	SVMP-III	232	9043	2085.08		gi|391359381|sp|D5LMJ3	MOh_SMP05	0
CL538.Contig7_OH_aA	Zinc metalloproteinase mocarhagin-1	SVMP-III	261	8616	1765.89		gi|172046653|sp|Q10749	MOh_SMP06	0
CL5920.Contig1_OH_aA	Zinc metalloproteinase-disintegrin ohanin	SVMP-III	782	23462	1604.93		gi|391359389|sp|A3R0T9	MOh_SMP07	0
Unigene37189_OH_aA	Zinc metalloproteinase-disintegrin ohanin	SVMP-III	411	7769	1011.16		gi|391359389|sp|A3R0T9	MOh_SMP08	0
Unigene25711_OH_aA	Zinc metalloproteinase-disintegrin ohanin	SVMP-III	702	9124	695.259		gi|391359389|sp|A3R0T9	MOh_SMP09	0
Unigene33636_OH_aA	Zinc metalloproteinase-disintegrin ohanin	SVMP-III	329	3153	512.657	794.836	gi|391359389|sp|A3R0T9	MOh_SMP10	0
Unigene33634_OH_aA	Zinc metalloproteinase-disintegrin ohanin	SVMP-III	394	1425	193.472		gi|391359389|sp|A3R0T9	MOh_SMP10	0
CL7206.Contig1_OH_aA	Zinc metalloproteinase-disintegrin ohanin	SVMP-III	638	1058	88.7081		gi|391359389|sp|A3R0T9	MOh_SMP10	0
CL538.Contig3_OH_aA	Zinc metalloproteinase-disintegrin BmMP	SVMP-III	2871	22110	411.959	783.262	gi|391359386|sp|A8QL49	MOh_SMP11	carinatease-1 [Tropidechis carinatus]
CL538.Contig4_OH_aA	Zinc metalloproteinase-disintegrin BmMP	SVMP-III	2820	19574	371.303		gi|391359386|sp|A8QL49	MOh_SMP11	carinatease-1 [Tropidechis carinatus]
Unigene2146_OH_aA	Zinc metalloproteinase-disintegrin-like atragin	SVMP-III	387	2428	335.611		gi|391359383|sp|D3TTC2	MOh_SMP12	Chain A, Structures Of Two Elapid Snake Venom Metalloproteases With Distinct Activities Highlight The Disulfide Patterns In The D Domain Of Adamalysin Family Proteins
CL589.Contig1_OH_aA	Asrin	SVMP-III	1191	3164	142.109		gi|111572527|sp|A6XJS7	MOh_SMP13	0
Unigene34511_OH_aA	carinatease-1	SVMP-III	409	405	52.97		gi|145982754|sp|B5KFV1	MOh_SMP14	0
Unigene2261_OH_aA	Zinc metalloproteinase mocarhagin-1	SVMP-III	202	138	36.5449		gi|172046653|sp|Q10749	MOh_SMP15	0
0	0	0	0	212363	15795.4		0	15	18
PLA2
ID	Protein ID	Subtype	gene Length	Read	FPKM		Accesion	Identified Protein	Previous ID
CL371.Contig2_OH_aA	Acidic phospholipase A2 2	PLA2-IA	1222	173535	7596.51		gi|26006829|sp|Q9DF33	MOh_PLA01	0
CL371.Contig1_OH_aA	Acidic phospholipase A2 1	PLA2-IB	1237	39083	1690.12		gi|22654267|sp|P80966	MOh_PLA02	RecName: Full=Phospholipase A2, acidic 2; AltName: Full=APLA2-2; AltName: Full=Phosphatidylcholine 2-acylhydrolase; Flags: Precursor >gi|10863760|gb|AAG23963.1|AF302907_1 acidic phospholipase A2 [Ophiophagus hannah]
0	0	0	0	212618	9286.63		0	2	2
CRISP
ID	Protein ID	Subtype	gene Length	Read	FPKM		Accesion	Identified Protein	Previous ID
CL2452.Contig4_OH_aA	Opharin	0	297	35385	6373.25		gi|225547744|sp|C1JZW4	MOh_CRP01	0
CL2452.Contig7_OH_aA	hypothetical protein L345_12110, partial	opharin-like	302	2005	355.145		gi|565308144|sp|V8NKT2	MOh_CRP02	opharin precursor [Ophiophagus hannah]
CL2452.Contig6_OH_aA	Cysteine-rich venom protein ophanin	0	1152	23613	1096.47		gi|32423812|sp|Q7ZT98	MOh_CRP03	0
CL2452.Contig2_OH_aA	Cysteine-rich venom protein ophanin	0	1186	13262	598.168		gi|32423812|sp|Q7ZT98	MOh_CRP04	0
CL2452.Contig5_OH_aA	hypothetical protein L345_16118	opharin-like	1752	8045	245.635		gi|565300467|sp|V8N8B4	MOh_CRP05	opharin precursor [Ophiophagus hannah]
CL2452.Contig1_OH_aA	Cysteine-rich venom protein ophanin	0	1786	6653	199.267		gi|32423812|sp|Q7ZT98	MOh_CRP06	0
Unigene41359_OH_aA	hypothetical protein L345_12110, partial	opharin-like	449	2153	256.505		gi|565308144|sp|V8NKT2	MOh_CRP07	cysteine-rich seceretory protein Bc-CRPb [Bungarus candidus]
0	0	0	0	91116	9124.44		0	7	7
KUN
ID	Protein ID	Subtype	gene Length	Read	FPKM		Accesion	Identified Protein	Previous ID
CL1744.Contig1_OH_aA	OH-TCI trypsin and chymotrypsim bi-functional serine protease inhibitor	0	1610	224608	7462.73		gi|239977312|sp|B6RLX2	MOh_KUN01	0
CL5016.Contig2_OH_aA	Kunitz inhibitor II	0	437	1298	158.888		gi|162145674|sp|C1IC52	MOh_KUN02	0
Unigene28862_OH_aA	putative Kunitz type inhibitor	0	363	819	120.691		gi|308154237|sp|P86733	MOh_KUN03	0
CL1720.Contig1_OH_aA	Protease inhibitor	0	920	1452	84.4262		gi|239977313|sp|B2BS84	MOh_KUN04	0
CL1720.Contig2_OH_aA	Protease inhibitor	0	749	330	23.5684		gi|239977313|sp|B2BS84	MOh_KUN05	0
Unigene7457_OH_aA	putative serine protease inhibitor 473	0	387	204	28.198		gi|238928364|sp|F8J2G1	MOh_KUN06	0
Unigene1666_OH_aA	Kunitz/BPTI-like toxin	0	1642	860	28.0171		gi|239977314|sp|B5L5M7	MOh_KUN07	0
Unigene27799_OH_aA	hypothetical protein L345_16284, partial	Kunitz/BPTI-like	453	19	2.2436		gi|565300055|sp|V8N8X7	MOh_KUN08	RecName: Full=Kunitz/BPTI-like toxin; Flags: Precursor >gi|185533586|gb|ACC77764.1| Kunitz/BPTI-like toxin precursor [Austrelaps superbus]
0	0	0	0	229590	7908.76		0	8	8
LAAO
ID	Protein ID	Subtype	gene Length	Read	FPKM		Accesion	Identified Protein	Previous ID
Unigene41011_OH_aA	hypothetical protein L345_17374, partial	LAAO-like	814	62634	4116.08		gi|565295328|sp|V8N3Q9	MOh_LAO01	RecName: Full=L-amino-acid oxidase; Short=LAAO; Short=LAO; Short=Oh-LAAO; Flags: Precursor >gi|126035644|gb|ABN72538.1| L-amino acid oxidase [Ophiophagus hannah]
Unigene41013_OH_aA	L-amino-acid oxidase	0	1425	52064	1954.43		gi|347595788|sp|P81383	MOh_LAO02	0
Unigene41014_OH_aA	hypothetical protein L345_17374, partial	LAAO-like	1308	5954	243.5		gi|565295328|sp|V8N3Q9	MOh_LAO03	RecName: Full=L-amino-acid oxidase; Short=LAAO; Short=LAO; Short=Oh-LAAO; Flags: Precursor >gi|126035644|gb|ABN72538.1| L-amino acid oxidase [Ophiophagus hannah]
0	0	0	0	120652	6314.02		0	3	3
CVF
ID	Protein ID	Subtype	gene Length	Read	FPKM		Accesion	Identified Protein	Previous ID
CL2083.Contig1_OH_aA	Ophiophagus venom factor	0	2650	80758	1630.19		gi|387165368|sp|I2C090	MOh_CVF01	0
Unigene39963_OH_aA	Ophiophagus venom factor	0	747	13392	959.01		gi|387165368|sp|I2C090	MOh_CVF02	0
CL304.Contig2_OH_aA	Ophiophagus venom factor	0	2250	2516	59.8173		gi|387165368|sp|I2C090	MOh_CVF03	0
CL304.Contig4_OH_aA	Ophiophagus venom factor	0	2127	760	19.1137		gi|387165368|sp|I2C090	MOh_CVF04	0
CL304.Contig3_OH_aA	Ophiophagus venom factor	0	2247	692	16.4741		gi|387165368|sp|I2C090	MOh_CVF05	0
CL304.Contig1_OH_aA	Ophiophagus venom factor	0	2370	706	15.9351		gi|387165368|sp|I2C090	MOh_CVF06	0
CL6813.Contig1_OH_aA	Venom factor	0	1572	211	7.1801		gi|544604738|sp|J3S836	MOh_CVF07	complement-depleting factor, partial [Bungarus fasciatus]
Unigene22080_OH_aA	complement-depleting factor, partial	0	368	19	2.7619		gi|126035660|sp|A8QL54	MOh_CVF08	0
0	0	0	0	99054	2710.48		0	8	8
Vespryn
ID	Protein ID	Subtype	gene Length	Read	FPKM		Accesion	Identified Protein	Previous ID
CL6627.Contig3_OH_aA	hypothetical protein L345_13461	Ohanin-like	2668	125114	2508.53		gi|565305842|sp|V8NEU2	MOh_VES01	RecName: Full=Ohanin; Flags: Precursor >gi|70907886|gb|AAR07992.2| Ohanin precursor [Ophiophagus hannah] >gi|70927665|gb|AAZ15707.1| Ohanin precursor [Ophiophagus hannah]
0	0	0	0	125114	2508.53		0	1	1
IGF
ID	Protein ID	Subtype	gene Length	Read	FPKM		Accesion	Identified Protein	Previous ID
CL398.Contig1_OH_aA	insulin-like growth factor 1, partial	0	1255	43025	1833.9		gi|392358087|sp|I6T666	MOh_IGF01	0
CL398.Contig2_OH_aA	insulin-like growth factor 1, partial	0	810	6275	414.407		gi|392358087|sp|I6T666	MOh_IGF02	0
Unigene406_OH_aA	Insulin-like growth factor II	0	656	58	4.7296		gi|565311787|sp|V8NR69	MOh_IGF03	PREDICTED: insulin-like growth factor II-like [Anolis carolinensis]
CL6575.Contig2_OH_aA	Insulin-like growth factor II	0	427	20	2.5055		gi|565311787|sp|V8NR69	MOh_IGF04	PREDICTED: insulin-like growth factor II-like [Anolis carolinensis]
0	0	0	0	49378	2255.54		0	4	4
NP
ID	Protein ID	Subtype	gene Length	Read	FPKM		Accesion	Identified Protein	Previous ID
CL3391.Contig4_OH_aA	Natriuretic peptide Na-NP	0	1572	59583	2027.53		gi|317412168|sp|D9IX97	MOh_NP01	0
Unigene41568_OH_aA	C-type natriuretic peptide	0	212	115	29.0175		gi|123884707|sp|Q09GK2	MOh_NP02	0
CL20.Contig13_OH_aA	C-type natriuretic peptide	0	4528	173	2.0438		gi|123884707|sp|Q09GK2	MOh_NP03	0
0	0	0	0	59871	2058.6		0	3	3
SVSP
ID	Protein ID	Subtype	gene Length	Read	FPKM		Accesion	Identified Protein	Previous ID
Unigene25935_OH_aA	SVSP thrombin-like serine protease	0	2681	95542	1906.32		gi|387935404|sp|A8QL56	MOh_SSP01	0
Unigene32133_OH_aA	Serine protease harobin	0	482	532	59.0423		gi|82232159|sp|Q5MCS0	MOh_SSP02	0
Unigene28754_OH_aA	Serine protease harobin	0	493	358	38.845		gi|82232159|sp|Q5MCS0	MOh_SSP03	0
Unigene39407_OH_aA	kallikrein-Phi1	0	205	124	32.3569		gi|123884706|sp|Q09GK1	MOh_SSP04	0
0	0	0	0	96556	2036.57		0	4	4
Cystatin
ID	Protein ID	Subtype	gene Length	Read	FPKM		Accesion	Identified Protein	Previous ID
CL4660.Contig1_OH_aA	hypothetical protein L345_15265, partial	Cystatin-like	791	12226	826.811		gi|565302450|sp|V8NBS6	MOh_CYS01	RecName: Full=Cystatin; Flags: Precursor >gi|38570038|gb|AAR24527.1| cystatin [Bitis gabonica]
Unigene40286_OH_aA	Cystatin-C	0	573	1923	179.524		gi|565314548|sp|V8NX38	MOh_CYS02	PREDICTED: cystatin-like [Anolis carolinensis]
CL6666.Contig1_OH_aA	Cystatin	0	964	1230	68.2538		gi|527525084|sp|E3P6N8	MOh_CYS03	cystatin precursor [Naja kaouthia]
Unigene37624_OH_aA	hypothetical protein L345_14827	Cystatin-like	525	110	11.2081		gi|565303306|sp|V8NCS2	MOh_CYS04	cystatin precursor [Cryptophis nigrescens]
CL6666.Contig2_OH_aA	Cystatin	0	612	23	2.0104		gi|239618553|sp|E3P6P3	MOh_CYS05	0
CL3454.Contig6_OH_aA	hypothetical protein L345_14827	Cystatin-like	503	12	1.2762	2.4447	gi|565303306|sp|V8NCS2	MOh_CYS06	cystatin precursor [Hoplocephalus stephensii]
CL3454.Contig8_OH_aA	hypothetical protein L345_14827	Cystatin-like	412	9	1.1685		gi|565303306|sp|V8NCS2	MOh_CYS06	cystatin precursor [Hoplocephalus stephensii]
0	0	0	0	15533	1090.25		0	6	7
PDE
ID	Protein ID	Subtype	gene Length	Read	FPKM		Accesion	Identified Protein	Previous ID
Unigene28988_OH_aA	phosphodiesterase 1	0	278	2454	472.202		gi|338855302|sp|J3SEZ3	MOh_PDE01	0
Unigene28989_OH_aA	phosphodiesterase 1	0	729	2888	211.918		gi|338855302|sp|J3SEZ3	MOh_PDE02	0
CL4383.Contig2_OH_aA	phosphodiesterase 1	0	2165	10822	267.392		gi|338855302|sp|J3SEZ3	MOh_PDE03	0
0	0	0	0	16164	951.512		0	3	3
NGF
ID	Protein ID	Subtype	gene Length	Read	FPKM		Accesion	Identified Protein	Previous ID
CL3955.Contig1_OH_aA	hypothetical protein L345_17517, partial	NGF-like	1856	29415	847.792		gi|565293365|sp|V8N4D8	MOh_NGF01	nerve growth factor beta chain precursor - monocled cobra
CL1339.Contig2_OH_aA	nerve growth factor isoform 1	0	466	15	1.7219		gi|262479400|sp|H8PG96	MOh_NGF02	NGF-VAR1 [Varanus acanthurus]
0	0	0	0	29430	849.514		0	2	2
AChE
ID	Protein ID	Subtype	gene Length	Read	FPKM		Accesion	Identified Protein	Previous ID
Unigene16279_OH_aA	acetylcholinesterase	0	2089	21661	554.675		gi|34978375|sp|Q92035	MOh_ACE01	0
Unigene16280_OH_aA	acetylcholinesterase	0	632	757	64.0733		gi|34978375|sp|Q92035	MOh_ACE02	0
0	0	0	0	22418	618.748		0	2	2
Neprilysin
ID	Protein ID	Subtype	gene Length	Read	FPKM		Accesion	Identified Protein	Previous ID
Unigene34771_OH_aA	Neprilysin	0	3233	21874	361.927		gi|565311140|sp|V8NQ76	MOh_NEP01	PREDICTED: neprilysin-like [Anolis carolinensis]
CL5935.Contig1_OH_aA	Neprilysin	0	2091	2842	72.7057	93.6597	gi|565311140|sp|V8NQ76	MOh_NEP02	PREDICTED: neprilysin-like [Anolis carolinensis]
CL5935.Contig2_OH_aA	Neprilysin	0	1062	416	20.954		gi|565311140|sp|V8NQ76	MOh_NEP02	PREDICTED: neprilysin-like [Anolis carolinensis]
0	0	0	0	25132	455.587		0	2	3
Hyaluronidase
ID	Protein ID	Subtype	gene Length	Read	FPKM		Accesion	Identified Protein	Previous ID
Unigene1686_OH_aA	hyaluronidase	0	2665	15712	315.379		gi|113203667|sp|A3QVN2	MOh_HYA01	0
0	0	0	0	15712	315.379		0	1	1
PLB
ID	Protein ID	Subtype	gene Length	Read	FPKM		Accesion	Identified Protein	Previous ID
Unigene41329_OH_aA	Putative phospholipase B 81b	0	1934	11087	306.659		gi|238928308|sp|F8J2D3	MOh_PLB01	0
0	0	0	0	11087	306.659		0	1	1
Waprin
ID	Protein ID	Subtype	gene Length	Read	FPKM		Accesion	Identified Protein	Previous ID
Unigene41370_OH_aA	WP-Den-30	0	475	1529	172.192		gi|476538356|sp|R4G2S5	MOh_WAP01	RecName: Full=Waprin-Rha1; Flags: Precursor >gi|156485568|gb|ABU68541.1| Waprin-Rha1 [Rhabdophis tigrinus]
CL3869.Contig1_OH_aA	Waprin-Phi3	0	787	333	22.6343	44.1402	gi|166227870|sp|A7X4M7	MOh_WAP02	0
Unigene29057_OH_aA	Waprin-Phi3	0	985	396	21.5059		gi|166227870|sp|A7X4M7	MOh_WAP02	0
Unigene740_OH_aA	Waprin-Phi3	0	966	296	16.3913	25.2572	gi|166227870|sp|A7X4M7	MOh_WAP03	0
CL3869.Contig2_OH_aA	Waprin-Phi3	0	718	119	8.8659		gi|166227870|sp|A7X4M7	MOh_WAP03	0
CL2892.Contig1_OH_aA	Notewaprin-a	0	465	69	7.9377		gi|239977680|sp|B5G6H4	MOh_WAP04	RecName: Full=Scuwaprin-a; Flags: Precursor >gi|239977684|sp|B5L5P9.1|WAPA_PSETE RecName: Full=Textwaprin-a; Flags: Precursor >gi|118151784|gb|ABK63582.1| scuwaprin-a precursor [Oxyuranus scutellatus] >gi|185533663|gb|ACC77767.1| scuwaprin-a precursor [Oxyuranus scutellatus] >gi|185534217|gb|ACC77786.1| textwaprin-a precursor [Pseudonaja textilis]
0	0	0	0	2742	249.527		0	4	6
DPP IV
ID	Protein ID	Subtype	gene Length	Read	FPKM		Accesion	Identified Protein	Previous ID
Unigene36609_OH_aA	Dipeptidyl peptidase 4	0	4614	8965	103.937		gi|565319430|sp|V8P9G9	MOh_DPP01	venom dipeptidylpeptidase IV [Hoplocephalus stephensii]
0	0	0	0	8965	103.937		0	1	1
5' NUC
ID	Protein ID	Subtype	gene Length	Read	FPKM		Accesion	Identified Protein	Previous ID
CL4180.Contig1_OH_aA	Snake venom 5'-nucleotidase	0	2008	2299	61.2454		gi|395455152|sp|B6EWW8	MOh_NUC01	0
CL4180.Contig2_OH_aA	Snake venom 5'-nucleotidase	0	1514	461	16.2882		gi|395455152|sp|B6EWW8	MOh_NUC02	0
Unigene31613_OH_aA	5'-nucleotidase, partial	0	1057	350	17.713		GI:565315338|sp|V8NYW9	MOh_NUC03	RecName: Full=Snake venom 5&apos;-nucleotidase; Short=5&apos;-NT; AltName: Full=Ecto-5&apos;-nucleotidase; Flags: Precursor >gi|338855300|gb|AEJ31979.1| ecto-5&apos; nucleotidase [Crotalus adamanteus]
CL2936.Contig1_OH_aA	5' nucleotidase	0	1590	96	3.2298		gi|118151736|sp|A6MFL8	MOh_NUC04	0
0	0	0	0	3206	98.4764		0	4	4
CTL
ID	Protein ID	Subtype	gene Length	Read	FPKM		Accesion	Identified Protein	Previous ID
Unigene39364_OH_aA	C-type lectin BFL-2	0	1028	526	27.371		gi|75570171|sp|Q90WI7	MOh_CTL01	0
Unigene7874_OH_aA	c-type lectin	0	926	224	12.94		gi|294961102|sp|D5J9S1	MOh_CTL02	0
Unigene20321_OH_aA	C-type lectin precursor	0	273	18	3.527		gi|88861956|sp|Q27J51	MOh_CTL03	0
Unigene18688_OH_aA	C-type lectin mannose binding isoform 5 variant 2	0	295	13	2.3573		gi|184128087|sp|I6LJ72	MOh_CTL04	0
Unigene25306_OH_aA	venom C-type lectin mannose binding isoform 2 variant 1	0	591	26	2.3533		gi|145699639|sp|D2YVL4	MOh_CTL05	0
0	0	0	0	807	48.5486		0	5	5
VEGF
ID	Protein ID	Subtype	gene Length	Read	FPKM		Accesion	Identified Protein	Previous ID
CL2471.Contig2_OH_aA	Vascular endothelial growth factor A	0	1352	234	9.2584	12.2442	gi|54036551|sp|P67860	MOh_VGF01	0
Unigene1649_OH_aA	Vascular endothelial growth factor A	0	2132	119	2.9858		gi|54036551|sp|P67860	MOh_VGF01	0
Unigene1650_OH_aA	Vascular endothelial growth factor A	0	2060	137	3.5576	6.2741	gi|327488518|sp|C0K3N5	MOh_VGF02	0
CL2471.Contig3_OH_aA	Vascular endothelial growth factor A	0	1280	65	2.7165		gi|327488518|sp|C0K3N5	MOh_VGF02	0
CL2471.Contig4_OH_aA	vascular endothelial growth factor isoform 1	0	1148	56	2.6094	6.6588	gi|262479392|sp|H8PG92	MOh_VGF03	0
CL2471.Contig6_OH_aA	vascular endothelial growth factor isoform 1	0	2915	136	2.4957		gi|262479392|sp|H8PG92	MOh_VGF03	0
CL2471.Contig1_OH_aA	vascular endothelial growth factor isoform 1	0	1928	56	1.5537		gi|262479392|sp|H8PG92	MOh_VGF03	0
0	0	0	0	803	25.1771		0	3	7
	Having same/repetitive sequences and treated as an identified toxin
	Having same/repetitive sequences and treated as an identified toxin
	Having same/repetitive sequences and treated as an identified toxin

## Sheet: Toxins_FPKM and Redundancy
Malaysian Ophiophagus hannah Transcriptome Toxins FPKM and Redundancy
	FPKM	FPKM %
Total	1.21891e+06	1
Unidentified	253889	0.208292
Non-Toxin	535279	0.439145
Toxin	429742	0.352563
ID	Protein ID	Subtype	FPKM	FPKM %	FPKM %/Overall	% in toxin family	Redundancy	Accesion	Unique transcript	Transcript
3FTx			364630	0.848485	0.299144	1	20257.2		18	28
MOh_FTX01	Type II alpha-neurotoxin/Long neurotoxin OH-37	L-3FTX	269978	0.628233	1.7819	0.740417		gi|82193162|sp|Q53B59	1
MOh_FTX02	Type II alpha-neurotoxin/Long neurotoxin LNTX1	L-3FTX	50275.5	0.11699	0.331827	0.137881		gi|123907654|sp|Q2VBP8	2
MOh_FTX03	three-finger toxin /Pr.LNTX	L-3FTX	16381	0.0381183	0.108118	0.0449251		gi|82208267|sp|Q7T2I3	3
MOh_FTX04	hypothetical protein L345_18084, partial	L-3FTX-like	2667.91	0.00620817	0.0176087	0.00731677		gi|565271029|sp|V8N212	4
MOh_FTX05	hypothetical protein L345_18084, partial	L-3FTX-like	143.788	0.000334591	0.000949026	0.00039434		gi|565271029|sp|V8N212	5
			L-3FTX Total	0.789884	2.2404	0.930934
MOh_FTX06	Neurotoxin-like protein 1	S-3FTX	12520.7	0.0291354	0.0826389	0.0343381		gi|83305935|sp|P84716	6
MOh_FTX07	hypothetical protein L345_15308	S-3FTX-like	1146.95	0.00266892	0.00757005	0.00314551		gi|565302356|sp|V8N9N7	7
MOh_FTX08	Short neurotoxin SNTX11	S-3FTX	69.106	0.000160808	0.000456111	0.000189524		gi|123910516|sp|Q2VBP1	8
MOh_FTX09	Orphan group VIII/Haditoxin/MTLP-3 muscarinic toxin-like protein 3-like protein	S-3FTX	5928.79	0.0137961	0.039131	0.0162597		gi|172048118|sp|A8N286	9
MOh_FTX10	Muscarinic toxin MTX6/Type A muscarinic toxin	S-3FTX	26.4919	6.1646e-05	0.000174851	7.26542e-05		gi|123910512|sp|Q2VBN1	10
MOh_FTX11	Type IA cytotoxin/ cardiotoxin-3	S-3FTX	105.908	0.000246445	0.00069901	0.000290453		gi|4753827|sp|P60301	11
			S-3FTX Total	0.0460694	0.13067	0.054296
MOh_FTX12	putative three finger toxin precursor	NC-3FTX	378.642	0.000881089	0.0024991	0.00103843		gi|331691437|sp|F5CPD4	12
MOh_FTX13	putative three finger toxin precursor	NC-3FTX	428.474	0.00099705	0.002828	0.00117509		gi|331691437|sp|F5CPD4	13
MOh_FTX14	three finger toxin-like precursor	NC-3FTX	2.9536	6.87295e-06	1.94943e-05	8.10026e-06		gi|88861958|sp|Q27J50	14
MOh_FTX15	Probable weak neurotoxin 3FTx-Lio1	NC-3FTX	1.9452	4.52643e-06	1.28387e-05	5.33472e-06		gi|310947319|sp|A7X3M9	15
MOh_FTX16	Orphan group II/Weak neurotoxin OH-72	NC-3FTX	1654.34	0.0038496	0.0109189	0.00453702		gi|82193164|sp|Q53B61	16
MOh_FTX17	Weak neurotoxin WNTX34	NC-3FTX	2663.42	0.00619772	0.017579	0.00730445		gi|123913366|sp|Q2VBN2	17
MOh_FTX18	Weak neurotoxin WNTX34	NC-3FTX	255.932	0.000595548	0.0016892	0.000701896		gi|123913366|sp|Q2VBN2	18
			NC-3FTX Total	0.0125324	0.0355466	0.0147703
SVMP			15795.4	0.0367555	0.0129586	1	1053.03		15	18
MOh_SMP01	Hemorrhagic metalloproteinase-disintegrin-like kaouthiagin	SVMP-III	2682.16	0.00624133	0.0177027	0.169807		gi|32469675|sp|P82942	1
MOh_SMP02	Zinc metalloproteinase-disintegrin cobrin	SVMP-III	2137.63	0.00497422	0.0141087	0.135333		gi|82223366|sp|Q9PVK7	2
MOh_SMP03	Zinc metalloproteinase-disintegrin cobrin	SVMP-III	836.619	0.00194679	0.00552183	0.052966		gi|82223366|sp|Q9PVK7	3
MOh_SMP04	Zinc metalloproteinase-disintegrin cobrin	SVMP-III	831.326	0.00193448	0.00548689	0.0526309		gi|82223366|sp|Q9PVK7	4
MOh_SMP05	Zinc metalloproteinase-disintegrin atrase-A	SVMP-III	2085.08	0.00485193	0.0137619	0.132006		gi|391359381|sp|D5LMJ3	5
MOh_SMP06	Zinc metalloproteinase mocarhagin-1	SVMP-III	1765.89	0.00410918	0.0116552	0.111798		gi|172046653|sp|Q10749	6
MOh_SMP07	Zinc metalloproteinase-disintegrin ohanin	SVMP-III	1604.93	0.00373464	0.0105928	0.101608		gi|391359389|sp|A3R0T9	7
MOh_SMP08	Zinc metalloproteinase-disintegrin ohanin	SVMP-III	1011.16	0.00235295	0.00667386	0.0640164		gi|391359389|sp|A3R0T9	8
MOh_SMP09	Zinc metalloproteinase-disintegrin ohanin	SVMP-III	695.259	0.00161785	0.00458883	0.0440165		gi|391359389|sp|A3R0T9	9
MOh_SMP10	Zinc metalloproteinase-disintegrin ohanin	SVMP-III	794.836	0.00184956	0.00524605	0.0503207		gi|391359389|sp|A3R0T9	10
MOh_SMP11	Zinc metalloproteinase-disintegrin BmMP	SVMP-III	783.262	0.00182263	0.00516967	0.049588		gi|391359386|sp|A8QL49	11
MOh_SMP12	Zinc metalloproteinase-disintegrin-like atragin	SVMP-III	335.611	0.000780958	0.00221509	0.0212474		gi|391359383|sp|D3TTC2	12
MOh_SMP13	Asrin	SVMP-III	142.109	0.000330685	0.000937947	0.00899689		gi|111572527|sp|A6XJS7	13
MOh_SMP14	carinatease-1	SVMP-III	52.97	0.00012326	0.000349611	0.00335351		gi|145982754|sp|B5KFV1	14
MOh_SMP15	Zinc metalloproteinase mocarhagin-1	SVMP-III	36.5449	8.50391e-05	0.000241203	0.00231364		gi|172046653|sp|Q10749	15
PLA2			9286.63	0.0216098	0.0076188	1	4643.32		2	2
MOh_PLA01	Acidic phospholipase A2 2	PLA2-IA	7596.51	0.0176769	0.0501383	0.818005		gi|26006829|sp|Q9DF33	1
MOh_PLA02	Acidic phospholipase A2 1	PLA2-IB	1690.12	0.00393286	0.0111551	0.181995		gi|22654267|sp|P80966	2
CRISP			9124.44	0.0212324	0.00748574	1	1303.49		7	7
MOh_CRP01	Opharin	0	6373.25	0.0148304	0.0420646	0.698481		gi|225547744|sp|C1JZW4	1
MOh_CRP02	hypothetical protein L345_12110, partial	opharin-like	355.145	0.000826414	0.00234402	0.0389224		gi|565308144|sp|V8NKT2	2
MOh_CRP03	Cysteine-rich venom protein ophanin	0	1096.47	0.00255146	0.0072369	0.120169		gi|32423812|sp|Q7ZT98	3
MOh_CRP04	Cysteine-rich venom protein ophanin	0	598.168	0.00139192	0.00394801	0.0655566		gi|32423812|sp|Q7ZT98	4
MOh_CRP05	hypothetical protein L345_16118	opharin-like	245.635	0.000571587	0.00162123	0.0269206		gi|565300467|sp|V8N8B4	5
MOh_CRP06	Cysteine-rich venom protein ophanin	0	199.267	0.000463688	0.00131519	0.0218388		gi|32423812|sp|Q7ZT98	6
MOh_CRP07	hypothetical protein L345_12110, partial	opharin-like	256.505	0.000596881	0.00169298	0.0281119		gi|565308144|sp|V8NKT2	7
KUN			7908.76	0.0184035	0.00648839	1	988.596		8	8
MOh_KUN01	OH-TCI trypsin and chymotrypsim bi-functional serine protease inhibitor	0	7462.73	0.0173656	0.0492553	0.943603		gi|239977312|sp|B6RLX2	1
MOh_KUN02	Kunitz inhibitor II	0	158.888	0.000369729	0.00104869	0.0200901		gi|162145674|sp|C1IC52	2
MOh_KUN03	putative Kunitz type inhibitor	0	120.691	0.000280845	0.000796582	0.0152604		gi|308154237|sp|P86733	3
MOh_KUN04	Protease inhibitor	0	84.4262	0.000196458	0.000557227	0.010675		gi|239977313|sp|B2BS84	4
MOh_KUN05	Protease inhibitor	0	23.5684	5.48431e-05	0.000155555	0.00298004		gi|239977313|sp|B2BS84	5
MOh_KUN06	putative serine protease inhibitor 473	0	28.198	6.5616e-05	0.000186112	0.00356541		gi|238928364|sp|F8J2G1	6
MOh_KUN07	Kunitz/BPTI-like toxin	0	28.0171	6.51951e-05	0.000184918	0.00354254		gi|239977314|sp|B5L5M7	7
MOh_KUN08	hypothetical protein L345_16284, partial	Kunitz/BPTI-like	2.2436	5.2208e-06	1.48081e-05	0.000283685		gi|565300055|sp|V8N8X7	8
LAAO			6314.02	0.0146926	0.00518005	1	2104.67		3	3
MOh_LAO01	hypothetical protein L345_17374, partial	LAAO-like	4116.08	0.00957803	0.0271669	0.651896		gi|565295328|sp|V8N3Q9	1
MOh_LAO02	L-amino-acid oxidase	0	1954.43	0.00454792	0.0128996	0.309539		gi|347595788|sp|P81383	2
MOh_LAO03	hypothetical protein L345_17374, partial	LAAO-like	243.5	0.000566619	0.00160714	0.038565		gi|565295328|sp|V8N3Q9	3
CVF			2710.48	0.00630723	0.00222369	1	338.81		8	8
MOh_CVF01	Ophiophagus venom factor	0	1630.19	0.00379341	0.0107595	0.601439		gi|387165368|sp|I2C090	1
MOh_CVF02	Ophiophagus venom factor	0	959.01	0.00223159	0.00632963	0.353815		gi|387165368|sp|I2C090	2
MOh_CVF03	Ophiophagus venom factor	0	59.8173	0.000139193	0.000394804	0.0220689		gi|387165368|sp|I2C090	3
MOh_CVF04	Ophiophagus venom factor	0	19.1137	4.44771e-05	0.000126154	0.00705177		gi|387165368|sp|I2C090	4
MOh_CVF05	Ophiophagus venom factor	0	16.4741	3.83348e-05	0.000108732	0.00607792		gi|387165368|sp|I2C090	5
MOh_CVF06	Ophiophagus venom factor	0	15.9351	3.70806e-05	0.000105174	0.00587906		gi|387165368|sp|I2C090	6
MOh_CVF07	Venom factor	0	7.1801	1.67079e-05	4.73899e-05	0.00264901		gi|544604738|sp|J3S836	7
MOh_CVF08	complement-depleting factor, partial	0	2.7619	6.42687e-06	1.8229e-05	0.00101897		gi|126035660|sp|A8QL54	8
Vespryn			2508.53	0.00583728	0.00205801	1	2508.53		1	1
MOh_VES01	hypothetical protein L345_13461	Ohanin-like	2508.53	0.00583728	0.0165567	1		gi|565305842|sp|V8NEU2	1
IGF			2255.54	0.00524859	0.00185046	1	563.886		4	4
MOh_IGF01	insulin-like growth factor 1, partial	0	1833.9	0.00426744	0.0121041	0.813064		gi|392358087|sp|I6T666	1
MOh_IGF02	insulin-like growth factor 1, partial	0	414.407	0.000964315	0.00273516	0.183728		gi|392358087|sp|I6T666	2
MOh_IGF03	Insulin-like growth factor II	0	4.7296	1.10057e-05	3.12162e-05	0.00209688		gi|565311787|sp|V8NR69	3
MOh_IGF04	Insulin-like growth factor II	0	2.5055	5.83024e-06	1.65367e-05	0.00111082		gi|565311787|sp|V8NR69	4
NP			2058.6	0.0047903	0.00168888	1	686.199		3	3
MOh_NP01	Natriuretic peptide Na-NP	0	2027.53	0.00471802	0.0133821	0.984911		gi|317412168|sp|D9IX97	1
MOh_NP02	C-type natriuretic peptide	0	29.0175	6.7523e-05	0.00019152	0.0140958		gi|123884707|sp|Q09GK2	2
MOh_NP03	C-type natriuretic peptide	0	2.0438	4.75587e-06	1.34894e-05	0.000992813		gi|123884707|sp|Q09GK2	3
SVSP			2036.57	0.00473904	0.00167081	1	509.141		4	4
MOh_SSP01	SVSP thrombin-like serine protease	0	1906.32	0.00443596	0.012582	0.936047		gi|387935404|sp|A8QL56	1
MOh_SSP02	Serine protease harobin	0	59.0423	0.00013739	0.000389689	0.0289911		gi|82232159|sp|Q5MCS0	2
MOh_SSP03	Serine protease harobin	0	38.845	9.03914e-05	0.000256384	0.0190738		gi|82232159|sp|Q5MCS0	3
MOh_SSP04	kallikrein-Phi1	0	32.3569	7.52937e-05	0.000213561	0.015888		gi|123884706|sp|Q09GK1	4
Cystatin			1090.25	0.00253699	0.000894449	1	181.709		6	7
MOh_CYS01	hypothetical protein L345_15265, partial	Cystatin-like	826.811	0.00192397	0.0054571	0.758367		gi|565302450|sp|V8NBS6	1
MOh_CYS02	Cystatin-C	0	179.524	0.000417749	0.00118489	0.164663		gi|565314548|sp|V8NX38	2
MOh_CYS03	Cystatin	0	68.2538	0.000158825	0.000450487	0.0626037		gi|527525084|sp|E3P6N8	3
MOh_CYS04	hypothetical protein L345_14827	Cystatin-like	11.2081	2.6081e-05	7.39754e-05	0.0102803		gi|565303306|sp|V8NCS2	4
MOh_CYS05	Cystatin	0	2.0104	4.67815e-06	1.3269e-05	0.00184398		gi|239618553|sp|E3P6P3	5
MOh_CYS06	hypothetical protein L345_14827	Cystatin-like	2.4447	5.68876e-06	1.61354e-05	0.00224232		gi|565303306|sp|V8NCS2	6
PDE			951.512	0.00221415	0.000780626	1	317.171		3	3
MOh_PDE01	phosphodiesterase 1	0	472.202	0.0010988	0.00311662	0.496265		gi|338855302|sp|J3SEZ3	1
MOh_PDE02	phosphodiesterase 1	0	211.918	0.000493128	0.0013987	0.222717		gi|338855302|sp|J3SEZ3	2
MOh_PDE03	phosphodiesterase 1	0	267.392	0.000622214	0.00176483	0.281018		gi|338855302|sp|J3SEZ3	3
NGF			849.514	0.0019768	0.000696946	1	424.757		2	2
MOh_NGF01	hypothetical protein L345_17517, partial	NGF-like	847.792	0.00197279	0.00559557	0.997973		gi|565293365|sp|V8N4D8	1
MOh_NGF02	nerve growth factor isoform 1	0	1.7219	4.00682e-06	1.13648e-05	0.00202692		gi|262479400|sp|H8PG96	2
AChE			618.748	0.00143981	0.000507624	1	309.374		2	2
MOh_ACE01	acetylcholinesterase	0	554.675	0.00129071	0.00366095	0.896447		gi|34978375|sp|Q92035	1
MOh_ACE02	acetylcholinesterase	0	64.0733	0.000149097	0.000422895	0.103553		gi|34978375|sp|Q92035	2
Neprilysin			455.587	0.00106014	0.000373766	1	227.793		2	3
MOh_NEP01	Neprilysin	0	361.927	0.000842195	0.00238878	0.79442		gi|565311140|sp|V8NQ76	1
MOh_NEP02	Neprilysin	0	93.6597	0.000217944	0.00061817	0.20558		gi|565311140|sp|V8NQ76	2
Hyaluronidase			315.379	0.000733879	0.000258739	1	315.379		1	1
MOh_HYA01	hyaluronidase	0	315.379	0.000733879	0.00208156	1		gi|113203667|sp|A3QVN2	1
PLB			306.659	0.000713588	0.000251585	1	306.659		1	1
MOh_PLB01	Putative phospholipase B 81b	0	306.659	0.000713588	0.002024	1		gi|238928308|sp|F8J2D3	1
Waprin			249.527	0.000580643	0.000204713	1.19348	62.3817		4	6
MOh_WAP01	WP-Den-30	0	172.192	0.000400686	0.0011365	0.690073		gi|476538356|sp|R4G2S5	1
MOh_WAP02	Waprin-Phi3	0	44.1402	0.000102713	0.000291333	0.176896		gi|166227870|sp|A7X4M7	2
MOh_WAP03	Waprin-Phi3	0	25.2572	5.87729e-05	0.000166702	0.146681		gi|166227870|sp|A7X4M7	3
MOh_WAP04	Notewaprin-a	0	7.9377	1.84708e-05	5.23902e-05	0.179829		gi|239977680|sp|B5G6H4	4
DPP IV			103.937	0.000241859	8.52706e-05	1	103.937		1	1
MOh_DPP01	Dipeptidyl peptidase 4	0	103.937	0.000241859	0.000686003	1		gi|565319430|sp|V8P9G9	1
5' NUC			98.4764	0.000229152	8.07906e-05	1	24.6191		4	4
MOh_NUC01	Snake venom 5'-nucleotidase	0	61.2454	0.000142517	0.00040423	0.62193		gi|395455152|sp|B6EWW8	1
MOh_NUC02	Snake venom 5'-nucleotidase	0	16.2882	3.79022e-05	0.000107505	0.165402		gi|395455152|sp|B6EWW8	2
MOh_NUC03	5'-nucleotidase, partial	0	17.713	4.12177e-05	0.000116909	0.179871		GI:565315338|sp|V8NYW9	3
MOh_NUC04	5' nucleotidase	0	3.2298	7.51566e-06	2.13172e-05	0.0327977		gi|118151736|sp|A6MFL8	4
CTL			48.5486	0.000112971	3.98295e-05	1	9.70972		5	5
MOh_CTL01	C-type lectin BFL-2	0	27.371	6.36916e-05	0.000180653	0.563786		gi|75570171|sp|Q90WI7	1
MOh_CTL02	c-type lectin	0	12.94	3.01111e-05	8.54062e-05	0.266537		gi|294961102|sp|D5J9S1	2
MOh_CTL03	C-type lectin precursor	0	3.527	8.20724e-06	2.32788e-05	0.0726489		gi|88861956|sp|Q27J51	3
MOh_CTL04	C-type lectin mannose binding isoform 5 variant 2	0	2.3573	5.48538e-06	1.55586e-05	0.0485555		gi|184128087|sp|I6LJ72	4
MOh_CTL05	venom C-type lectin mannose binding isoform 2 variant 1	0	2.3533	5.47607e-06	1.55322e-05	0.0484731		gi|145699639|sp|D2YVL4	5
VEGF			25.1771	5.85865e-05	2.06554e-05	1	8.39237		3	7
MOh_VGF01	Vascular endothelial growth factor A	0	12.2442	2.8492e-05	8.08138e-05	0.486323		gi|54036551|sp|P67860	1
MOh_VGF02	Vascular endothelial growth factor A	0	6.2741	1.45997e-05	4.14101e-05	0.249199		gi|327488518|sp|C0K3N5	2
MOh_VGF03	vascular endothelial growth factor isoform 1	0	6.6588	1.54949e-05	4.39492e-05	0.264478		gi|262479392|sp|H8PG92	3
	Having same/repetitive sequences and treated as an identified toxin
	Having same/repetitive sequences and treated as an identified toxin
	Having same/repetitive sequences and treated as an identified toxin

## Sheet: Toxins_Pie Chart
	Malaysian Ophiophagus hannah Transcriptome (Pie Chart)
		FPKM	FPKM %	FPKM %/Overall
	Total	1.21891e+06	1	1
	Unidentified	253889	0.208292	0.208292
	Non-Toxin	535279	0.439145	0.439145
	Toxin	429742	0.352563		Redundancy	Unique transcript	Transcript
	3FTx	364630	0.848485	0.299144	20257.2	18	28
	SVMP	15795.4	0.0367555	0.0129586	1053.03	15	18
	PLA2	9286.63	0.0216098	0.0076188	4643.32	2	2
	CRISP	9124.44	0.0212324	0.00748574	1303.49	7	7
	KUN	7908.76	0.0184035	0.00648839	988.596	8	8
	LAAO	6314.02	0.0146926	0.00518005	2104.67	3	3
	CVF	2710.48	0.00630723	0.00222369	338.81	8	8
	Vespryn	2508.53	0.00583728	0.00205801	2508.53	1	1
	IGF	2255.54	0.00524859	0.00185046	563.886	4	4
	NP	2058.6	0.0047903	0.00168888	686.199	3	3
	SVSP	2036.57	0.00473904	0.00167081	509.141	4	4
	Cystatin	1090.25	0.00253699	0.000894449	181.709	6	7
	PDE	951.512	0.00221415	0.000780626	317.171	3	3
	NGF	849.514	0.0019768	0.000696946	424.757	2	2
	AChE	618.748	0.00143981	0.000507624	309.374	2	2
	Neprilysin	455.587	0.00106014	0.000373766	227.793	2	3
	Hyaluronidase	315.379	0.000733879	0.000258739	315.379	1	1
	PLB	306.659	0.000713588	0.000251585	306.659	1	1
	Waprin	249.527	0.000580643	0.000204713	62.3817	4	6
	DPP IV	103.937	0.000241859	8.52706e-05	103.937	1	1
	5' NUC	98.4764	0.000229152	8.07906e-05	24.6191	4	4
	CTL	48.5486	0.000112971	3.98295e-05	9.70972	5	5
	VEGF	25.1771	5.85865e-05	2.06554e-05	8.39237	3	7
		429742	1	0.352563	37248.8	107	128
