# Supplementary material for: Venom-gland transcriptome and venom proteome of the Malaysian king cobra (Ophiophagus hannah)
Source: BMC Genomics. 2015 Sep 10;16(1):687. doi: 10.1186/s12864-015-1828-2 (PMC4566206; doi:10.1186/s12864-015-1828-2)
Supplement: Additional file 3: — Malaysian Ophiophagus hannah venom proteome. (XLSX 223 kb) [file 12864_2015_1828_MOESM3_ESM.xlsx]

## Sheet: Sec1
Malaysian Ophiophagus hannah 1D-SDS-PAGE-nano-ESI-LCMS/MS
Section 1
Group	Spectra	Distinct Peptides	Distinct Summed MS/MS Search Score	% AA Coverage	Mean Peptide Spectral Intensity	Protein MW (Da)	Protein Pi	Species	Database Accession	Protein Name	z	Score	Fwd-Rev Score	SPI (%)	Spectral Intensity	Sequence	Modifications	RT (min)	m/z Measured (Da)	MH+ Matched (Da)	MH+ Mass Shift (Da)	MH+ Error (ppm)	Mean Spectral (protein % in a section)
1	11	7	94.97	13	94245.5	55977	5.99	O. hannah	347595788	RecName: Full=L-amino-acid oxidase; Short=LAAO; Short=LAO; Short=Oh-LAAO; Flags: Precursor	2	17.19	17.19	87.2	164000	(K)IVIVGAGISGLTAAK(L)		17.22	685.415	1369.84	-0.0186	-13.6	0.297543
											2	16.46	6.77	89.6	37500	(K)IILVCTDK(F)	C:Carbamidomethylation	11.95	481.27	961.539	-0.0062	-6.4
											2	16.03	16.03	84.3	72000	(K)FVPPLSIPK(T)		16.69	499.31	997.608	0.0036	3.7
											3	12.96	12.96	72.4	77400	(K)KIVIVGAGISGLTAAK(L)		15.98	499.986	1497.94	0.0084	5.6
											2	12.44	12.44	67.9	50800	(R)LVADYVLITATAR(A)		18.09	703.41	1405.81	0.0078	5.5
											2	10.7	10.7	63.5	50800	(R)LVADYVLITATAR(A)		18	703.399	1405.81	-0.0148	-10.5
											2	10.14	5.06	75.9	71400	(R)SITDLPSR(V)		10.15	444.743	888.479	0.0002	0.2
											2	9.75	9.75	60.9	149000	(K)SASQLFDETLDK(V)		15.07	677.325	1353.65	-0.0113	-8.4
											2	8.78	8.78	64.5	164000	(K)IVIVGAGISGLTAAK(L)		17.23	685.415	1369.84	-0.0186	-13.6
											2	8.59	8.59	65.9	50800	(R)LVADYVLITATAR(A)		18.02	703.41	1405.81	0.0078	5.5
											2	6.29	6.29	64.4	149000	(K)SASQLFDETLDK(V)		15.06	677.332	1353.65	0.0041	3
2	6	4	48.66	36	100500	69049	5.67	O. hannah	391359389	RecName: Full=Zinc metalloproteinase-disintegrin-like ohanin; AltName: Full=Snake venom metalloproteinase; Short=SVMP; Flags: Precursor	2	15.45	15.45	74.8	287000	(R)LYCTGGTENPSEGEK(I)	C:Carbamidomethylation	8.21	821.35	1641.71	-0.0132	-8	0.317289
											2	13.08	13.08	67.9	112000	(R)GYCPTLAK(Q)	C:Carbamidomethylation	9.44	455.23	909.45	0.0033	3.6
											3	11.3	11.3	72	70500	(K)TNNVIIPCKPTDVK(C)	C:Carbamidomethylation	11.8	533.623	1598.86	-0.0023	-1.4
											2	9.92	9.92	64.9	43900	(K)TNNVIIPCKPTDVK(C)	C:Carbamidomethylation	11.82	799.929	1598.86	-0.0069	-4.3
											2	9.86	9.86	69.8	43900	(K)TNNVIIPCKPTDVK(C)	C:Carbamidomethylation	11.83	799.929	1598.86	-0.0069	-4.3
											2	8.83	8.83	73.3	45700	(K)ISSDPCK(A)	C:Carbamidomethylation	5.01	403.692	806.371	0.0048	6
3	3	2	25.06	4	122000	85103.6	6.2	O. hannah	CL304.contig1/MOh_CVF06	OVF precursor protein	2	13.98	13.98	74.5	120000	(R)IPILDGDGEATLK(R)		15.69	671.369	1341.73	0.0051	3.8	0.385167
											3	11.08	11.08	65.3	126000	(K)VPVVSEAIHSEETTLSDGTAK(L)		15.61	724.039	2170.09	0.0139	6.4
											2	8.55	8.55	63.1	120000	(R)IPILDGDGEATLK(R)		15.7	671.358	1341.73	-0.0169	-12.6
				Total Intensity	316745																		1

## Sheet: Sec2
Malaysian Ophiophagus hannah 1D-SDS-PAGE-nano-ESI-LCMS/MS
Section 2
Group	Spectra	Distinct Peptides	Distinct Summed MS/MS Search Score	% AA Coverage	Mean Peptide Spectral Intensity	Protein MW (Da)	Protein Pi	Species	Database Accession	Protein Name	z	Score	Fwd-Rev Score	SPI (%)	Spectral Intensity	Sequence	Modifications	RT (min)	m/z Measured (Da)	MH+ Matched (Da)	MH+ Mass Shift (Da)	MH+ Error (ppm)	Mean Spectral (protein % in a section)
1	20	19	231.77	23	155570	77681.5	5.73	O. hannah	565311140	Neprilysin	2	17.8	12.7	88.3	294000	(K)SIAELNFQFGR(K)		17.67	641.334	1281.66	0.0029	2.3	0.248363
											2	17.09	6.66	84.1	129000	(R)AYESYVQK(N)		8.25	494.243	987.478	0.0005	0.5
											2	16.24	16.24	85	309000	(R)LYVQEAFAGESK(H)		13.63	671.331	1341.67	-0.0146	-10.9
											2	15.03	7.19	80.5	289000	(K)EIASITTK(D)		8.85	431.755	862.488	0.0137	15.9
											2	13.96	13.96	75.8	107000	(K)VLYGTTSDAAIWR(R)		15.51	726.875	1452.75	-0.0048	-3.3
											2	13.54	13.54	74.3	104000	(R)EIQNYISWR(Y)		15.39	604.808	1208.61	0.0033	2.7
											2	13.39	0.85	85.6	172000	(K)TVAIEVK(N)		9.96	380.235	759.461	0.0012	1.6
											2	13.09	13.09	83.9	334000	(K)NTEDIIVYAPEYLIK(L)		20.55	890.972	1780.94	-0.0004	-0.2
											2	12.57	12.57	68.4	77600	(R)DELEVVLK(D)		14.54	472.767	944.53	-0.0028	-2.9
											2	11.9	11.9	64.4	18400	(R)DELEVVLKDVLEK(K)		22.05	764.931	1528.85	0.0077	5
											2	11.44	11.44	67.4	211000	(K)LNQEYK(G)		5.45	397.709	794.404	0.0068	8.6
											2	10.95	4.95	72.4	148000	(K)HIIPETSSR(Y)		7.77	520.286	1039.55	0.0122	11.8
											2	10.72	10.72	63.8	281000	(R)IGYPDEILTNTEK(L)		14.84	746.879	1492.75	-0.0018	-1.2
											2	10.34	3.43	63.9	102000	(R)LPGLDLNHK(Q)		12.54	503.79	1006.57	0.0055	5.5
											3	10.3	10.3	67	195000	(K)DEDRNDPLLLYHK(M)		13.05	543.274	1627.81	-0.0012	-0.7
											2	10.13	6.59	69.7	18400	(R)DELEVVLKDVLEK(K)		22.1	764.931	1528.85	0.0077	5
											3	9.01	3.33	60.3	138000	(K)RLPGLDLNHK(Q)		11.63	388.229	1162.67	0.0045	3.9
											2	8.91	8.91	66.2	54200	(K)DSNDIEAVAK(A)		9.13	531.257	1061.51	-0.0048	-4.5
											2	8.15	8.15	60.7	109000	(R)YSNFDILR(D)		15.35	514.257	1027.52	-0.014	-13.6
											2	8.06	8.06	61.1	20800	(K)KDSNDIEAVAK(A)		8.01	595.312	1189.61	0.01	8.4
2	8	7	87.63	15	47237.5	55977	5.99	O. hannah	347595788	RecName: Full=L-amino-acid oxidase; Short=LAAO; Short=LAO; Short=Oh-LAAO; Flags: Precursor	2	15.73	15.73	78.1	42400	(R)LVADYVLITATAR(A)		17.94	703.404	1405.81	-0.005	-3.6	0.0754134
											2	14.35	14.35	81.9	61500	(K)SASQLFDETLDK(V)		15.05	677.328	1353.65	-0.0035	-2.6
											2	13.27	13.27	76.7	57200	(K)FVPPLSIPK(T)		16.65	499.312	997.608	0.0082	8.3
											3	12.18	12.18	67.2	34300	(K)SASQLFDETLDKVTDDCTLQK(E)	C:Carbamidomethylation	18.66	805.4	2414.14	0.0454	18.8
											2	11.53	11.53	77.6	69000	(K)IVIVGAGISGLTAAK(L)		17.21	685.422	1369.84	-0.0038	-2.8
											2	10.61	4.31	77.3	34900	(R)SITDLPSR(V)		10.14	444.74	888.479	-0.0048	-5.4
											2	10.43	10.43	67.8	61500	(K)SASQLFDETLDK(V)		15.01	677.341	1353.65	0.0213	15.7
											2	9.96	3.97	66.8	17100	(R)SLIYASATK(I)		10.59	477.268	953.53	-0.0019	-2
3	7	7	74.98	12	26940	80694.6	6.46	O. hannah	CL304.contig3/MOh_CVF05	OVF precursor protein	2	14.66	14.66	77.3	10600	(K)AVYVLNDK(Y)		10.76	461.262	921.504	0.0135	14.7	0.043009
											3	11.29	11.29	69	24700	(K)YVLPSFEVHLQPSEK(S)		17.54	591.648	1772.92	0.0083	4.7
											2	11.09	11.09	66.2	21800	(K)YFTYLILTK(G)		18.9	581.331	1161.65	-0.0005	-0.4
											2	10.41	10.41	65.8	8840	(R)TDTEEQILVEAHGDNTPK(Q)		12.43	998.975	1996.95	-0.0035	-1.7
											2	9.61	9.61	63.3	99400	(R)IPILDGDGEATLK(R)		15.67	671.362	1341.73	-0.0097	-7.2
											2	9.44	9.44	64.2	17000	(K)IPAEEVSK(D)		7.3	436.741	872.472	0.0019	2.2
											2	8.48	8.48	64.7	6240	(K)TVVVEFQTPEGIVVSSNR(I)		17.65	981.004	1961.03	-0.0333	-17
4	6	6	67.13	10	133467	73053.1	8.48	C. adamanteus	CL4383.contig2/MOh_PDE03	phosphodiesterase 1	3	15.63	15.63	85.8	258000	(K)RPDFSTLYIEEPDTTGHK(F)		14.56	702.674	2106.01	-0.0055	-2.6	0.213076
											2	11.76	6	65.5	236000	(K)FGPVSGQIIK(S)		13.85	523.306	1045.6	0.0009	0.8
											2	10.94	6.81	64.8	152000	(K)EQSSPLLCR(F)	C:Carbamidomethylation	10.12	545.271	1089.54	-0.0018	-1.6
											2	10.83	10.83	61.7	68100	(K)FDSEAIVK(N)		10.82	454.735	908.472	-0.0101	-11.1
											2	9.96	9.96	61.3	62800	(K)CSSITDLEAVNQR(L)	C:Carbamidomethylation	12.61	746.854	1492.71	-0.0049	-3.3
											2	8.01	8.01	62.6	23900	(R)LHFANNVR(I)		9.16	485.765	970.522	0.0018	1.9
5	7	6	60.65	70	170400	14029	6.06	C. adamanteus	Unigene28989/MOh_PDE02	phosphodiesterase 1	2	13.46	13.46	73.1	72800	(K)TPLNCPSGSLK(V)	C:Carbamidomethylation	9.83	587.3	1173.59	-0.0003	-0.3	0.272039
											3	11.54	11.54	63.1	310000	(K)IPIPTHYFVVLTSCENSPK(T)	C:Carbamidomethylation	19.11	734.716	2202.13	0.0059	2.7
											3	10.27	10.27	69	13400	(R)VRDVELLTGLDFYSALK(Q)		21.43	647.026	1939.05	0.0105	5.4
											3	9.05	9.05	61.7	44600	(K)VLSFILPHRPDNSESCADK(S)	C:Carbamidomethylation	15.21	729.027	2185.07	-0.003	-1.4
											2	8.96	8.96	62.1	214000	(K)SPDNLWVEER(M)		13.41	622.797	1244.59	-0.0031	-2.5
											2	7.37	7.37	66.4	229000	(K)TFLPIFVNSVN(-)		21.76	625.845	1250.68	0.005	4
											3	6.53	6.53	63.9	309000	(K)IPIPTHYFVVLTSCENSPK(T)	C:Carbamidomethylation	19.09	734.716	2202.13	0.0059	2.7
6	5	5	58.27	24	61400	21174.2	6.61	O. hannah	116242842	RecName: Full=Ohanin; Flags: Precursor	2	13.92	13.92	67.9	46600	(R)FSSSPCVLGSPGFR(S)	C:Carbamidomethylation	14.75	749.359	1497.72	-0.0042	-2.8	0.0980234
											2	12.84	3.98	82.3	54700	(K)TVENVGVPK(G)		9.22	471.765	942.525	-0.0021	-2.3
											2	12.44	7.77	87.3	52300	(K)GVPDSPER(F)		6.7	428.713	856.416	0.0026	3
											2	10.13	10.13	61.9	52400	(R)EWAVGLAGK(S)		13.56	465.76	930.504	0.008	8.6
											2	8.94	-0.49	70.9	101000	(R)LVPEER(I)		6.92	371.708	742.409	-0.0005	-0.6
7	3	3	33.32	5	31366.7	69049	5.67	O. hannah	391359389	RecName: Full=Zinc metalloproteinase-disintegrin-like ohanin; AltName: Full=Snake venom metalloproteinase; Short=SVMP; Flags: Precursor	2	12.69	12.69	65	40500	(R)GYCPTLAK(Q)	C:Carbamidomethylation	9.41	455.232	909.45	0.0065	7.1	0.050076
											3	10.79	10.79	64.7	15200	(K)TNNVIIPCKPTDVK(C)	C:Carbamidomethylation	11.8	533.623	1598.86	-0.002	-1.3
											2	9.84	9.84	68	38400	(K)QCITLWGSDAK(V)	C:Carbamidomethylation	14.61	639.815	1278.62	0.0084	6.6
				Total Intensity	626381																		1

## Sheet: Sec3
Malaysian Ophiophagus hannah 1D-SDS-PAGE-nano-ESI-LCMS/MS
Section 3
Group	Spectra	Distinct Peptides	Distinct Summed MS/MS Search Score	% AA Coverage	Mean Peptide Spectral Intensity	Protein MW (Da)	Protein Pi	Species	Database Accession	Protein Name	z	Score	Fwd-Rev Score	SPI (%)	Spectral Intensity	Sequence	Modifications	RT (min)	m/z Measured (Da)	MH+ Matched (Da)	MH+ Mass Shift (Da)	MH+ Error (ppm)	Mean Spectral (protein % in a section)
1	54	25	451.43	48	1.4531e+06	55977	5.99	O. hannah	347595788	RecName: Full=L-amino-acid oxidase; Short=LAAO; Short=LAO; Short=Oh-LAAO; Flags: Precursor	2	25.4	25.4	94.4	2430000	(K)SASQLFDETLDKVTDDCTLQK(E)	C:Carbamidomethylation	18.06	1207.57	2414.14	0.0012	0.5	0.14374
											2	25.12	14.2	94.1	295000	(K)IILVCTDKFWEK(D)	C:Carbamidomethylation	16.53	776.415	1551.82	-0.0006	-0.4
											2	23.86	23.86	98.7	497000	(R)LVADYVLITATAR(A)		18.44	703.407	1405.81	0.0022	1.6
											2	23.09	23.09	95.9	1410000	(R)EAGHEVVILEASDR(V)		11.76	762.886	1524.77	0.0001	0
											2	22.34	22.34	97.6	6320000	(R)LVADYVLITATAR(A)		17.35	703.408	1405.81	0.0028	2
											3	22.07	11.49	93.2	633000	(K)IILVCTDKFWEK(D)	C:Carbamidomethylation	16.49	517.947	1551.82	0.0037	2.4
											2	22.03	22.03	97.4	3150000	(R)LVADYVLITATAR(A)		17.91	703.408	1405.81	0.0032	2.3
											3	21.97	18.67	93.5	9610000	(K)SASQLFDETLDKVTDDCTLQK(E)	C:Carbamidomethylation	18.04	805.384	2414.14	-0.0011	-0.5
											2	21.92	21.92	95.8	173000	(R)LVADYVLITATAR(A)		18.98	703.405	1405.81	-0.0018	-1.3
											2	21.71	17.75	94.8	4040000	(K)IVIVGAGISGLTAAK(L)		16.51	685.426	1369.84	0.004	2.9
											2	21.54	21.54	91.9	727000	(K)MSANNPENFGYQLNPNER(G)		13.53	1047.97	2094.93	0.0009	0.5
											3	20.87	20.87	86.8	413000	(R)IYFAGEYTAHPHGWIETSMK(S)		15.16	780.033	2338.1	-0.0126	-5.4
											2	20.63	20.63	94.9	1290000	(K)VTVFYEGLSTNMR(L)		15.73	758.878	1516.75	0.0023	1.5
											2	20.41	8.5	97.9	3790000	(K)IILVCTDK(F)	C:Carbamidomethylation	11.03	481.275	961.539	0.0042	4.4
											2	20.1	16.23	93	576000	(K)IVIVGAGISGLTAAK(L)		17.03	685.426	1369.84	0.0034	2.5
											2	19.21	10.72	90	1550000	(K)IILVCTDK(F)	C:Carbamidomethylation	11.57	481.275	961.539	0.004	4.2
											2	18.9	10.2	90.9	1090000	(K)IVHINNK(V)		5.62	419.252	837.494	0.0036	4.3
											2	18.72	18.72	80.1	256000	(R)EAGHEVVILEASDR(V)		12.3	762.887	1524.77	0.0011	0.7
											2	18.71	18.71	82	597000	(K)EKYDSFSTK(E)		7.3	552.766	1104.52	0.0031	2.8
											4	18.24	18.24	81.8	597000	(R)IYFAGEYTAHPHGWIETSMK(S)		15.14	585.278	2338.1	-0.0079	-3.4
											2	18.17	18.17	87.3	2000000	(K)KIVIVGAGISGLTAAK(L)		15.05	749.466	1497.94	-0.011	-7.3
											3	18.07	18.07	92.3	180000	(K)MSANNPENFGYQLNPNER(G)		13.56	698.981	2094.93	-0.0025	-1.2
											2	17.93	13.95	88.1	198000	(R)LVADYVLITATAR(A)		35.26	703.405	1405.81	-0.0028	-2
											2	17.79	17.79	80.9	3730000	(R)QTDENAWYLIK(H)		15.63	690.845	1380.68	0.0027	2
											2	17.48	17.48	92.2	6230000	(K)FVPPLSIPK(T)		15.64	499.31	997.608	0.004	4.1
											2	17.4	12.24	89.4	2800000	(K)SASQLFDETLDK(V)		14.21	677.332	1353.65	0.0033	2.4
											2	16.95	9.6	91.6	2800000	(R)SLIYASATK(I)		9.63	477.271	953.53	0.0047	4.9
											3	16.64	5.59	96	2820000	(R)EAGHEVVILEASDR(V)		11.73	508.928	1524.77	0.0057	3.7
											3	16.59	16.59	88	242000	(R)LVADYVLITATAR(A)		17.41	469.274	1405.81	0.004	2.8
											3	16.36	16.36	80.6	126000	(K)IVHINNKVTVFYEGLSTNMR(L)		18.64	779.066	2335.22	-0.0396	-16.9
											2	16.31	16.31	76.4	575000	(R)EDGWYVDVGPMR(V)		16.12	712.319	1423.63	-0.0002	-0.1
											2	15.95	15.95	83.8	107000	(K)IVIVGAGISGLTAAK(L)		17.59	685.424	1369.84	-0.001	-0.7
											3	15.85	6.55	92.1	655000	(R)EAGHEVVILEASDR(V)		12.27	508.929	1524.77	0.0066	4.3
											2	15.13	15.13	85.7	238000	(R)EAGHEVVILEASDR(V)		12.32	762.884	1524.77	-0.0039	-2.6
											3	15.02	15.02	74	211000	(K)THREDGWYVDVGPMR(V)		13.64	606.618	1817.84	0.0013	0.7
											2	14.41	14.41	70.9	585000	(K)VTDDCTLQK(E)	C:Carbamidomethylation	6.26	540.258	1079.5	0.0056	5.2
											2	14.12	14.12	72.9	867000	(K)YDSFSTK(E)		6.84	424.197	847.383	0.0043	5.1
											2	13.77	5.15	92.5	3300000	(R)SITDLPSR(V)		9.45	444.745	888.479	0.0044	5
											2	13.69	13.69	75.1	103000	(R)LVADYVLITATAR(A)		20.1	703.405	1405.81	-0.0028	-2
											2	13.55	13.55	77	177000	(R)LVADYVLITATAR(A)		34.68	703.405	1405.81	-0.0028	-2
											3	13.44	13.44	72.1	5630000	(K)KIVIVGAGISGLTAAK(L)		15.03	499.982	1497.94	-0.0045	-3
											2	12.3	12.3	62.8	102000	(R)LVADYVLITATAR(A)		35.88	703.405	1405.81	-0.0028	-2
											1	12.27	2.06	91.3	1240000	(K)EYLIK(E)		9.27	665.388	665.387	0.0011	1.7
											2	11.51	7.16	74.3	900000	(R)SLIYASATK(I)		10.17	477.271	953.53	0.0043	4.5
											3	11.26	11.26	66.7	63300	(K)WALDQYSMGAFSTYTPYQITHYSQMLAQNEGR(I)		22.32	1253.24	3757.7	-0.0109	-2.9
											3	11.17	11.17	77.9	116000	(R)EAGHEVVILEASDR(V)		13.38	508.927	1524.77	0.0009	0.6
											3	11.1	11.1	72.8	264000	(R)EAGHEVVILEASDR(V)		12.83	508.927	1524.77	0.0009	0.6
											3	10.29	3.73	72.4	138000	(K)SASQLFDETLDKVTDDCTLQK(E)	C:Carbamidomethylation	17.34	805.386	2414.14	0.0049	2
											2	9.88	9.88	67.3	2340000	(R)EAINIHNA(-)		8.47	441.23	881.448	0.0046	5.2
											2	9.82	9.82	60.8	112000	(R)LVADYVLITATAR(A)		19.52	703.405	1405.81	-0.0028	-2
											2	9.12	9.12	61.7	19300	(R)LVADYVLITATAR(A)		21.66	703.405	1405.81	-0.0028	-2
											2	8.89	8.89	71.6	109000	(R)LVADYVLITATAR(A)		35.8	703.405	1405.81	-0.0028	-2
											2	8.16	8.16	64.5	6280	(R)LVADYVLITATAR(A)		37.79	703.405	1405.81	-0.0028	-2
											2	8.07	8.07	65.5	39500	(R)LVADYVLITATAR(A)		36.78	703.405	1405.81	-0.0028	-2
2	30	22	388.12	16	245783	183929	6.09	O. hannah	544604740	RecName: Full=Ophiophagus venom factor; Short=OVF; AltName: Full=CVF-like; AltName: Full=Complement C3 homolog; Contains: RecName: Full=OVF alpha chain; Contains: RecName: Full=OVF gamma chain; Contains: RecName: Full=OVF beta chain; Flags: Precursor	3	26.87	20.58	100	408000	(K)VPVVSEAIHSEGTTLSDGTAK(L)		13.27	700.027	2098.07	-0.0013	-0.6	0.0243127
											2	24.39	24.39	97.6	1360000	(K)LILNTPLDTQSLLITVR(T)		21.73	955.571	1910.13	0.0028	1.5
											2	23.82	23.82	98.3	267000	(K)LEGDPGAQVGLVAVDK(A)		13.58	784.417	1567.83	-0.0053	-3.4
											2	22.99	22.99	94.1	179000	(R)TDTEEQILVEAHGDNTPK(Q)		12.01	998.975	1996.95	-0.0029	-1.4
											3	22	22	89.5	339000	(R)TEQSGIHIVTSPYQIYFTK(T)		17.52	738.047	2212.13	-0.0011	-0.5
											2	21.65	21.65	86.4	21800	(R)AVPFVIVPLQQGLHDIEVR(A)		22.58	1065.6	2130.21	-0.0191	-8.9
											3	21.1	21.1	91.8	313000	(R)IPILDGDGEATLKR(D)		13.61	499.948	1497.83	0.0035	2.3
											3	20.72	16.32	89.1	268000	(K)YVLPSFEVHLQPSEK(S)		16.9	591.646	1772.92	0.002	1.1
											2	20.35	14.52	93.9	224000	(R)ITPDLIPSFR(F)		17.43	579.83	1158.65	0.0006	0.5
											3	18.07	18.07	90	236000	(K)IKLEGDPGAQVGLVAVDK(A)		14.5	603.676	1809.01	0.0015	0.8
											2	17.8	7.96	83.1	162000	(K)QLDIFVHDFPR(K)		16.96	693.862	1386.72	-0.0005	-0.4
											2	17.52	17.52	88.5	238000	(R)QNQYVVVQVTGPQVR(L)		13.54	857.965	1714.92	-0.0018	-1
											3	17.4	17.4	82.5	259000	(R)KYVLPSFEVHLQPSEK(S)		15.49	634.342	1901.02	-0.005	-2.6
											2	17.06	5.61	92.1	86700	(K)IPAEEVSK(D)		6.79	436.741	872.472	0.0029	3.4
											2	16.77	8.5	94.3	213000	(K)SIPDSLTR(I)		10.07	444.744	888.479	0.0018	2
											2	16.18	10.35	82.8	132000	(K)YVLPSFEVHLQPSEK(S)		16.93	886.964	1772.92	-0.0002	-0.1
											3	15.97	15.97	76.5	51200	(R)AVPFVIVPLQQGLHDIEVR(A)		22.57	710.738	2130.21	-0.0066	-3.1
											3	15.37	15.37	75.3	206000	(R)TDTEEQILVEAHGDNTPK(Q)		11.99	666.32	1996.95	-0.0013	-0.6
											3	15.34	15.34	81.6	325000	(K)LILNTPLDTQSLLITVR(T)		21.73	637.382	1910.13	0	0
											2	15.24	15.24	75.1	159000	(K)IWDTIEK(S)		11.46	452.743	904.477	0.0015	1.6
											2	14.72	7.63	89.1	155000	(K)AVYVLNDK(Y)		10.05	461.257	921.504	0.0023	2.5
											2	14.71	14.71	70.6	146000	(R)YLYGEEVEGVAFVLFGVK(I)		25.87	1010.02	2019.05	-0.013	-6.5
											3	13.82	10.81	78.5	98100	(R)QNQYVVVQVTGPQVR(L)		13.58	572.315	1714.92	0.0064	3.7
											2	13.07	8.73	80.2	422000	(K)GIYTPGSPVLYR(V)		14.02	661.859	1322.71	0.0004	0.3
											2	13.05	5.06	89.1	131000	(R)VNFNVR(G)		9.5	374.71	748.41	0.0019	2.5
											3	12.73	12.73	62.7	302000	(K)QLDIFVHDFPR(K)		16.91	462.912	1386.72	0.0041	2.9
											2	11.79	11.79	70.6	123000	(K)GAGQNLVAMNLR(I)		13.46	622.333	1243.66	0.001	0.8
											3	11.53	11.53	76.3	37600	(K)RVDMNPAGDMLVTPTIK(I)		15.62	619.99	1857.96	0.0002	0.1
											2	10.06	10.06	64.2	51100	(R)GNANSLNQVK(Y)		6.51	522.777	1044.54	0.0029	2.8
											2	8.62	8.62	60.1	460000	(K)IKLEGDPGAQVGLVAVDK(A)		14.57	905.007	1809.01	-0.0055	-3
3	19	16	273.26	33	423553	69049	5.67	O. hannah	391359389	RecName: Full=Zinc metalloproteinase-disintegrin-like ohanin; AltName: Full=Snake venom metalloproteinase; Short=SVMP; Flags: Precursor	2	24.44	24.44	96.5	1890000	(K)AMCDVLQSVGIVQDYSK(S)	C:Carbamidomethylation	18.29	956.962	1912.91	0.0032	1.7	0.0418975
											2	22.57	22.57	91.6	986000	(R)LYCTGGTENPSEGEK(I)	C:Carbamidomethylation	7.71	821.358	1641.71	0.002	1.2
											2	21.68	21.68	88.8	522000	(R)VFDMVNYITVVYK(A)		21.18	795.916	1590.82	0.0005	0.3
											2	20.34	20.34	88.8	417000	(K)ASYSEIEDIGMVDHR(T)		13.99	861.394	1721.78	-0.0002	-0.1
											2	20.15	20.15	94.2	621000	(R)GYCPTLAK(Q)	C:Carbamidomethylation	8.68	455.231	909.45	0.0041	4.5
											4	20.01	15.66	93.6	496000	(K)SPYLVGAAMAHEIGHNLGMEHDTK(T)		17.18	645.309	2578.22	-0.0019	-0.7
											3	19.46	19.46	81.4	578000	(K)ASYSEIEDIGMVDHR(T)		13.97	574.599	1721.78	0.0037	2.2
											2	18.99	18.99	86.3	120000	(R)NDNAQLLTGVDLNGYTLGSAYLK(A)		20.2	1220.62	2440.24	-0.0003	-0.1
											2	17.38	17.38	78.6	117000	(R)NECDLPEFCIGQSAECPMDR(F)	C:Carbamidomethylation	16.41	1214.49	2427.97	0.0041	1.7
											3	17.25	17.25	86.9	161000	(K)SPYLVGAAMAHEIGHNLGMEHDTK(T)		17.22	860.077	2578.22	-0.0004	-0.1
											3	15.38	5.56	92.8	91400	(K)KTNNVIIPCKPTDVK(C)	C:Carbamidomethylation	10.12	576.322	1726.95	0	0
											2	14.78	14.78	82.1	78300	(K)NNLLHFSIWR(S)		18.17	650.351	1299.7	-0.0013	-1
											2	14.47	11.32	91	277000	(K)TNNVIIPCKPTDVK(C)	C:Carbamidomethylation	11.29	799.931	1598.86	-0.0033	-2.1
											2	13.98	6.03	73.9	28800	(K)FVINASTK(N)		10.26	440.25	879.493	-0.0001	-0.1
											3	13.89	5.73	79.7	431000	(K)TNNVIIPCKPTDVK(C)	C:Carbamidomethylation	11.27	533.625	1598.86	0.0028	1.7
											2	12.82	12.82	65.1	848000	(K)QCITLWGSDAK(V)	C:Carbamidomethylation	13.78	639.812	1278.62	0.002	1.6
											3	12.68	12.68	62.7	226000	(K)NGHSCQNDQGYCFR(G)	C:Carbamidomethylation	8.1	581.564	1742.68	0.0019	1.1
											2	12.01	12.01	66.5	44000	(K)DFLEEKK(Y)		8.17	454.74	908.472	0.0011	1.3
											2	11.58	11.58	82.2	115000	(K)ISSDPCK(A)	C:Carbamidomethylation	4.69	403.691	806.371	0.0034	4.3
4	9	8	124.69	17	64722.2	64968.3	6.44	B. fasciatus	Unigene16279/MOh_ACE01	acetylcholinesterase	2	21.06	21.06	92.8	106000	(K)TPQELIDEEWSVLPYK(S)		20.36	973.987	1946.97	-0.0079	-4	0.00640228
											3	18.24	18.24	81.4	86600	(R)AVTIFGESAGAASVGMHLLSTQSR(A)		20.04	797.407	2390.21	-0.0062	-2.6
											3	16.93	16.93	74.7	80800	(R)EALDDIVGDHNVICPVMQFANDYTK(R)	C:Carbamidomethylation	20.9	955.445	2864.32	-0.0016	-0.6
											2	16.16	8.29	84.2	38600	(K)VATQTGWVR(G)		9.53	509.279	1017.55	0.0025	2.5
											2	14.82	14.82	83.9	70600	(K)VYAYLFDHR(A)		13.43	592.296	1183.59	-0.0053	-4.5
											3	13.71	13.71	68.3	39000	(R)SKTPQELIDEEWSVLPYK(S)		19.87	721.372	2162.1	-0.001	-0.5
											2	12.75	12.75	64.8	82000	(K)ETQVLLGVVK(D)		14.22	543.332	1085.66	0.0002	0.2
											3	11.19	11.19	63.9	39000	(R)SKTPQELIDEEWSVLPYK(S)		19.84	721.372	2162.1	-0.001	-0.5
											2	11.02	11.02	71.8	39900	(R)ADFLEGVR(M)		13.1	453.737	906.468	-0.0012	-1.4
5	8	6	101.41	78	813375	7310.6	8.73	N. kaouthia	CL7366.contig1/MOh_SMP02	RecName: Full=Zinc metalloproteinase-disintegrin cobrin; AltName: Full=Snake venom metalloproteinase; Short=SVMP; Flags: Precursor	2	19.61	9.16	93.9	178000	(K)IPCAAKDEK(C)	C:Carbamidomethylation	5.06	516.264	1031.52	0.0027	2.6	0.0804585
											2	19.56	19.56	92	1370000	(R)ISQQDPYYGMVEPGTK(C)		12.81	906.928	1812.85	0.0006	0.4
											2	16.78	16.78	74.8	185000	(K)CGNEMVCSK(G)	C:Carbamidomethylation	5.9	542.715	1084.42	0.0013	1.2
											2	16.65	3.17	89.9	2300000	(K)IPCAAK(D)	C:Carbamidomethylation	5.16	330.183	659.355	0.0042	6.4
											3	15.73	15.73	72.2	242000	(K)IPCAAKDEK(C)	C:Carbamidomethylation	5.05	344.513	1031.52	0.0057	5.6
											2	15.65	15.65	72.6	1280000	(K)CGTIYCIK(R)	C:Carbamidomethylation	10.3	507.743	1014.48	0.0042	4.2
											1	13.16	13.16	92.5	401000	(K)GQCVNVQTAY(-)	C:Carbamidomethylation	10.3	1139.51	1139.52	-0.0002	-0.2
											2	11.62	11.62	67.3	551000	(K)GQCVNVQTAY(-)	C:Carbamidomethylation	10.28	570.262	1139.52	0.0015	1.4
6	8	7	92.89	17	93037.5	62514	8.77	G. brevicaudus	CL4180.contig1/MOh_NUC01	RecName: Full=Snake venom 5'-nucleotidase; Short=5'-NT; AltName: Full=Ecto-5'-nucleotidase; Flags: Precursor	3	19.1	19.1	84.6	312000	(R)FHECNLGNLICDAVVYNNLR(H)	C:Carbamidomethylation	20.15	807.716	2421.14	-0.0098	-4	0.0092032
											2	14.25	2.76	82	21400	(K)IINVGSEK(V)		7.96	430.247	859.488	-0.0022	-2.6
											2	13.36	5.93	77.9	51500	(K)VGIIGYTTK(E)		11.91	476.277	951.551	-0.004	-4.2
											2	12.95	12.95	63.6	28000	(K)YLGYLNVIFDDK(G)		21.27	730.382	1459.75	0.0106	7.2
											2	11.94	11.94	82.4	210000	(K)VVYDLSQK(A)		9.46	476.261	951.515	0	-0.1
											2	10.72	10.72	67.9	28900	(K)VLLPSFLAAGGDGYYMLK(G)		22.62	958.004	1915	-0.0025	-1.3
											3	10.57	10.57	65.3	63600	(K)ETPVLSNPGQYLEFRDEVEELQK(H)		19.04	907.445	2720.34	-0.0218	-8
											2	9.83	9.83	65.1	28900	(K)VLLPSFLAAGGDGYYMLK(G)		22.64	958.004	1915	-0.0025	-1.3
7	5	4	61.87	11	100480	53416.6	6.03	A. carolinensis	Unigene34771/MOh_NEP01	Neprilysin	3	18.41	18.41	92.1	152000	(K)GLTYKEEEYFENLIENLR(F)		22.1	754.042	2260.11	-0.0021	-0.9	0.00993941
											2	17.18	13.48	90.7	137000	(R)NQIVFPAGILQPPFFSASQPK(S)		23.32	1143.61	2286.23	-0.011	-4.8
											2	14.68	14.68	69.3	39200	(K)EEEYFENLIENLR(F)		21.14	849.403	1697.8	-0.0024	-1.4
											3	14.34	11.24	77.5	103000	(R)NQIVFPAGILQPPFFSASQPK(S)		23.33	762.745	2286.23	-0.0092	-4
											2	11.6	11.6	73.5	71200	(K)NTEDIIVYAPEYLIK(L)		20.35	890.967	1780.94	-0.0104	-5.9
8	7	4	58.62	4	829286	68349.2	5.3	M. ikaheka	633276509	P-III snake venom metalloprotease, partial	2	16.65	3.17	89.9	2300000	(R)IPCAAK(D)	C:Carbamidomethylation	5.16	330.183	659.355	0.0042	6.4	0.0820324
											2	15.71	15.71	75.9	334000	(K)DDCDLPEICTGR(S)	C:Carbamidomethylation	12.53	725.8	1450.59	-0.0004	-0.3
											3	15.46	15.46	85.5	348000	(R)AAKDDCDLPEICTGR(S)	C:Carbamidomethylation	11.4	574.259	1720.76	0.0005	0.3
											2	12.39	12.39	72.6	120000	(R)AAKDDCDLPEICTGR(S)	C:Carbamidomethylation	11.47	860.882	1720.76	-0.0054	-3.1
											2	10.8	3.31	70.3	2170000	(R)YLQVK(K)		7.12	325.699	650.387	0.0039	6.1
											2	10.4	10.4	65.6	120000	(R)AAKDDCDLPEICTGR(S)	C:Carbamidomethylation	11.45	860.882	1720.76	-0.0054	-3.1
											2	8.88	3.12	64.5	413000	(R)YLQVK(K)		7.65	325.699	650.387	0.0043	6.7
9	3	3	55.77	21	933667	13732.6	6.42	N. kaouthia	Unigene1093/MOh_SMP01	Hemorrhagic metalloproteinase-disintegrin-like kaouthiagin	2	20.72	20.72	76.5	248000	(R)TCPTLTNQCIAR(L)	C:Carbamidomethylation	10.02	717.845	1434.68	-0.0011	-0.7	0.0923576
											2	18.4	18.4	83.4	253000	(K)CGSLYCVNR(N)	C:Carbamidomethylation	9.04	564.75	1128.49	0.001	0.9
											2	16.65	3.17	89.9	2300000	(K)IPCAAK(D)	C:Carbamidomethylation	5.16	330.183	659.355	0.0042	6.4
10	5	4	54.29	2	1432720	68282.5	5.76	P. porphyriacus	145982756	porphyriacase-1	2	16.65	3.17	89.9	2300000	(K)IPCAAK(D)	C:Carbamidomethylation	5.16	330.183	659.355	0.0042	6.4	0.141724
											2	13.58	13.58	84.1	2210000	(K)SFGEWR(E)		10.86	391.187	781.363	0.0042	5.3
											2	13.26	4.14	76.3	70600	(R)KIPCAAK(D)	C:Carbamidomethylation	4.94	394.229	787.449	0.0021	2.6
											2	10.8	3.31	70.3	2170000	(R)YLQVK(K)		7.12	325.699	650.387	0.0039	6.1
											2	8.88	3.12	64.5	413000	(R)YLQVK(K)		7.65	325.699	650.387	0.0043	6.7
11	3	3	51.37	2	1.03853e+06	68312.8	5.55	D. vestigiata	118151738	metalloproteinase precursor	2	21.46	16.49	94.4	745000	(R)SAECPTDSFQR(N)	C:Carbamidomethylation	8.41	649.279	1297.55	0.0022	1.7	0.102731
											2	16.65	3.17	89.9	2300000	(K)IPCAAK(D)	C:Carbamidomethylation	5.16	330.183	659.355	0.0042	6.4
											2	13.26	4.14	76.3	70600	(R)KIPCAAK(D)	C:Carbamidomethylation	4.94	394.229	787.449	0.0021	2.6
12	4	4	46.41	5	898750	44790.7	4.85	A. engaddensis	6007791	metalloproteinase precursor	2	16.53	7.07	84.6	132000	(K)FKGAGAECR(A)	C:Carbamidomethylation	4.85	498.241	995.473	0.0022	2.2	0.0889037
											2	14.32	6.82	87.6	2280000	(R)EKDLLPR(K)		8.24	435.758	870.504	0.0044	5
											2	8.31	-1.39	62.1	308000	(K)YLIRR(Q)		12.22	360.725	720.452	-0.0096	-13.3
											2	7.25	0.32	79.4	875000	(K)DLLPR(K)		10.08	307.188	613.367	0.0029	4.8
13	3	2	40.16	40	923300	7313.5	7.7	N. atra	Unigene1094/MOh_SMP05	RecName: Full=Zinc metalloproteinase-disintegrin atrase-A; AltName: Full=Snake venom metalloproteinase; Short=SVMP; Flags: Precursor	2	23.51	23.51	95.7	377000	(K)SDCISPISANDPDPGMVDPGTK(C)	C:Carbamidomethylation	13.83	1137.01	2273.01	0.0003	0.1	0.0913322
											3	17.9	17.9	83.1	92900	(K)SDCISPISANDPDPGMVDPGTK(C)	C:Carbamidomethylation	13.92	758.339	2273.01	-0.0042	-1.8
											2	16.65	3.17	89.9	2300000	(K)IPCAAK(D)	C:Carbamidomethylation	5.16	330.183	659.355	0.0042	6.4
14	3	3	34.59	21	59000	21174.2	6.61	O. hannah	116242842	RecName: Full=Ohanin; Flags: Precursor	3	14.43	14.43	69.6	97000	(K)ADVTFDSNTAFESLVVSPDKK(T)		17.7	757.375	2270.12	-0.0094	-4.2	0.00583624
											2	12.88	12.88	66.6	61300	(R)FSSSPCVLGSPGFR(S)	C:Carbamidomethylation	14.05	749.349	1497.72	-0.0244	-16.3
											2	7.28	-0.98	71.1	18700	(R)LVPEER(I)		6.55	371.706	742.409	-0.0047	-6.3
15	2	2	32.5	20	76450	10244.1	8.3	O. hannah	172048117	RecName: Full=Long neurotoxin LNTX-2 homolog; Flags: Precursor	2	21.26	21.26	87	43900	(R)IDLGCAATCPK(V)	C:Carbamidomethylation	10.35	603.286	1205.57	-0.0014	-1.1	0.00756238
											2	11.24	11.24	72.9	109000	(K)VKPGVDIK(C)		7.35	428.269	855.53	0.0003	0.3
16	2	2	26.85	27	35795	14029	6.06	C. adamanteus	Unigene28989/MOh_PDE02	phosphodiesterase 1	3	18.31	18.31	91.4	63000	(K)IPIPTHYFVVLTSCENSPK(T)	C:Carbamidomethylation	18.78	734.712	2202.13	-0.0046	-2.1	0.00354082
											2	8.54	8.54	65.5	8590	(R)DVELLTGLDFYSALK(Q)		22.99	842.444	1683.88	-0.0039	-2.3
17	2	2	26.66	4	36450	73053.1	8.48	C. adamanteus	CL4383.contig2/MOh_PDE03	phosphodiesterase 1	2	14	14	74.9	22400	(R)VMEVLNWLDLPR(A)		23.03	742.9	1484.79	-0.0011	-0.7	0.00360561
											3	12.66	12.66	62.7	50500	(K)NPAWWGGQPIWHTATYQGLK(A)		18.71	771.051	2311.14	-0.0026	-1.1
18	2	2	21.93	4	651250	58221.2	6.05	C. rhodostoma	20141785	RecName: Full=L-amino-acid oxidase; Short=LAAO; Short=LAO; Flags: Precursor	1	12.27	2.06	91.3	1240000	(K)EYLIK(E)		9.27	665.388	665.387	0.0011	1.7	0.0644212
											3	9.66	9.66	63.4	62500	(R)IYFAGEYTAQAHGWIDSTIK(S)		35.65	757.707	2271.11	-0.0001	0
				Total Intensity	1.01093e+07																		1

## Sheet: Sec4
Malaysian Ophiophagus hannah 1D-SDS-PAGE-nano-ESI-LCMS/MS
Section 4
Group	Spectra	Distinct Peptides	Distinct Summed MS/MS Search Score	% AA Coverage	Mean Peptide Spectral Intensity	Protein MW (Da)	Protein Pi	Species	Database Accession	Protein Name	z	Score	Fwd-Rev Score	SPI (%)	Spectral Intensity	Sequence	Modifications	RT (min)	m/z Measured (Da)	MH+ Matched (Da)	MH+ Mass Shift (Da)	MH+ Error (ppm)	Mean Spectral (protein % in a section)
1	23	23	345.06	43	109557	62514	8.77	G. brevicaudus	CL4180.contig1/MOh_NUC01	RecName: Full=Snake venom 5'-nucleotidase; Short=5'-NT; AltName: Full=Ecto-5'-nucleotidase; Flags: Precursor	2	20.31	8.45	93.1	54200	(K)IIALGHSGFK(E)		12.03	521.803	1042.6	-0.0059	-5.6	0.0284347
											3	19.69	19.69	91.7	371000	(R)FHECNLGNLICDAVVYNNLR(H)	C:Carbamidomethylation	20.2	807.718	2421.14	-0.0035	-1.4
											2	19.26	19.26	100	261000	(R)VVSLNVLCTECR(V)	C:Carbamidomethylation	15.29	725.361	1449.72	-0.0051	-3.5
											2	18.29	18.29	85.1	74200	(K)ETPVLSNPGQYLEFR(D)		18.34	875.442	1749.88	-0.0029	-1.7
											2	17.54	17.54	81.9	135000	(K)YLGYLNVIFDDK(G)		21.32	730.376	1459.75	-0.0022	-1.5
											2	17.13	17.13	89	82500	(K)ASGNPILLNK(S)		11.14	513.801	1026.59	0.0009	0.9
											3	16.4	16.4	90.3	123000	(K)GDSSNHSSGDLDISIVSDYIK(R)		18.5	737.012	2209.03	-0.0038	-1.7
											2	16.09	12.04	72.6	95400	(R)QVPVVQAYAFGK(Y)		14.89	653.86	1306.71	-0.0019	-1.4
											2	16.05	10.82	95.3	94700	(K)ISGYILPYK(I)		14.76	527.303	1053.6	0.001	1
											2	15.79	15.79	75.9	16300	(K)VLLPSFLAAGGDGYYMLK(G)		22.69	958.007	1915	0.0025	1.3
											3	15.27	15.27	78.9	81400	(K)LTILHTNDVHAR(V)		10.27	463.927	1389.76	0.0064	4.6
											3	15.1	11.88	92.8	24200	(K)RVVSLNVLCTECR(V)	C:Carbamidomethylation	13.99	535.945	1605.82	-0.0004	-0.3
											3	14.85	14.85	87.4	122000	(R)HGQGTGELLQVSGIK(V)		13.59	508.612	1523.82	0.0029	1.9
											2	14.26	14.26	77.5	101000	(K)VQLQSYSSQEIGK(T)		11.18	733.872	1466.75	-0.012	-8.2
											2	14.25	6.24	85.5	382000	(K)SIQEDPAVK(A)		7.59	493.761	986.515	-0.001	-1
											2	14.09	14.09	69.3	25300	(K)CTGEDCYGGVAR(R)	C:Carbamidomethylation	7.79	672.768	1344.53	-0.002	-1.5
											2	13.48	13.48	75.2	99200	(K)VGIIGYTTK(E)		12.16	476.28	951.551	0.0022	2.3
											2	13.28	3.36	91.9	68900	(K)IINVGSEK(V)		8.27	430.249	859.488	0.0026	3
											2	12.67	12.67	89.2	76300	(K)VVYDLSQK(A)		9.72	476.261	951.515	0.001	1
											3	12.06	12.06	71.5	36500	(K)YLGYLNVIFDDKGK(V)		19.73	548.961	1644.86	0.005	3
											2	10.76	0.02	66.4	95000	(K)FPILSANIRPK(G)		14.87	628.378	1255.75	-0.003	-2.4
											2	9.45	9.45	63.7	77000	(K)LTTLGVNK(I)		9.2	423.26	845.509	0.0032	3.8
											3	8.99	8.99	69.5	23700	(K)HADKLTTLGVNK(I)		8.71	432.914	1296.73	0.0019	1.5
2	18	14	236.37	30	279256	69049	5.67	O. hannah	391359389	RecName: Full=Zinc metalloproteinase-disintegrin-like ohanin; AltName: Full=Snake venom metalloproteinase; Short=SVMP; Flags: Precursor	3	24.35	24.35	86.2	97300	(K)NAVCGNYVEEEGEECDCGSPEQCENNCCEAATCK(L)	C:Carbamidomethylation	10.95	1343.81	4029.43	-0.011	-2.7	0.0724791
											2	23.61	23.61	92.8	566000	(K)AMCDVLQSVGIVQDYSK(S)	C:Carbamidomethylation	18.61	956.96	1912.91	-0.0016	-0.8
											2	20.81	20.81	98	537000	(R)GYCPTLAK(Q)	C:Carbamidomethylation	9.09	455.23	909.45	0.0031	3.4
											2	20.36	20.36	90.1	212000	(R)VFDMVNYITVVYK(A)		21.34	795.909	1590.82	-0.0123	-7.7
											2	18.1	18.1	90.9	205000	(K)TNNVIIPCKPTDVK(C)	C:Carbamidomethylation	11.51	799.93	1598.86	-0.0045	-2.8
											3	17.73	17.73	88.4	73800	(K)ASYSEIEDIGMVDHR(T)		14.48	574.598	1721.78	-0.0008	-0.5
											2	17.5	17.5	85.7	60800	(K)ASYSEIEDIGMVDHR(T)		14.48	861.391	1721.78	-0.0052	-3
											2	17.13	17.13	83.9	172000	(R)NDNAQLLTGVDLNGYTLGSAYLK(A)		20.27	1220.62	2440.24	-0.0047	-1.9
											2	16.09	6.97	84.7	72900	(K)FVINASTK(N)		10.52	440.251	879.493	0.0017	1.9
											2	15.29	15.29	86.7	216000	(K)NNLLHFSIWR(S)		18.57	650.351	1299.7	-0.0007	-0.6
											2	15.25	15.25	76.9	586000	(R)LYCTGGTENPSEGEK(I)	C:Carbamidomethylation	7.94	821.356	1641.71	-0.0004	-0.2
											3	15.19	6.94	82.8	273000	(K)TNNVIIPCKPTDVK(C)	C:Carbamidomethylation	11.5	533.624	1598.86	0.0007	0.4
											3	15.06	15.06	88.4	414000	(K)RNDNAQLLTGVDLNGYTLGSAYLK(A)		19.46	866.114	2596.34	-0.01	-3.9
											2	12.75	12.75	70	171000	(R)NDNAQLLTGVDLNGYTLGSAYLK(A)		20.24	1220.62	2440.24	-0.0047	-1.9
											3	12.55	12.55	64.7	165000	(K)NNLLHFSIWR(S)		18.58	433.905	1299.7	0.0036	2.8
											2	11.1	11.1	63.5	918000	(K)QCITLWGSDAK(V)	C:Carbamidomethylation	14.22	639.812	1278.62	0.001	0.8
											3	11.06	11.06	60.1	190000	(K)NGHSCQNDQGYCFR(G)	C:Carbamidomethylation	8.81	581.563	1742.68	0.0001	0.1
											3	10.43	4.76	68	96800	(K)KTNNVIIPCKPTDVK(C)	C:Carbamidomethylation	10.45	576.322	1726.95	0	0
3	11	10	154.56	18	122200	55977	5.99	O. hannah	347595788	RecName: Full=L-amino-acid oxidase; Short=LAAO; Short=LAO; Short=Oh-LAAO; Flags: Precursor	2	21.5	15.28	96.2	223000	(R)LVADYVLITATAR(A)		17.74	703.405	1405.81	-0.0024	-1.7	0.0317163
											3	18.6	14.67	91.3	349000	(K)SASQLFDETLDKVTDDCTLQK(E)	C:Carbamidomethylation	18.44	805.384	2414.14	-0.0032	-1.3
											2	17.2	13.19	91	143000	(K)IVIVGAGISGLTAAK(L)		16.97	685.424	1369.84	-0.0014	-1
											2	15.89	15.89	90.7	128000	(K)FVPPLSIPK(T)		16.36	499.308	997.608	0.0006	0.6
											2	15.53	15.53	74.5	138000	(K)SASQLFDETLDK(V)		14.77	677.332	1353.65	0.0025	1.8
											2	14.8	8.63	82	13500	(K)VTDDCTLQK(E)	C:Carbamidomethylation	6.59	540.252	1079.5	-0.0074	-6.9
											2	13.92	7.82	79.2	53400	(R)SLIYASATK(I)		10.26	477.268	953.53	-0.0009	-0.9
											3	13.91	5.21	83.2	65900	(R)EAGHEVVILEASDR(V)		12.11	508.927	1524.77	0.0021	1.4
											3	12.72	12.72	71.3	108000	(K)KIVIVGAGISGLTAAK(L)		15.68	499.984	1497.94	0.0024	1.6
											2	10.49	3.62	76	48900	(R)SITDLPSR(V)		9.93	444.744	888.479	0.003	3.4
											2	9.28	9.28	65.8	73500	(R)LVADYVLITATAR(A)		18.19	703.393	1405.81	-0.0268	-19.1
4	7	5	93.44	26	250386	28641	5.53	O. hannah	Unigene25935/MOh_SSP01	RecName: Full=Alpha- and beta-fibrinogenase OhS1; AltName: Full=Snake venom serine protease; Short=SVSP; Flags: Precursor	3	22.82	22.82	91.7	606000	(R)IIGGFECNEYEHR(S)	C:Carbamidomethylation	11.69	541.913	1623.72	0.0027	1.7	0.0649861
											2	21.1	21.1	82.6	41700	(K)DSCKGDSGGPLICNR(Q)	C:Carbamidomethylation	8.57	818.357	1635.72	-0.014	-8.6
											2	19.56	19.56	88.5	432000	(K)GDSGGPLICNR(Q)	C:Carbamidomethylation	8.77	573.273	1145.54	0.0015	1.3
											2	18.89	18.89	83.7	159000	(R)IIGGFECNEYEHR(S)	C:Carbamidomethylation	11.77	812.363	1623.72	-0.0037	-2.3
											3	18.32	18.32	90.6	133000	(K)DSCKGDSGGPLICNR(Q)	C:Carbamidomethylation	8.56	545.913	1635.72	0.0037	2.3
											2	17.77	17.77	90.4	198000	(R)QIQGVVSWGGFPCAQLLEPGVYTK(V)	C:Carbamidomethylation	21.94	1317.67	2634.34	0.0013	0.5
											2	12.19	12.19	63.7	183000	(R)VMGWGLLTSPEVTFPK(V)		21.86	881.462	1761.92	-0.0083	-4.7
5	7	6	79.72	6	215014	68546.1	5.58	A. wellsi	476538125	SVMP-Aca-4	2	18.01	13.84	83	110000	(K)YIEFYVVVDNK(M)		17.8	694.855	1388.71	-0.0065	-4.7	0.0558057
											2	17.13	3.18	89	953000	(R)IPCAAK(D)	C:Carbamidomethylation	5.34	330.183	659.355	0.0032	4.9
											2	15.07	15.07	74.6	110000	(K)KYIEFYVVVDNK(M)		15.99	758.901	1516.81	-0.0097	-6.4
											2	13.97	5.05	77.9	38800	(R)IPCAAKDEK(C)	C:Carbamidomethylation	5.23	516.263	1031.52	-0.0007	-0.7
											3	13.31	13.31	75.1	95200	(K)KYIEFYVVVDNK(M)		16.01	506.273	1516.81	-0.0002	-0.1
											2	9.18	9.18	66.5	140000	(R)ETVLLPR(R)		11.85	414.254	827.499	0.0016	1.9
											2	6.36	6.36	63.5	58100	(R)QCVDVQTAY(-)	C:Carbamidomethylation	10.75	542.246	1083.48	0.007	6.4
6	5	5	61.59	7	608000	44750.5	7.28	N. atra	289655973	metalloproteinase atrase B	2	17.13	3.18	89	953000	(K)IPCAAK(D)	C:Carbamidomethylation	5.34	330.183	659.355	0.0032	4.9	0.157803
											2	13.45	13.45	80.1	1210000	(K)SFGEWR(E)		11.29	391.187	781.363	0.0032	4
											2	12.13	1.57	69.9	559000	(R)EYLLR(D)		10.39	347.201	693.393	0.0023	3.3
											2	9.7	5.56	67.6	178000	(-)TNTPEQDR(Y)		3.57	480.725	960.438	0.0044	4.6
											2	9.18	9.18	66.5	140000	(R)ETVLLPR(K)		11.85	414.254	827.499	0.0016	1.9
7	4	3	49.97	4	294825	68176.7	6.3	N. mossambica	172046653	RecName: Full=Snake venom metalloproteinase-disintegrin-like mocarhagin; Short=MOC; Short=Mocarhagin-1; Short=SVMP; AltName: Full=Zinc metalloproteinase mocarhagin; Flags: Precursor	3	19.29	19.29	90.7	334000	(K)LQHEAQCDSGECCEK(C)	C:Carbamidomethylation	5.17	617.575	1850.71	0.0005	0.3	0.07652
											2	18.55	11.34	93.7	226000	(K)SVAVVQDHSK(S)		6.12	535.286	1069.56	0.0019	1.8
											2	17.44	17.44	80.3	60300	(K)LQHEAQCDSGECCEK(C)	C:Carbamidomethylation	5.2	925.853	1850.71	-0.0117	-6.3
											2	12.13	1.57	69.9	559000	(R)EYLLR(D)		10.39	347.201	693.393	0.0023	3.3
8	4	3	49.25	3	363475	68349.2	5.3	M. ikaheka	633276509	P-III snake venom metalloprotease, partial	2	17.13	3.18	89	953000	(R)IPCAAK(D)	C:Carbamidomethylation	5.34	330.183	659.355	0.0032	4.9	0.0943377
											2	16.82	16.82	79.7	206000	(K)DDCDLPEICTGR(S)	C:Carbamidomethylation	12.71	725.799	1450.59	-0.0028	-1.9
											3	15.3	15.3	88.4	218000	(R)AAKDDCDLPEICTGR(S)	C:Carbamidomethylation	11.61	574.259	1720.76	-0.0001	-0.1
											2	10.69	10.69	61.3	76900	(R)AAKDDCDLPEICTGR(S)	C:Carbamidomethylation	11.66	860.884	1720.76	-0.0032	-1.8
9	2	2	33.89	14	501750	13732.6	6.42	N. kaouthia	Unigene1093/MOh_SMP01	Hemorrhagic metalloproteinase-disintegrin-like kaouthiagin	2	17.13	3.18	89	953000	(K)IPCAAK(D)	C:Carbamidomethylation	5.34	330.183	659.355	0.0032	4.9	0.130226
											2	16.76	16.76	72.1	50500	(R)TCPTLTNQCIAR(L)	C:Carbamidomethylation	10.32	717.841	1434.68	-0.0091	-6.3
10	4	2	33.31	24	286450	11486.5	8.72	N. kaouthia	Unigene36255/MOh_SMP04	RecName: Full=Zinc metalloproteinase-disintegrin cobrin; AltName: Full=Snake venom metalloproteinase; Short=SVMP; Flags: Precursor	2	17.13	3.18	89	953000	(K)IPCAAK(D)	C:Carbamidomethylation	5.34	330.183	659.355	0.0032	4.9	0.0743464
											2	16.18	16.18	77.5	70700	(K)CPIMTNQCIALLGPGVTVSR(D)	C:Carbamidomethylation	18.2	1094.06	2187.11	-0.0028	-1.3
											3	15.17	15.17	70.6	51400	(K)CPIMTNQCIALLGPGVTVSR(D)	C:Carbamidomethylation	18.21	729.707	2187.11	-0.0009	-0.4
											2	14.37	14.37	72	70700	(K)CPIMTNQCIALLGPGVTVSR(D)	C:Carbamidomethylation	18.21	1094.06	2187.11	-0.0028	-1.3
11	2	2	20.36	1	822000	44790.7	4.85	A. engaddensis	6007791	metalloproteinase precursor	2	13.85	6.91	85.8	1230000	(R)EKDLLPR(K)		8.71	435.758	870.504	0.0044	5	0.213345
											2	6.51	0.08	74.8	414000	(K)DLLPR(K)		10.4	307.188	613.367	0.0025	4.1
				Total Intensity	3.85291e+06																		1

## Sheet: Sec5
Malaysian Ophiophagus hannah 1D-SDS-PAGE-nano-ESI-LCMS/MS
Section 5
Group	Spectra	Distinct Peptides	Distinct Summed MS/MS Search Score	% AA Coverage	Mean Peptide Spectral Intensity	Protein MW (Da)	Protein Pi	Species	Database Accession	Protein Name	z	Score	Fwd-Rev Score	SPI (%)	Spectral Intensity	Sequence	Modifications	RT (min)	m/z Measured (Da)	MH+ Matched (Da)	MH+ Mass Shift (Da)	MH+ Error (ppm)	Mean Spectral (protein % in a section)
1	6	6	89.18	13	78816.7	55977	5.99	O. hannah	347595788	RecName: Full=L-amino-acid oxidase; Short=LAAO; Short=LAO; Short=Oh-LAAO; Flags: Precursor	2	18.31	18.31	85.4	78900	(K)SASQLFDETLDK(V)		15.01	677.332	1353.65	0.0033	2.4	0.126783
											2	16.88	12.9	88.4	172000	(R)LVADYVLITATAR(A)		17.89	703.405	1405.81	-0.0012	-0.9
											2	16.49	16.49	82.9	86700	(K)FVPPLSIPK(T)		16.59	499.308	997.608	0.0014	1.4
											3	15.51	15.51	77	37400	(K)SASQLFDETLDKVTDDCTLQK(E)	C:Carbamidomethylation	18.63	805.383	2414.14	-0.0044	-1.8
											2	11.31	4.62	70.4	54300	(R)SLIYASATK(I)		10.52	477.267	953.53	-0.0039	-4.1
											2	10.68	10.68	73.3	43600	(K)IVIVGAGISGLTAAK(L)		17.19	685.422	1369.84	-0.0054	-3.9
2	4	4	64.61	2	31425	183929	6.09	O. hannah	544604740	RecName: Full=Ophiophagus venom factor; Short=OVF; AltName: Full=CVF-like; AltName: Full=Complement C3 homolog; Contains: RecName: Full=OVF alpha chain; Contains: RecName: Full=OVF gamma chain; Contains: RecName: Full=OVF beta chain; Flags: Precursor	2	18.55	10.16	94	22600	(K)VAVIIYLDK(V)		16.63	517.317	1033.63	-0.0019	-1.8	0.0505495
											2	15.72	8.12	85.1	36100	(R)IPILDGDGEATLK(R)		15.66	671.36	1341.73	-0.0141	-10.5
											2	15.17	15.17	81	48200	(R)LDATNAILAR(T)		12.86	529.304	1057.6	0.0015	1.4
											3	15.17	15.17	73.4	18800	(K)YVLPSFEVHLQPSEK(S)		17.54	591.642	1772.92	-0.0094	-5.3
3	5	5	62.14	12	33860	69049	5.67	O. hannah	391359389	RecName: Full=Zinc metalloproteinase-disintegrin-like ohanin; AltName: Full=Snake venom metalloproteinase; Short=SVMP; Flags: Precursor	2	16.85	16.85	81.5	44900	(K)AMCDVLQSVGIVQDYSK(S)	C:Carbamidomethylation	18.72	956.957	1912.91	-0.0078	-4.1	0.0544663
											2	15.01	15.01	67.5	41900	(R)LYCTGGTENPSEGEK(I)	C:Carbamidomethylation	8.27	821.365	1641.71	0.017	10.4
											2	11.95	11.95	62.4	25200	(R)VFDMVNYITVVYK(A)		21.49	795.918	1590.82	0.0057	3.6
											2	10.81	10.81	69.2	15100	(K)NNLLHFSIWR(S)		18.8	650.349	1299.7	-0.0041	-3.2
											3	7.52	7.52	66.8	42200	(K)RNDNAQLLTGVDLNGYTLGSAYLK(A)		19.6	866.106	2596.34	-0.0331	-12.8
4	3	3	39.51	6	52466.7	63285.3	8.55	D. coronoides	Unigene41329/MOh_PLB01	putative phospholipase B 81b	2	16.05	16.05	80.7	111000	(K)YGLDFSYELAPR(A)		18.11	715.851	1430.69	-0.0003	-0.2	0.0843966
											2	11.78	11.78	76.6	36300	(K)TPVPAGCYDSK(V)	C:Carbamidomethylation	8.53	597.783	1194.55	0.0136	11.4
											2	11.68	6.65	68.2	10100	(K)HNPCNTICCR(Q)	C:Carbamidomethylation	6.59	666.281	1331.54	0.0144	10.8
5	3	3	35.86	3	70233.3	68546.1	5.58	A. wellsi	476538125	SVMP-Aca-4	2	17.97	17.97	83.1	55100	(K)YIEFYVVVDNK(M)		17.92	694.86	1388.71	0.0037	2.6	0.112976
											2	9.51	9.51	68	104000	(R)IPCAAK(D)	C:Carbamidomethylation	5.52	330.182	659.355	0.002	3.1
											2	8.38	8.38	61.7	51600	(R)ETVLLPR(R)		12.12	414.248	827.499	-0.0094	-11.4
6	2	2	31.93	14	62200	28641	5.53	O. hannah	Unigene25935/MOh_SSP01	RecName: Full=Alpha- and beta-fibrinogenase OhS1; AltName: Full=Snake venom serine protease; Short=SVSP; Flags: Precursor	3	18.03	18.03	82.3	67600	(R)IIGGFECNEYEHR(S)	C:Carbamidomethylation	12.04	541.915	1623.72	0.0075	4.6	0.100053
											3	13.9	13.9	76	56800	(R)QIQGVVSWGGFPCAQLLEPGVYTK(V)	C:Carbamidomethylation	22.1	878.781	2634.34	-0.0109	-4.1
7	3	2	29.14	4	66300	68176.7	6.3	N. mossambica	172046653	RecName: Full=Snake venom metalloproteinase-disintegrin-like mocarhagin; Short=MOC; Short=Mocarhagin-1; Short=SVMP; AltName: Full=Zinc metalloproteinase mocarhagin; Flags: Precursor	3	16.87	16.87	78.1	135000	(K)LQHEAQCDSGECCEK(C)	C:Carbamidomethylation	5.31	617.575	1850.71	-0.0007	-0.4	0.106649
											2	12.78	12.78	67.1	27800	(K)LQHEAQCDSGECCEK(C)	C:Carbamidomethylation	5.36	925.856	1850.71	-0.0051	-2.7
											2	12.27	8.18	80.9	36100	(K)SVAVVQDHSK(S)		6.32	535.287	1069.56	0.0023	2.1
8	3	3	28.31	4	95866.7	44750.5	7.28	N. atra	289655973	metalloproteinase atrase B	2	10.42	5.62	73	132000	(-)TNTPEQDR(Y)		3.76	480.723	960.438	0.0004	0.4	0.154209
											2	9.51	9.51	68	104000	(K)IPCAAK(D)	C:Carbamidomethylation	5.52	330.182	659.355	0.002	3.1
											2	8.38	8.38	61.7	51600	(R)ETVLLPR(K)		12.12	414.248	827.499	-0.0094	-11.4
9	2	2	26.06	2	130500	68312.8	5.55	D. vestigiata	118151738	metalloproteinase precursor	2	16.55	16.55	84.6	157000	(R)SAECPTDSFQR(N)	C:Carbamidomethylation	9.01	649.277	1297.55	-0.0014	-1.1	0.209919
											2	9.51	9.51	68	104000	(K)IPCAAK(D)	C:Carbamidomethylation	5.52	330.182	659.355	0.002	3.1
				Total Intensity	621668																		1

## Sheet: Sec6
Malaysian Ophiophagus hannah 1D-SDS-PAGE-nano-ESI-LCMS/MS
Section 6
Group	Spectra	Distinct Peptides	Distinct Summed MS/MS Search Score	% AA Coverage	Mean Peptide Spectral Intensity	Protein MW (Da)	Protein Pi	Species	Database Accession	Protein Name	z	Score	Fwd-Rev Score	SPI (%)	Spectral Intensity	Sequence	Modifications	RT (min)	m/z Measured (Da)	MH+ Matched (Da)	MH+ Mass Shift (Da)	MH+ Error (ppm)	Mean Spectral (protein % in a section)
1	6	5	60.4	11	37533.3	55977	5.99	O. hannah	347595788	RecName: Full=L-amino-acid oxidase; Short=LAAO; Short=LAO; Short=Oh-LAAO; Flags: Precursor	2	14.79	14.79	75.2	46000	(R)LVADYVLITATAR(A)		17.97	703.401	1405.81	-0.011	-7.8	0.127995
											2	14.18	14.18	73.8	50900	(K)SASQLFDETLDK(V)		15.17	677.323	1353.65	-0.0151	-11.2
											2	12.11	12.11	75.5	46600	(K)IVIVGAGISGLTAAK(L)		17.22	685.423	1369.84	-0.0016	-1.2
											2	11.02	11.02	69.4	46000	(R)LVADYVLITATAR(A)		17.98	703.401	1405.81	-0.011	-7.8
											2	9.76	9.76	73.1	19400	(K)FVPPLSIPK(T)		16.69	499.307	997.608	-0.0022	-2.2
											2	9.56	9.56	68.1	16300	(R)SITDLPSR(V)		10.23	444.738	888.479	-0.0102	-11.5
2	5	4	48.5	3	85858	184355	6.12	O. hannah	126035663	complement-depleting factor	2	17.66	13.8	91.9	119000	(R)AVPFVIVPLQQGLHDIEVR(A)		22.62	1065.6	2130.21	-0.0085	-4	0.29279
											3	15.21	15.21	73.9	275000	(R)AVPFVIVPLQQGLHDIEVR(A)		22.6	710.737	2130.21	-0.009	-4.2
											2	11.01	5.4	77.3	13700	(K)VAVIIYLDK(V)		16.66	517.319	1033.63	0.0007	0.7
											2	9.93	9.93	64.7	14800	(R)VELLYNPAFCSASTEEQR(Y)	C:Carbamidomethylation	16.92	1057.49	2113.99	-0.0138	-6.5
											2	9.9	9.9	60.5	6790	(R)AVLYNYADEDIYVR(V)		16.15	852.413	1703.83	-0.0092	-5.4
3	2	2	30.48	14	169850	26895.4	7.41	O. hannah	32423812	opharin precursor	2	20.88	11.48	88.1	277000	(K)EIVDLHNSLR(R)		12.45	598.326	1195.64	0.001	0.8	0.579216
											3	9.6	9.6	65.3	62700	(K)NFVYGVGANPPGSVTGHYTQIVWYK(T)		18.5	918.793	2754.37	-0.0039	-1.4
				Total Intensity	293241																		1

## Sheet: Sec7
Malaysian Ophiophagus hannah 1D-SDS-PAGE-nano-ESI-LCMS/MS
Section 7
Group	Spectra	Distinct Peptides	Distinct Summed MS/MS Search Score	% AA Coverage	Mean Peptide Spectral Intensity	Protein MW (Da)	Protein Pi	Species	Database Accession	Protein Name	z	Score	Fwd-Rev Score	SPI (%)	Spectral Intensity	Sequence	Modifications	RT (min)	m/z Measured (Da)	MH+ Matched (Da)	MH+ Mass Shift (Da)	MH+ Error (ppm)	Mean Spectral (protein % in a section)
1	19	11	205.24	56	1.20734e+06	26895.4	7.41	O. hannah	32423812	opharin precursor	3	22.82	22.82	73.6	349000	(R)WASNCNLGHSPDYSR(V)	C:Carbamidomethylation	9.99	588.59	1763.76	0	0	0.898626
											2	22.74	22.74	93.3	2160000	(R)AWTEIIQLWHDEYK(N)		21.15	916.455	1831.9	0.001	0.5
											2	22.45	17.76	95.2	2880000	(K)EIVDLHNSLR(R)		11.82	598.326	1195.64	0.0018	1.5
											2	21.62	21.62	94.2	2400000	(K)EIVDLHNSLR(R)		12.33	598.326	1195.64	0.0024	2
											2	20.35	10.63	91.1	119000	(R)SVSPTASNMLK(M)		10.85	567.791	1134.58	-0.0074	-6.5
											2	20.1	20.1	89.6	349000	(R)VLEGIQCGENIYMSSNPR(A)	C:Carbamidomethylation	15.01	1033.98	2066.96	-0.0035	-1.7
											2	19.65	19.65	90.5	208000	(K)MQWYPEAASNAER(W)		13.45	776.844	1552.68	-0.0034	-2.2
											2	18.77	18.77	86.2	1260000	(K)QSSCQDEWIK(S)	C:Carbamidomethylation	10.55	640.784	1280.56	0.0025	2
											3	17.66	17.66	67.1	3270000	(R)AWTEIIQLWHDEYK(N)		21.05	611.306	1831.9	0.0033	1.8
											3	17.41	17.41	79.4	2770000	(K)EIVDLHNSLR(R)		11.82	399.221	1195.64	0.0058	4.8
											3	17.31	14.15	76	3560000	(K)NFVYGVGANPPGSVTGHYTQIVWYK(T)		18.18	918.794	2754.37	-0.0006	-0.2
											3	17.22	17.22	89.3	300000	(R)VLEGIQCGENIYMSSNPR(A)	C:Carbamidomethylation	15	689.658	2066.96	-0.0027	-1.3
											2	16.38	16.38	71.1	57700	(R)WASNCNLGHSPDYSR(V)	C:Carbamidomethylation	10.04	882.377	1763.76	-0.0093	-5.3
											2	14.6	14.6	69.7	348000	(R)VLEGIQCGENIYMSSNPR(A)	C:Carbamidomethylation	14.99	1033.98	2066.96	-0.0035	-1.7
											2	14.28	14.28	77.3	2300000	(R)GSTATPYK(S)		5.42	412.714	824.415	0.0055	6.6
											2	13.79	13.79	72.8	128000	(K)NFVYGVGANPPGSVTGHYTQIVWYK(T)		18.23	1377.69	2754.37	0.0009	0.3
											3	13.74	13.74	61.9	38700	(K)QKEIVDLHNSLR(R)		11.32	484.601	1451.8	-0.0072	-4.9
											2	13.03	13.03	62.8	316000	(K)CPASCFCHNK(I)	C:Carbamidomethylation	6.66	640.751	1280.5	-0.0016	-1.2
											2	10.77	10.77	65.8	126000	(K)NFVYGVGANPPGSVTGHYTQIVWYK(T)		18.21	1377.69	2754.37	0.0009	0.3
2	17	14	173.64	9	117000	183929	6.09	O. hannah	544604740	RecName: Full=Ophiophagus venom factor; Short=OVF; AltName: Full=CVF-like; AltName: Full=Complement C3 homolog; Contains: RecName: Full=OVF alpha chain; Contains: RecName: Full=OVF gamma chain; Contains: RecName: Full=OVF beta chain; Flags: Precursor	3	22.99	17.8	96.6	714000	(R)AVPFVIVPLQQGLHDIEVR(A)		22.52	710.74	2130.21	-0.0027	-1.3	0.0870836
											2	19.24	19.24	94.9	393000	(R)AVPFVIVPLQQGLHDIEVR(A)		22.53	1065.61	2130.21	-0.0033	-1.5
											2	19.16	19.16	87.7	89400	(R)VELLYNPAFCSASTEEQR(Y)	C:Carbamidomethylation	16.77	1057.49	2113.99	-0.005	-2.4
											2	14.99	14.99	77.9	89400	(R)VELLYNPAFCSASTEEQR(Y)	C:Carbamidomethylation	16.79	1057.49	2113.99	-0.005	-2.4
											2	14.8	14.8	86.3	62600	(R)AVLYNYAGR(D)		11.06	513.777	1026.54	0.0108	10.5
											2	14.48	14.48	70.2	44500	(R)LDATNAILAR(T)		12.79	529.301	1057.6	-0.0049	-4.6
											2	14.28	14.28	68.7	79200	(R)ASVQGWESVSDGVK(K)		13.16	724.854	1448.7	-0.0001	-0.1
											2	13.72	13.72	78.2	11800	(K)VAVIIYLDK(V)		16.59	517.318	1033.63	-0.0011	-1.1
											2	12.19	12.19	86.8	177000	(K)VVPEGVQK(C)		6.96	428.252	855.493	0.0023	2.7
											2	11.68	11.68	63.5	41000	(K)GICVAEPYEIK(V)	C:Carbamidomethylation	14	639.824	1278.64	0.0001	0.1
											2	11.06	4.99	65.2	12800	(K)LEGDPGAQVGLVAVDK(A)		14.11	784.418	1567.83	-0.0049	-3.1
											2	8.81	8.81	60.4	12800	(K)LEGDPGAQVGLVAVDK(A)		14.2	784.428	1567.83	0.0165	10.5
											2	8.34	8.34	63.1	60600	(R)VPYSVVR(K)		9.86	410.243	819.472	0.0054	6.6
											2	8.23	8.23	60.7	15500	(K)VYSYYNLDEQCTK(F)	C:Carbamidomethylation	12.76	841.865	1682.74	-0.0143	-8.5
											2	8.13	-0.11	65.5	81400	(K)EQVEIR(A)		7.56	387.214	773.415	0.0063	8.2
											2	7.44	7.44	66.4	21900	(K)HFEVGFIQPGSVK(V)		15.58	722.875	1444.76	-0.0158	-10.9
											2	7.14	7.14	60.5	82100	(K)DFFIDLR(V)		18.7	463.243	925.478	0.0005	0.6
3	4	4	44.4	9	19200	55977	5.99	O. hannah	347595788	RecName: Full=L-amino-acid oxidase; Short=LAAO; Short=LAO; Short=Oh-LAAO; Flags: Precursor	2	15.04	15.04	78	23400	(R)LVADYVLITATAR(A)		17.92	703.405	1405.81	-0.002	-1.4	0.0142906
											2	11.63	11.63	70.2	12100	(K)FVPPLSIPK(T)		16.6	499.309	997.608	0.0024	2.4
											2	9.69	9.69	66.1	23500	(K)SASQLFDETLDK(V)		15.02	677.327	1353.65	-0.0075	-5.6
											2	8.04	8.04	72.8	17800	(K)IVIVGAGISGLTAAK(L)		17.16	685.424	1369.84	-0.0004	-0.3
				Total Intensity	1.34354e+06																		1

## Sheet: Sec8
Malaysian Ophiophagus hannah 1D-SDS-PAGE-nano-ESI-LCMS/MS
Section 8
Group	Spectra	Distinct Peptides	Distinct Summed MS/MS Search Score	% AA Coverage	Mean Peptide Spectral Intensity	Protein MW (Da)	Protein Pi	Species	Database Accession	Protein Name	z	Score	Fwd-Rev Score	SPI (%)	Spectral Intensity	Sequence	Modifications	RT (min)	m/z Measured (Da)	MH+ Matched (Da)	MH+ Mass Shift (Da)	MH+ Error (ppm)	Mean Spectral (protein % in a section)
1	10	9	135.35	6	194930	183929	6.09	O. hannah	544604740	RecName: Full=Ophiophagus venom factor; Short=OVF; AltName: Full=CVF-like; AltName: Full=Complement C3 homolog; Contains: RecName: Full=OVF alpha chain; Contains: RecName: Full=OVF gamma chain; Contains: RecName: Full=OVF beta chain; Flags: Precursor	3	23.55	19.48	97.7	428000	(R)AVPFVIVPLQQGLHDIEVR(A)		22.69	710.739	2130.21	-0.006	-2.8	0.301179
											2	21.05	15.44	91	231000	(R)AVPFVIVPLQQGLHDIEVR(A)		22.69	1065.6	2130.21	-0.0093	-4.3
											2	19.13	19.13	88.2	238000	(R)VELLYNPAFCSASTEEQR(Y)	C:Carbamidomethylation	16.89	1057.49	2113.99	-0.0038	-1.8
											2	15.88	15.88	76.5	199000	(R)ASVQGWESVSDGVK(K)		13.29	724.853	1448.7	-0.0035	-2.4
											2	15.64	15.64	79.4	103000	(K)ESITTWEVLAVSFTPTK(G)		22.58	954.999	1908.99	-0.005	-2.6
											2	14.56	14.56	71.9	70600	(K)GICVAEPYEIK(V)	C:Carbamidomethylation	14.25	639.82	1278.64	-0.0073	-5.7
											2	14.43	14.43	83.9	62700	(R)AVLYNYAGR(D)		11.27	513.773	1026.54	0.001	1
											2	12.38	12.38	81.7	297000	(K)VVPEGVQK(C)		7.1	428.25	855.493	0.0001	0.1
											2	10.02	4.89	69	116000	(K)DFFIDLR(V)		18.84	463.247	925.478	0.0097	10.5
											2	9.76	2.25	74.1	204000	(R)VPYSVVR(K)		10.09	410.24	819.472	0.0008	1
2	8	6	79.77	33	58442.5	21174.2	6.61	O. hannah	116242842	RecName: Full=Ohanin; Flags: Precursor	2	21.92	21.92	87.1	47500	(K)ADVTFDSNTAFESLVVSPDK(K)		19.06	1071.51	2142.02	-0.0014	-0.7	0.0902974
											2	13.25	13.25	61.2	54900	(R)FSSSPCVLGSPGFR(S)	C:Carbamidomethylation	14.83	749.364	1497.72	0.0054	3.6
											2	12	12	62.2	8360	(K)ADVTFDSNTAFESLVVSPDKK(T)		18.17	1135.56	2270.12	-0.0018	-0.8
											2	11.46	11.46	61.1	54900	(R)FSSSPCVLGSPGFR(S)	C:Carbamidomethylation	14.94	749.364	1497.72	0.0054	3.6
											2	11.41	11.41	74.5	164000	(K)GVPDSPER(F)		6.79	428.714	856.416	0.0042	4.9
											2	11.04	11.04	67.2	6940	(K)IIVFLDYDEGK(V)		18.4	656.345	1311.68	0	0
											2	10.15	1.56	72.4	124000	(K)TVENVGVPK(G)		9.31	471.769	942.525	0.0043	4.5
											2	8.35	8.35	62.7	6940	(K)IIVFLDYDEGK(V)		18.43	656.355	1311.68	0.0188	14.4
3	5	4	65.63	26	312600	26895.4	7.41	O. hannah	32423812	opharin precursor	2	17.71	17.71	82	535000	(K)EIVDLHNSLR(R)		12.43	598.325	1195.64	0.0002	0.1	0.482987
											3	17.4	17.4	68.6	178000	(R)WASNCNLGHSPDYSR(V)	C:Carbamidomethylation	10.26	588.588	1763.76	-0.006	-3.4
											2	16.63	16.63	84.6	286000	(R)AWTEIIQLWHDEYK(N)		21.24	916.454	1831.9	-0.0008	-0.5
											3	13.89	13.89	76.8	278000	(K)NFVYGVGANPPGSVTGHYTQIVWYK(T)		18.42	918.795	2754.37	0.0039	1.4
											2	9.51	9.51	62.7	286000	(R)AWTEIIQLWHDEYK(N)		21.25	916.454	1831.9	-0.0008	-0.5
4	2	2	25.06	3	81250	55977	5.99	O. hannah	347595788	RecName: Full=L-amino-acid oxidase; Short=LAAO; Short=LAO; Short=Oh-LAAO; Flags: Precursor	2	16.33	16.33	84.5	130000	(K)IVIVGAGISGLTAAK(L)		17.23	685.422	1369.84	-0.004	-2.9	0.125536
											3	8.73	8.73	65.8	32500	(K)KIVIVGAGISGLTAAK(L)		16.02	499.986	1497.94	0.0069	4.6
				Total Intensity	647222																		1

## Sheet: Sec9
Malaysian Ophiophagus hannah 1D-SDS-PAGE-nano-ESI-LCMS/MS
Section 9
Group	Spectra	Distinct Peptides	Distinct Summed MS/MS Search Score	% AA Coverage	Mean Peptide Spectral Intensity	Protein MW (Da)	Protein Pi	Species	Database Accession	Protein Name	z	Score	Fwd-Rev Score	SPI (%)	Spectral Intensity	Sequence	Modifications	RT (min)	m/z Measured (Da)	MH+ Matched (Da)	MH+ Mass Shift (Da)	MH+ Error (ppm)	Mean Spectral (protein % in a section)
1	7	5	71.75	3	109100	183929	6.09	O. hannah	544604740	RecName: Full=Ophiophagus venom factor; Short=OVF; AltName: Full=CVF-like; AltName: Full=Complement C3 homolog; Contains: RecName: Full=OVF alpha chain; Contains: RecName: Full=OVF gamma chain; Contains: RecName: Full=OVF beta chain; Flags: Precursor	2	18.78	10.34	94	84200	(K)VAVIIYLDK(V)		16.62	517.311	1033.63	-0.0141	-13.6	0.223717
											2	17.69	17.69	90.7	152000	(K)HFEVGFIQPGSVK(V)		15.61	722.88	1444.76	-0.0058	-4
											2	15	15	79.6	152000	(K)HFEVGFIQPGSVK(V)		15.58	722.88	1444.76	-0.0058	-4
											2	13.2	13.2	72.4	116000	(K)VYSYYNLDEQCTK(F)	C:Carbamidomethylation	12.77	841.875	1682.74	0.0055	3.2
											2	12.17	3.5	83.4	97300	(R)LSEGVDR(Y)		6.21	388.204	775.394	0.0069	8.9
											3	11.32	11.32	78	111000	(K)HFEVGFIQPGSVK(V)		15.62	482.259	1444.76	0.005	3.5
											3	9.91	9.91	61.2	51200	(K)VSHSEDECLQFK(I)	C:Carbamidomethylation	10.47	493.558	1478.66	0.0014	1
2	5	4	48.18	34	107720	15901	4.53	O. hannah	26006829	RecName: Full=Acidic phospholipase A2 2; Short=svPLA2; AltName: Full=APLA2-2; AltName: Full=Phosphatidylcholine 2-acylhydrolase; Flags: Precursor	2	16.88	16.88	75.5	93100	(R)YSYDCSEGTLTCK(A)	C:Carbamidomethylation	10.37	792.315	1583.63	-0.0133	-8.4	0.220887
											2	12.72	12.72	65.7	100000	(K)ADNDECAAFVCDCDR(V)	C:Carbamidomethylation	11.18	909.327	1817.65	-0.0056	-3.1
											2	10.33	10.33	62.7	100000	(K)ADNDECAAFVCDCDR(V)	C:Carbamidomethylation	11.17	909.327	1817.65	-0.0056	-3.1
											2	9.32	9.32	61.7	47500	(R)VAAICFAGAPYNK(E)	C:Carbamidomethylation	14.57	691.359	1381.69	0.0164	11.9
											2	9.26	9.26	60.6	198000	(K)ENINIDTTTR(C)		9.98	588.79	1176.59	-0.0132	-11.2
3	4	3	47.2	20	166950	26895.4	7.41	O. hannah	32423812	opharin precursor	2	17.25	17.25	75.7	178000	(R)AWTEIIQLWHDEYK(N)		21.25	916.456	1831.9	0.0028	1.5	0.342342
											2	16.96	8.79	79.1	233000	(K)EIVDLHNSLR(R)		12.42	598.325	1195.64	-0.001	-0.9
											3	12.99	12.99	64.2	78800	(K)NFVYGVGANPPGSVTGHYTQIVWYK(T)		18.45	918.789	2754.37	-0.0153	-5.6
											2	10.48	10.48	62.4	178000	(R)AWTEIIQLWHDEYK(N)		21.23	916.456	1831.9	0.0028	1.5
4	2	2	29.07	29	103900	10210.1	8.31	O. hannah	82193161	RecName: Full=Long neurotoxin OH-55; AltName: Full=CM-11; Flags: Precursor	2	16.51	16.51	81	25800	(K)CYVTPDVK(S)	C:Carbamidomethylation	9.77	491.242	981.471	0.0053	5.4	0.213054
											3	12.56	12.56	69.1	182000	(R)VNLGCAATCPIVKPGVEIK(C)	C:Carbamidomethylation	14.9	676.043	2026.08	0.0336	16.6
				Total Intensity	487670																		1

## Sheet: Sec10
Malaysian Ophiophagus hannah 1D-SDS-PAGE-nano-ESI-LCMS/MS
Section 10
Group	Spectra	Distinct Peptides	Distinct Summed MS/MS Search Score	% AA Coverage	Mean Peptide Spectral Intensity	Protein MW (Da)	Protein Pi	Species	Database Accession	Protein Name	z	Score	Fwd-Rev Score	SPI (%)	Spectral Intensity	Sequence	Modifications	RT (min)	m/z Measured (Da)	MH+ Matched (Da)	MH+ Mass Shift (Da)	MH+ Error (ppm)	Mean Spectral (protein % in a section)
1	8	7	114.18	38	753000	21174.2	6.61	O. hannah	116242842	RecName: Full=Ohanin; Flags: Precursor	2	22.17	17.98	95.6	638000	(R)FSSSPCVLGSPGFR(S)	C:Carbamidomethylation	14.65	749.36	1497.72	-0.002	-1.3	0.345704
											3	20.08	20.08	83.1	1250000	(K)ADVTFDSNTAFESLVVSPDKK(T)		17.85	757.377	2270.12	-0.001	-0.5
											2	16.79	16.79	96	915000	(K)GVPDSPER(F)		6.63	428.714	856.416	0.0042	4.9
											2	15.18	3.35	83.8	543000	(K)HFFEVK(Y)		10.82	403.714	806.42	0.0022	2.7
											2	14.83	4.36	86.6	878000	(K)TVENVGVPK(G)		9.15	471.768	942.525	0.0033	3.4
											2	13.97	0.4	92.7	1700000	(R)LVPEER(I)		6.82	371.709	742.409	0.0023	3.2
											3	10.07	10.07	60.1	70700	(K)ADVTFDSNTAFESLVVSPDKK(T)		35.49	757.376	2270.12	-0.0049	-2.2
											2	7.23	7.23	71.1	29300	(R)VLGSPGFR(S)		10.93	416.741	832.468	0.0074	8.8
2	11	9	112.05	6	41700	183929	6.09	O. hannah	544604740	RecName: Full=Ophiophagus venom factor; Short=OVF; AltName: Full=CVF-like; AltName: Full=Complement C3 homolog; Contains: RecName: Full=OVF alpha chain; Contains: RecName: Full=OVF gamma chain; Contains: RecName: Full=OVF beta chain; Flags: Precursor	2	14.48	14.48	78.4	58500	(K)HFEVGFIQPGSVK(V)		15.56	722.878	1444.76	-0.0098	-6.8	0.0191445
											2	13.87	13.87	77.4	55600	(K)VAVIIYLDK(V)		16.6	517.312	1033.63	-0.0121	-11.7
											2	13.82	13.82	77.6	10800	(R)AVLYNYAGR(D)		11.18	513.772	1026.54	0.0006	0.6
											2	13.57	13.57	70.2	30200	(R)AVPFVIVPLQQGLHDIEVR(A)		22.67	1065.6	2130.21	-0.0049	-2.3
											3	13.37	7.89	74	68300	(R)AVPFVIVPLQQGLHDIEVR(A)		22.62	710.737	2130.21	-0.009	-4.2
											3	12.76	12.76	67.2	18700	(K)VSHSEDECLQFK(I)	C:Carbamidomethylation	10.37	493.558	1478.66	0.0017	1.2
											2	11.84	11.84	64.6	49100	(K)VYSYYNLDEQCTK(F)	C:Carbamidomethylation	12.72	841.872	1682.74	0.0009	0.5
											3	11.34	11.34	64.3	68300	(R)AVPFVIVPLQQGLHDIEVR(A)		22.63	710.737	2130.21	-0.009	-4.2
											2	11.28	6.29	69.8	15000	(K)GICVAEPYEIK(V)	C:Carbamidomethylation	14.2	639.823	1278.64	-0.0009	-0.7
											2	11.27	1.98	77.6	53900	(R)LSEGVDR(Y)		6.22	388.202	775.394	0.0019	2.4
											2	9.16	9.16	63.3	30300	(K)FYHPDK(G)		6.75	403.692	806.383	-0.0062	-7.7
3	4	4	80.49	34	882250	15901	4.53	O. hannah	26006829	RecName: Full=Acidic phospholipase A2 2; Short=svPLA2; AltName: Full=APLA2-2; AltName: Full=Phosphatidylcholine 2-acylhydrolase; Flags: Precursor	2	26.6	26.6	91.9	726000	(R)YSYDCSEGTLTCK(A)	C:Carbamidomethylation	10.31	792.321	1583.63	-0.0003	-0.2	0.405042
											2	19.95	19.95	90.7	1140000	(R)VAAICFAGAPYNK(E)	C:Carbamidomethylation	14.3	691.35	1381.69	0	0
											2	19.74	19.74	94.6	693000	(K)ADNDECAAFVCDCDR(V)	C:Carbamidomethylation	11.03	909.329	1817.65	-0.002	-1.1
											2	14.2	14.2	83	970000	(K)ENINIDTTTR(C)		9.87	588.797	1176.59	0.001	0.9
4	3	3	44.51	13	50366.7	27509	6.08	O. hannah	CL3955.Contig1/MOh_NGF01	hypothetical protein L345_17517, partial	2	19.73	19.73	91.9	76700	(R)IDTACVCVISR(K)	C:Carbamidomethylation	12.34	647.314	1293.63	-0.0078	-6.1	0.0231234
											3	13.31	13.31	65.9	18200	(R)GIDSSHWNSYCTK(T)	C:Carbamidomethylation	10.58	518.892	1554.66	-0.0024	-1.6
											2	11.47	11.47	78.5	56200	(R)NPNPEPSGCR(G)	C:Carbamidomethylation	5.65	564.241	1127.49	-0.0155	-13.8
5	3	3	41.56	26	31966.7	15606.5	9.17	N. kaouthia	CL6666.contig1/MOh_CYS03	Cystatin	2	18.4	18.4	86.7	62000	(R)VVEAQSQVVAGAK(Y)		8.75	643.363	1285.71	0.0071	5.5	0.014676
											2	12.64	12.64	77.1	15500	(K)AAAFAVQEYNALSANAR(Y)		16.12	883.942	1766.88	-0.0055	-3.1
											2	10.52	3.86	78.8	18400	(R)SVSDPDVR(K)		6.66	437.719	874.427	0.0046	5.3
6	4	2	32.51	29	155350	10210.1	8.31	O. hannah	82193161	RecName: Full=Long neurotoxin OH-55; AltName: Full=CM-11; Flags: Precursor	3	18.87	18.87	83.2	407000	(R)VNLGCAATCPIVKPGVEIK(C)	C:Carbamidomethylation	14.86	676.031	2026.08	-0.0039	-1.9	0.0713214
											2	14.7	14.7	71.3	82500	(R)VNLGCAATCPIVKPGVEIK(C)	C:Carbamidomethylation	14.9	1013.54	2026.08	-0.0131	-6.4
											2	13.64	13.64	71.2	49400	(K)CYVTPDVK(S)	C:Carbamidomethylation	9.63	491.24	981.471	0.0023	2.4
											2	11.94	11.94	69.2	82500	(R)VNLGCAATCPIVKPGVEIK(C)	C:Carbamidomethylation	14.91	1013.54	2026.08	-0.0131	-6.4
7	3	2	32.23	28	146333	13203.7	9.54	O. hannah	CL4660.contig1/MOh_CYS01	hypothetical protein L345_15265, partial	2	18.45	13.43	90	187000	(R)VEYHLTVELVK(T)		15.36	665.369	1329.74	-0.0116	-8.7	0.0671819
											2	13.78	13.78	73.9	122000	(K)ALAFAVEQYNLDNEESANYFK(V)		19.01	1218.57	2436.14	0.0037	1.5
											3	9.95	9.95	69.6	130000	(R)VEYHLTVELVK(T)		15.37	443.919	1329.74	0.0018	1.3
8	2	2	29.97	20	94500	10244.1	8.3	O. hannah	172048117	RecName: Full=Long neurotoxin LNTX-2 homolog; Flags: Precursor	2	20.04	20.04	89	78000	(R)IDLGCAATCPK(V)	C:Carbamidomethylation	10.85	603.289	1205.57	0.0062	5.2	0.0433851
											2	9.93	9.93	78.9	111000	(K)VKPGVDIK(C)		8.01	428.27	855.53	0.0031	3.6
9	2	2	27.41	14	22700	26895.4	7.41	O. hannah	32423812	opharin precursor	2	17.06	10.61	78.2	19500	(K)EIVDLHNSLR(R)		12.37	598.323	1195.64	-0.005	-4.2	0.0104216
											3	10.35	10.35	64.6	25900	(K)NFVYGVGANPPGSVTGHYTQIVWYK(T)		18.42	918.797	2754.37	0.0099	3.6
				Total Intensity	2.17817e+06																		1

[truncated: 6 more sheets: Sec11, Sec12, Toxin Protein (Section), Toxin Protein (Family), MOh Proteome, Heading abbreviations]
