# Supplementary material for: Venom-gland transcriptome and venom proteome of the Malaysian king cobra (Ophiophagus hannah)
Source: BMC Genomics. 2015 Sep 10;16(1):687. doi: 10.1186/s12864-015-1828-2 (PMC4566206; doi:10.1186/s12864-015-1828-2)
Supplement: Additional file 4: — Sequence comparision of Malaysian Ophiophagus hannah (MOh; current study) with Balinese species (BOh; Vonk et al. [ 20 ]) and other reported O. hannah toxins deposited in public database. First column indicates the sources of the sequence used in the comparison. Second column indicates the protein family and ID of the current study and NCBI deposited public database (Abbrev.: 3FTx, three-finger toxin; SVMP, snake venom metalloproteinase; PLA2, phospholipase A2; CRISP, cysteine-rich secretory protein; KUN, Kunitz-type proteinase inhibitor; LAAO, L-amino acid oxidase; CVF, Cobra venom factor; IGF, insulin-like growth factor; NP, natriuretic peptide; SVSP, snake venom serine protease; PDE, phosphodiesterase; NGF, nerve growth factor; AChE, acetylcholinesterase; PLB, phospholipase-B; DPP IV, dipeptidylpeptidase IV; CTL, C-type lectin; VEGF, vascular endothelial growth factor). Third column shows the accession number of NCBI and SwissProt database on the first row and (where present) the number of the line in which the peptide match is found in the protein in the subsequent rows. Forth column shows the comparison of MOh with BOh (Vonk et al. [20]) and other reported O. hannah toxins using the sequences retrieved from MOh transcriptome (current study) and NCBI database. Fifth column shows the coverage of the MOh sequences as compared to the aligned sequences. Underline indicates signal peptide sequences; green indicates peptide matches; red indicates the amino acids diverse from the aligned sequences; purple indicated sequences neither matched to O. hannah species nor BOh toxins. *Sequence comparision were based on the annotated protein ID in Addtional file 2; two filters were made for the selections: 1) every protein ID annotated to O. hannah species; 2) proteins of other snake species which are also reported in Vonk et al. [20], i.e., neurotoxin-like protein 1, belonged to [Causus rhombeatus] species but reported in BOh species. (XLSX 31 kb) [file 12864_2015_1828_MOESM4_ESM.xlsx]

## Sheet: Sequence comparison
Additional File 4. Sequence comparision of Malaysian Ophiophagus hannah (MOh; current study) with Balinese species (BOh; Vonk et al. 2013) and other reported O. hannah toxins deposited in public database. First column indicates the sources of the sequence used in the comparison. Second column indicates the protein family and ID of the current study and NCBI deposited public database (Abbrev.: 3FT…
Sources	Toxin Family	Accesion Number	Sequence	Coverage	Remark
	3FTx
Boh (Vonk et al.,2013)	Long neurotoxin OH-37	gi|82193162|sp|Q53B59	MKTLLLTLVVVTIMCLDLGYTTKCY----VTPDVTSQTCPDGQNICYTETWCDAWCGSRGKRVNLGCAATCPKVNPGVDIICCSTDNCNPFPKRS
MOh	MOh_FTX01		MKTLLLTLVVVTIVCLDLGYSLICFNQETYRPETTT-TCPDGQDICYTETWCDVWCTSRGKRVNLGCAATCPKANPGVDIICCSTDKCN	1-85
(Li et al.,2006)	Long neurotoxin LNTX1	gi|123907654|sp|Q2VBP8	MKILLLTLVVVTIMCLDLGYTTKCYKTGERIISETCPPGQDLCYMKTWCDVFCGSRGRVIELGCTATCPTVKPHEQITCCSTDNCNPHPKMKQR	15-94
MOh	MOh_FTX02		CLDLGYTTKCYKTGERIISETCPPGQDLCYMKTWCDVFCGSRGRVIELGCTATCPTVKPHEQITCCSTDNCNPHPKMKQR
Boh (Vonk et al.,2013)	hypothetical protein L345_18084, partial	gi|565271029|sp|V8N212	YTTKCYNHQSTTPETTEICPDSGYFCYKSSWIDGRVFFLLEPTLELPNAPENWRSRRTCLCPAWVPLRSHPVARQSKQCKERGSWTVVPRLSQQQPRLEGETFFRGRGREMLGEL
MOh	MOh_FTX04		TRAPKNWRSHRTCLCPAWVSLWSCPVAGQIKKCKER	49-82
Boh (Vonk et al.,2013)	hypothetical protein L345_18084, partial	gi|565271029|sp|V8N212	YTTKCYNHQSTTPETTEICPDSGYFCYKSSWIDGRVFFLLEPTLELPNAPENWRSRRTCLCPAWVPLRSHPVARQSKQCKERGSWTVVPRLSQQQPRLEGETFFRGRGREMLGEL
MOh	MOh_FTX05		VVFLLEPTLELPNAPDNWRSHRTCLCPAWVPLRSRPVAGHSKQCKERG	36-83
Boh (Vonk et al.,2013)	Neurotoxin-like protein 1	gi|83305935|sp|P84716	MKCLTKYSRVSETSQTCHVWQNLCFKKWQKGKKVSRGCTATCPKPKKDEVIQCCAKDKCNK		Not O.hannah species
MOh	MOh_FTX06		MKTLLLTLVVVTIMCLDLGYTMKCLTKYSRVSETSQTCHVWQNLCFKKWQKGKKLSRGCT	1-39
Boh (Vonk et al.,2013)	hypothetical protein L345_15308	gi|565302356|sp|V8N9N7	MKTLLLTLVVVTIVCLDLGHTRICLTDYSKVSETIEICPDGQNFCFKKFPKGIPFLPWVNRGCAATCPKPEPKVYVDCCARDKCNR
MOh	MOh_FTX07		LGHTRICLTDYSKVSETIEICPDGQNFCFKKFPKGIPFLPWVNRGCAATCPRSE	18-71
(Li et al.,2006)	Short neurotoxin SNTX11	gi|123910516|sp|Q2VBP1	MKTLLLTFLVVTIVCLDLGYTLICHRVHGLQTCEPDQKFCFRKTTMFFPNHPVLLMGCTYSCPTEKYSVCCSTDKCNK
MOh	MOh_FTX08		CLDLGYTLICHRTDKLQTCEPDQKFCFRKTTMFFPNHPVLLMGCSYHCPTEKYSVCCSTDKCN	15-77
Boh (Vonk et al.,2013)	Haditoxin/MTLP-3 muscarinic toxin-like protein 3-like protein	gi|172048118|sp|A8N286	MKTLLLTLVVVTIVYLDLGYTTKCYNHQSTTPETTEICPDSGYFCYKSSWIDGREGRIERGCTFTCPELTPNGKYVYCCRRDKCNQ
MOh	MOh_FTX09		DLGYTTKCYNHQSTTPETTEICPDSGYFCYKSSWIDGREGRIERGCTFTCPELTPNGKYVYCCRRDKCNQ	17-86
(Li et al.,2006)	Muscarinic toxin MTX6/Type A muscarinic toxin	gi|123910512|sp|Q2VBN1	MKTLLLTLVVVTILCLDLGYTLTCLTHESLFFETTETCSDGQNLCYAKWFAVFPGARRPDGGCAATCPDKVPLEIVNCCTTDKCNL
MOh	MOh_FTX10		LRYTLTCLTHESLFFETTETCSDGQNLCYAKWFAVFPG	18-25
(He et al.,2004)	Orphan group II/Weak neurotoxin OH-72	gi|82193164|sp|Q53B61	LTLVVVTIVCLDLGYTLTCLICPEEYCKRIHTCRDGENVCFKGFYEGKQLGKQFRRGCAATCPEGKPNEIVQCCSTDECNH
MOh	MOh_FTX16		GKQFRRGCAATCPEAKPREIVQCCSTDECNH	51-81
Boh (Vonk et al.,2013)	Weak neurotoxin WNTX34	gi|123913366|sp|Q2VBN2	MKTLLLTLVVVTIVCLDLGYSLTCLNCPEQYCKRIHTCRNGENVCFKRFYEGKLLCKQFRRGCAATCPEAKSREIVQCCSTDECNH
MOh	MOh_FTX17		LDLGYSLTCLNCPEQYCKRIHTCRNGENVCFKRFYEGKLLCKQFRRGCAATCPEAKPREIVQCCSTDECNH	16-86
Boh (Vonk et al.,2013)	Weak neurotoxin WNTX34	gi|123913366|sp|Q2VBN2	MKTLLLTLVVVTIVCLDLGYSLTCLNCPEQYCKRIHTCRNGENVCFKRFYEGKLLCKQFRRGCAATCPEAKSREIVQCCSTDECNH
MOh	MOh_FTX18		LDLGYSLTCLNCPEQYCKRIHTCRNGENVCFKRFYEGKLLCKQFRRGCAATCPERRNILIQQ	16-77
	MOh_FTX03
	MOh_FTX11
	MOh_FTX12
	MOh_FTX13
	MOh_FTX14
	MOh_FTX15
	SVMP
Boh (Vonk et al.,2013)	Hemorrhagic metalloproteinase-disintegrin-like kaouthiagin	gi|32469675|sp|P82942	TNTPEQDRYLQAEKYIEFYVIVDNRMYRYYNYDKPAIKIRVYEMINAVNTKFRPLKIHIALIGLEIWSNEDKFEVKPAASVTLKSFREWRQTVLLPRKRNDNAQLLTGINLNGTAVGIAY		Not O.hannah species
			PGSLCTQRSVFVVQDYNRRMSLVASTMTHELGHNLGIHHDEASCICIPGPCIMLKKRTAPAFQFSSCSIRDYQEYLLRDRPQCILNKPLSTDIVSPAICGNYFVEEGEECDCGSPAACQS
			ACCDAATCKFNGAGAECRAAKHDCDLPELCTGQSAECPTDSLQRNGHPCQNNQGYCYNGKCPTLTNQCIALLGPHFTVSPKGCFDLNMRGDDGSFCRMEDGTKIPCAAKDVKCGRLYCTE
			KNTMSCLIP---PNPDGIMAEPGTKCGDGMVCSKGQCVDVQTAY
MOh	MOh_SMP01	3-4	TDTFQRNGLPCQNNQGYCYNRTCPTLTNQCIARLGPDFTVGPDFCFDLNLSGNDVSFCRTENGAKIPCAAKDVKCGSLYCVN	279-401
			RNTTDCIIPISSYDPNYGMVEPGTKCGDGMVCSKSHCVKVQTAY
Boh (Vonk et al.,2013)	Zinc metalloproteinase mocarhagin-1	gi|172046653|sp|Q10749	MIQALLVAICLAVFPYQGSSIILESGNVNDYEVVYPQKVPALSKGGVQNPQPETKYEDTMQYEFHVNGEPVVLHLERNKGLFSEDYTETHYAPDGREITTSSPVQDHCYYHGYIQNEADS		Not O.hannah species
			SAVISACDGLKGHFKHQGETYFIEPLELSDSEAHAIYKDENVEEEEEIPKICGVTQTTWESDEPIEKSSQLTNTPEQDRYLQAKKYIEFYVVVDNVMYRKYTGKLHVITRRVYEMVNALN
			TMYRRLNFHIALIGLEIWSNGNEINVQSDVQATLDLFGEWRENKLLPRKRNDNAQLLTSTEFNGTTTGLGYIGSLCSPKKSVAVVQDHSKSTSMVAITMAHQMGHNLGMNDDRASCTCGS
			NKCIMSTKYYESLSEFSSCSVQEHREYLLRDRPQCILNKPSRKAIVTPPVCGNYFVERGEECDCGSPEDCQNTCCDAATCKLQHEAQCDSGECCEKCKFKGAGAECRAAKNDCDFPELCT
			GRSAKCPKDSFQRNGHPCQNNQGYCYNGTCPTLTNQCATLWGPGAKMSPGLCFMLNWNARSCGLCRKENGRKILCAAKDVKCGRLFCKKKNSMICHCPPPSKDPNYGMVAPGTKCGVKKV
			CRNRQCVKV
MOh	MOh_SMP06	2-3	EFYVVVDNGMYRNYNSTIPAINSRVYEMVNTLN	208-294
			TMYRRLNIHIAIIGLEIWSKGNEINVQSDVGVTLDLFGEWREKKLLPRKRNDNA
MOh	MOh_SMP15	5	DFYGTTIGLGYVGSLCSPKESVAVIQDYTK	301-330
Boh (Vonk et al.,2013)	Zinc metalloproteinase-disintegrin ohanin	gi|391359389|sp|A3R0T9	MIQVLLVTICLVVFPYQGSSIILESGKVNDYEVVYPQKIPVLPKSKIQRREQKMYEDTMKYEFKVNGEPVVLHLERNKELFSKDYTETHYSPDGREITTSPPVEDHCYYHGYIQSDIDST
			AILNACNGLKGYFRHHGEAYHIEPLKFSDSEAHAVYKYENIEKEDETPKICGVKHSTWESDEPIEKISQKKDFLEEKKYLELYIVADYVMFRKYGRNVTTIRMRVFDMVNYITVVYKALN
			IHVALIGFEIWSLKDKFVINASTKNNLLHFSIWRSTVLRKRNDNAQLLTGVDLNGYTLGSAYLKAMCDVLQSVGIVQDYSKSPYLVGAAMAHEIGHNLGMEHDTKTCSCMRGNCIMSPEE
			EGSDFPMEFSSCSLYDFQNYMLTDTPQCLINKPSNTSIIKNAVCGNYVEEEGEECDCGSPEQCENNCCEAATCKLKPGAKCAKGACCKKCQFKKAGAECRAARNECDLPEFCIGQSAECP
			MDRFHKNGHSCQNDQGYCFRGYCPTLAKQCITLWGSDAKVAPDECFQNNTNGNEYDYCKKTNNVIIPCKPTDVKCGRLYCTGGTENPSEGEKISSDPCKASYSEIEDIGMVDHRTKCGEK
			MVCSDGKCIPL
MOh	MOh_SMP09	1	MIQVLLVTICLVVFPYQGSSIILESGKVNDYEVVYPQKIPVLPKSKIQRREQKMYEDTMKYEFKVNGEPVV	1-71
MOh	MOh_SMP10	2-3	TWESDEPIEKISQKKDFLEEKKYLELYIVADYVMFRKYSRNVTAIRMRVFDMVNYITVVYKALN	177-285
			IRVALIGFEIWSLKDKFVINASTNNNLLHFSIWRSTVLRKRNDNA
MOh	MOh_SMP08	3-4	DNAQLLTGVDLNGYTLGSAYLKAMCDVLQSVGIVQDYSKSPYLVGAAMAHEIGHNLGMEHDTKTCSCTRGNCIMSPEE	283-418
			EGSDFPTEFSSCSLYDFQNYMLTETPQCLINKPSNTSIIKNAVCGNYVEEEGEECDCG
MOh	MOh_SMP07	5-6	QNNQGYCFRGYCPTLAKQCITLWGSDAKVAPDECFQNNTNGNEYDYCKKTNNVIIPCKPTDVKCGRLYCTGGTENPSEGEKISSDPCKASYSEIEDIGMVDHRTKCGEK	492-611
			MVCSDGKCIPL
Boh (Vonk et al.,2013)	Zinc metalloproteinase-disintegrin BmMP	gi|391359386|sp|A8QL49	MIQALLVTICLAVFPYQGSSIILESGNVNDYEVVYPQKVPLLPKGGVQNPQPKTKYEDTVQYEFEVNGEPVVLHLERNKGLFSEDYTEAHYAPDGREITTRPPVQDHCYYHGYIQNEADS		Not O.hannah species
			SAAISACDGLKGHFKHQGETYFIEPLKLSDSEAHAIYKDENVEEENETPKICGLTETTWESDEPIRNASLLIYTPEQNRYLKVKKYIEFYVAVDNRMYRHYKRNKPIIKRRVYELVNILN
			TILRRLNFHIALIGLEIWSKRDKINVQSDVKATLKSFGKWREKKLLPRKRNDNAQLLTRIDFNGNTVGLAALGSLCSVKYSVAVIQDYSKRTSMVASTMAHEMGHNLGINHDRASCTSCG
			SNKCIMATKRTKPASRFSSCSVREHQRYLLRDRPQCILNKPLITDIVAPAICGNYFVEVGEECDCGSPRDCRSACCNAATCKLKHEAQCDSGECCGKCKFKKVGAKCRAAKDDCDLPERC
			TGRSAECPTDIFRRNGLPCQNKQGYCYNGKCPTLTNQCIALMGPNVKVSRDSCFTLNQRGKGCGYCRMQNGAKIPCAAKDIKCGKLFCKKRNSGVCNCLILPDDPNYGMVETGTKCGDGM
			VCSDRKCVKLQTVY
MOh	MOh_SMP11	1	MIQALLVTICLAVFPYQGSSIILESGNVNDYEVVYPQKVPALPKGEVQNPQPETKYEDTMQYEFQVNGEPVVLHLERNKGLF	1-82
	MOh_SMP02
	MOh_SMP03
	MOh_SMP04
	MOh_SMP05
	MOh_SMP12
	MOh_SMP13
	MOh_SMP14
	PLA2
Boh (Vonk et al.,2013)	Acidic phospholipase A2 2	gi|26006829|sp|Q9DF33	MNPAHLLVLSAVCVSLLGASSIPPQPLHLVQFNGMIRCTIPGSIPWWDYSDYGCYCGSGGSGTPVDELDRCCQVHDNCYTQAQQLTECSPYSKRYSYDCSEGTLTCKADNDECAAFVCDC
			DRVAAICFAGAPYNKENINIDTTTRC
MOh	MOh_PLA01	1-2	MNPAHLLVLSAVCVSLLGASSIPPQPLHLVQFNGMIRCTIPGSIPWWDYSDYGCYCGYGGSGTPVDELDRCCQVHDNCYTQAQQLTECSPYSKRYSYDCSEGTLTCKADNDECAAFVCDC	1-146
			DRVAAICFARAPYNKENINIDTTTRC
Wang et al.,2000; Huang et al.,1997; Zhang et al.,2002	Acidic phospholipase A2 1	gi|22654267|sp|P80966	MNPAHLLVLSAVCVSLLGASSIPPQPLHLIQFGNMIQCTVPGFLSWIKYADYGCYCGAGGSGTPVDKLDRCCQVHDNCYTQAQKLPACSSIMDSPYVKIYSYDCSERTVTCKADNDECAA
			FICNCDRVAAHCFAASPYNNNNYNIDTTTRC
MOh	MOh_PLA02	1-2	MNPAHLLVLSAVCVSLLGASSIPPQPLHLVQFNGMIRCTIPGSIPWWDYSDYGCYCGYGGSGTPVDELDRCCQIHDNCYSQAQQLSACSSITDSPYIKFYSYDCSEGTLTCKADNDECAA	1-151
			FVCDCDRVAAICFARAPYNKENINIDTTTRC
	CRISP
Suntrarachun et al.,2009	Opharin	gi|225547744|sp|C1JZW4	MIAFTLLSLAAVLQQSSGTVDFASESSNKRENQKQIVDKHNALRRSVKPTARNMLQMEWNSNAAQNAKRWADRCSFAHSPPHLRAVGKFSCGENLFMSSQPYAWSRVIQSWYDENKKFVY
			GVGANPPGSVIGHYTQIVWYKSHLLGCAAARCSSSKYLYVCQYCPAGNIRGSIATPYKSGPPCGDCPSACDNGLCTNPCKYKDDFSNCQSLAKQTKCQTEWIKSKCPASCFCHNKII
MOh	MOh_CRP01	2	CGDCPSACDNGLCTNPCKYKDDFSNCQSLAKQTKCQTEWIKSKCPASCFCHNKII	183-237
Boh (Vonk et al.,2013)	hypothetical protein L345_12110, partial	gi|565308144|sp|V8NKT2	MYYPVEMIAFIFLLSLAAVLQQSSGTVDFASESSNKRENQKQIVDKHNALRRSVKPTARNMLQMEWNSNAAQNAKRWADRCSFAHSPPHLRTVGKFSCGENLFMSSQPYAWSRVIQSWYD
			ENKKFVYGVGANPPGSVIGHYTQIVWYKSHLLGCAAARCSSSKYLYVCQYCPAGNIRGSIATPYKSGPPCGDCPSACVNGLCTNPCKYKDDFSNCQSLAKQTKCQTEWIKSKCPASCFCR
			TEII
MOh	MOh_CRP07	1-2	MIAFIFLLSLAAVLQQSSGTVDFASESSNKRENQKQIVDKHNALRRSVKPTARNMLQMEWNSNAAQNAKRWADRCSFAHSPPHLRTVGKFSCGENLFMSSQPYAWSRVIQSWYD	7-133
			ENKKFVYGVGANP
	MOh_CRP02	2-3	CGDCPSACDNGLCTNPCKYKDDFSNCQSLAKQTKCQTEWIKSKCPASCFCR	190-244
			TEII
Boh (Vonk et al.,2013)	Cysteine-rich venom protein ophanin	gi|32423812|sp|Q7ZT98	MIAFTLLSLAAVLQQSFGNVDFNSESTRRQKKQKEIVDLHNSLRRSVSPTASNMLKMQWYPEAASNAERWASNCNLGHSPDYSRVLEGIECGENIYMSSNPRAWTEIIQLWHDEYKNFVY
			GVGANPPGSVTGHYTQIVWYKTYRIGCAVNYCPSSEYSYFYVCQYCPSGNMRGSTATPYKSGPTCGDCPSACDNGLCTNPCTLYNEYTNCDSLVKQSSCQDEWIKSKCPASCFCHNKII
MOh	MOh_CRP03	1-2	MIAFTLLSLAAVLQQSFGNVDFNSESTRRQKKQKEIVDLHNSLRRSVSPTASNMLKMQWYPEAASNAERWASNCNLGHSPDYSRVLEGIQCGENIYMSSNPRAWTEIIQLWHDEYKNFVY	1-239
			GVGANPPGSVTGHYTQIVWYKTYRIGCAVNYCPSSEYNYFYVCQYCPSGNMRGSTATPYKSGPTCGDCPSACDNGLCTNPCTLYNEYTNCDSLVKQSSCQDEWIKSKCPASCFCRTEII
	MOh_CRP04	2	YNTILFILFHSRGNMRGSTATPYKSGPTCGDCPSACDNGLCTNPCTLYNEYTNCDSLVKQSSCQDEWIKSKCPASCFCRTEII	157-239
	MOh_CRP06	2	YNTILFILFHSRGNMRGSTATPYKSGPTCGDCPSACDNGLCS	157-198
Boh (Vonk et al.,2013)	hypothetical protein L345_16118	gi|565300467|sp|V8N8B4	MLILIPSQPGDKKKQKEIVDLHNSLRRSVSPTASNMLKMQWYPEAASNAERWASNCILGHSPDYSRVLEGIQCGENLYKSSHPHAGSRVIQSLYDEYKYFNYGVGANLPASLIGHYTQIV
			WYKTYRIGCAVNYCPSSEYNYFYVCQYCPSGNMRGSTATPYKSGPTCGDCPSACDNGLCTNPCTLYNEYTNCDSLVKQSSCQDEWIKSKCPASCFCHNKII
MOh	MOh_CRP05	2	CKRVPSSCNVSLLFTFLLFLKFSANPCTLYNEYTNCDSLVKQSSCQDEWIKSKCPASCFCRTEII	167-221
	KUN
Boh (Vonk et al.,2013)	OH-TCI trypsin and chymotrypsim bi-functional serine protease inhibitor	gi|239977312|sp|B6RLX2	MSSGRLLLLLGLLTLWAELTPVSGLGRPKFCELPAVSGFCKAYIPSFYYNPDASACQKFIYGGCGGNANKFKTIEECHRTCVG
MOh	MOh_KUN01		MSSGHLLLLLGLLTLWAELTPVSGLGRPKFCELPAVSGFCKAYIPSFFYNPDASACQKFIYGGCGGNANKFKTIEECHRTCVG	1-83
Boh (Vonk et al.,2013)	hypothetical protein L345_16284, partial	gi|565300055|sp|V8N8X7	MGFVQREAADGKVVRSQGGQSGMGHAGGRPCLAGLDPMNPLFTTERCHHPVDPGHCEAHVTRFYYNHKYKKCKKFIYGGCKGNDNNFESFEECLHFCKEKPGVCPKASPDLITICPVKCR
			SDWECHGKQKCCPYGCTVDCKDPLQQEGERTKPGSGLLLLLGLLTLWTEMTPVSSQDQPEFCYLPANPGPCRATITRFYYNSDSKQCEKFTYDVKVTGNVLGSRSAAVMDAWLTAWILSK
			ARPGTITICPVRCQSDWQCDGKQKCCTYACITDCMDAI
MOh	MOh_KUN08	1	CHHPVDPGHCEAHVTRFYYNHKYKKCKKFIYGGCKGNDNNFESFEECLHFCKGK	47-100
	MOh_KUN02
	MOh_KUN03
	MOh_KUN04
	MOh_KUN05
	MOh_KUN06
	MOh_KUN07
	LAAO
Boh (Vonk et al.,2013)	hypothetical protein L345_17374, partial	gi|565295328|sp|V8N3Q9	LFLVLLLLVLFLGVPRSENHVINLEECFQEPEYENWLATASHGLTKTLNPKKIVIVGAGISGLTAAKLFREAGHEVVILEASDRVGGRIKTHREDGWYVDVGPMRVPKTHRIVREYIKKF
			NISLNPFRQTDENAWYLIKHVRQKMSANNPENFGYQLNPNERGKSASQLFDETLDKVVLRSRRDVQADKSNALEYLIKEGKLSTGAVEMIGDFLNEEAGFHNSFLISVMDHFLFLNNSFD
			EITGGFDQLPESFFKDMDSIVHLNSTVEKIVHINNKVTVFYEGLSTNMRLVADYVLITATARATRLIKFVPPLSIPKTRALRSLIYASATKIILVCTDKFWEKDGIHGGRSITDLPSRVI
			YYPNHDFTNGIGVLLASYTWYSDSEFYTTLSDEKCVDVVMDDLVEIHKVSKDYLKSVCGKHVVQKWALDQYSMGAFSTYTPYQITHYSQMLAQNEGRIYFAGEYTAHPHGWIETSMKSAI
			REAINIHNA
MOh	MOh_LAO03	2-4	LEFSFD	235-423
			EITGGFDQLPESFFKDMDSIVHLNSTVEKIVHINNKVTVFYEGLSTNMRLVADYVLITATARATRLIKFVPPLSIPKTRALRSLIYASATKIILVCTDKFWEKDGIHGGRSITDLPSRVI
			YYPNHDFTNGIGVLLASYTWYSDSEFYTTLSDEKCVDVVMDDLVEIHKVSKDYLKSVCGKHVV
MOh	MOh_LAO01	4-5	VCGKHVVQKWALDQYSMGAFSTYTPYQITHYSQMLAQNEGRIYFAGEYTAHPHGWIETSMKSAI	417-489
			REAINIHNA
Boh (Vonk et al.,2013)	L-amino-acid oxidase	gi|347595788|sp|P81383	MNDFLLLLLVLFLGVPRSENHVINLEECFQEPEYENWLATASHGLTKTLNPKKIVIVGAGISGLTAAKLFREAGHEVVILEASDRVGGRIKTHREDGWYVDVGPMRVPQTHRIVREYIKK
			FNISLNPFRQTDENAWYLIKHVRQKMSANNPENFGYQLNPNERGKSASQLFDETLDKVTDDCTLQKEKYDSFSTKEYLIKEGKLSTGAVEMIGDFLNEEAGFHNSFLISVMDHFLFLNNS
			FDEITGGFDQLPERFFKDMDSIVHLNSTVEKIVHINNKVTVFYEGLSTNMRLVADYVLITATARATRLIKFVPPLSIPKTRALRSLIYASATKIILVCTDKFWEKDGIHGGRSITDLPSR
			VIYYPNHDFTNGIGVLLASYTWYSDSEFYTTLSDEKCVDVVMDDLVEIHNVSKDYLKSVCGKHVVQKWALDQYSMGAFSTYTPYQITHYSQMLAQNEGRIYFAGEYTAHPHGWIETSMKS
			AIREAINIHNA
MOh	MOh_LAO02	1-4	MNDFLLLLLVLFLGVPRSENHVINLEECFQEPEYENWLATASHGLTKTLNPKKIVIVGAGISGLTAAKLFREAGHEVVILEASDRVGGRIKTHREDGWYVDVGPMRVPKTHRIVREYIKK	1-425
			FNISLNPFRQTDENAWYLIKHVRQKMSANNPENFGYQLNPNERGKSASQLFDETLDKVTDDCTLQKEKYDSFSTKEYLIKEGKLSTGAVEMIGDFLNEEAGFHNSFLISVMDHFLFLNNS
			FDEITGGFDQLPESFFKDMDSIVHLNSTVEKIVHINNKVTVFYEGLSTNMRLVADYVLITATARATRLIKFVPPLSIPKTRALRSLIYASATKIILVCTDKFWEKDGIHGGRSITDLPSR
			VIYYPNHDFTNGIGVLLASYTWYSDSEFYTTLSDEKCVDVVMDDLVEIHKVSKDYLKSVCGKHVV
	CVF
Boh (Vonk et al.,2013)	Ophiophagus venom factor	gi|387165368|sp|I2C090	MEGMALYLVAALLIGFPGSSHGAL----------------------------------------YTLITPGVLRTDTEEQILVEAHGDNTPKQLDIFVHDFPRKQKILFQKRVDMNPAGD
			MLVTPTIKIPAEEVSKDSRQNQYVVVQVTGPQVRLEKVVLLSYQSGFVFIQTDKGIYTPGSPVLYRVFSMDHNMRQMDKTVVVEFQTPEGIVVSSNRIDLNFTRPYNLPELGSLGTWKIV
			AKYEHSPENYTAYFDVRKYVLPSFEVHLQPSEKSFYIDGNENFHVSITARYLYGEEVEGVAFVLFGVKIDGAKKSIPDSLTRIPILDGDGEATLKRDTLRSRFPNLNELVGHTLYASVTV
			ITESGSDMVATEQSGIHIVTSPYQIYFTKTPKYFKPGMPYELTVYVTNPDGSPAAKVPVVSEAIHSEGTTLSDGTAKLILNTPLDTQSLLITVRTNHGDLPRERQATKSMTATAYQTQGG
			SGNYLHVAITSTEIKPGDNLPVNFNVRGNANSLNQVKYFTYL--------------------------------------------------VGRQPKGAGQNLVAMNLRITPDLIPSFR
			FVAYYQVGNNEIVADSVWVDVKDTCMGTLVVKGASLTDNQIHMPGAAMKIKLEGDPGAQVGLVAVDKAVYVLNDKYKISQAKIWDTIEKSDFGCTAGGGQNNLGVFEDAGLALTTSTNLN
			TKQRSDTKCPQPANRRRRSSVLLLDSKASKAAQFQDQDLRKCCEDSMHENPMGYTCEKRAKYIQEGDACKAAFLECCRYIKGILDENQWESGLFLPRNDNEDGFIQDSDIIPRTDFPKSW
			LWHTVQLTEQPNSNGISSKTMSIYLKESITTWEVLAVSFTPTKGICVAEPYEIKVMKDFFIDLRVPYSVVRKEQVEIRAVLYNYAGRDIYVRVELLYNPAFCSASTEEQRYRQQFTIKAL
			SSRAVPFVIVPLQQGLHDIEVRASVQGWESVSDGVKKKLKVVPEGVQKCIVTIIKLDPRAKGVDGTQREVVKARKLDDKVPDTEIETKITIQADPVAQIIENSIDGSKLNHLIITPSGCG
			EQNMIRMTAPVIATYYLDTTEQWETLGRNHRNEAVKQIMTGYAQQMVYKKANHSYAAFTNRASSTWLTAYVVKVFAMATKMVAGISHEIICGGVRWLILNRQQPDGAFKENAPVLSGTMQ
			GGIQGDESEVTVTAFTLVALLESKTICNDSVNSLDSSIKKATDYLLKKYEKLQRPYTTALTAYALAAADRLNDDRVLMAASTGKNRWEEYNAHTHNVEGTSYALLALLKMKKFDQTGPIV
			RWLTDQNFYGGTYGQTQATVMLFQALAEYKIQMPTHKDLNLDIIIKLPERELPLHYRLDATNAILARTAETKLNQDFTVSASGDGTATMTILTVYNAQLQEKANVCNKFHLDVSVENIHL
			NFKHAKGAKGALMLKICMRYLGEVDSTMTIIDISMLTGFLPDAEDLTRLSEGVDRYISRYEVDNNMAQKVAVIIYLDKVSHSEDECLQFKILKHFEVGFIQPGSVKVYSYYNLDEQCTKF
			YHPDKGTGLLNKICVGNICRCAAETCSLLSQQEKIDLPLRIQKACASNVDYVYKTKLLRIEEKDGYDIYVMDVLEVIKPGTDENPQANARQYISQRKCQEALNLNVNDDYLIWGLRSDLW
			PMKDKFSYLITKNTWIERWPHEDECQDEEFQNLCLDFAHLSNILTIFGCPT
MOh	MOh_CVF03	1-7	MEGMALYLVAALLIGFPGSSHGAL----------------------------------------YTLITPGVLRTDTEEQILVEAHGDNTPKQLDIFVHDFPRKQKILFQKRVDMNPAGD	1-678
			MLVTPTIKIPAEEVSKDSRQNQYVVVQVTGPQVRLEKVVLLSYQSGFVFIQTDKGIYTPGSPVLYRVFSMDHNMRQMDKTVVVEFQTPEGIVVSSNRIDLNFTRPYNLPELGSLGTWKIV
			AKYEHSPENYTAYFDVRKYVLPSFEVHLQPSEKSFYIDGNENFHVSITARYLYGEEVEGVAFVLFGVKIDGAKKSIPDSLTRIPILDGDGEATLKRDTLRSRFPNLNELVGHTLYASVTV
			ITESGSDMVRTEQSGIHIVTSPYQIYFTKTPKYFKPGMPYELTVYVTNPDGSPAAKVPVVSEAIHSEETTLSDGTAKLILNTPLDTQSLLITVRTNHGHLPRERQATKSMTATAYQSQGG
			SGNYLYVAITSTEIKPGDNLRVNFNVRGNENSLNQVKYFTYLVSIIDLEEIQGLHFNSYCSLEATGLIYHFUPSHUSVFVHPQILTKGKIFKVGRQSKEAGQNFVTMNLHITPDLIPSFR
			FVAYYQVGNNEIVADSVWVDVKDTCMGTLVVKGASLTDNQIHMPGAAMKIKLEGDPGAQVGLVAVDKAVYVLNDKYKISQAKIWDTIEKSDYGCTAGGGQNNLGVFEDAGLALTTSTNLN
			TKQRSDTKCPQPANRRRRSSVLLLDSKASKAAQFQDQDLRKCCEDSMH
MOh	MOh_CVF04	1-7	MEGMALYLVAALLIGFPGSSHGAL----------------------------------------YTLITPGVLRTDTEEQILVEAHGDNTPKQLDIFVHDFPRKQKILFQKRVDMNPAGD	1-678
			MLVTPTIKIPAEEVSKDSRQNQYVVVQVTGPQVRLEKVVLLSYQSGFVFIQTDKGIYTPGSPVLYRVFSMDHNMRQMDKTVVVEFQTPEGIVVSSNRIDLNFTRPYNLPELGSLGTWKIV
			AKYEHSPENYTAYFDVRKYVLPSFEVHLQPSEKSFYIDGNENFHVSITARYLYGEEVEGVAFVLFGVKIDGAKKSIPDSLTRIPILDGDGEATLKRDTLRSRFPNLNELVGHTLYASVTV
			ITESGSDMVRTEQSGIHIVTSPYQIYFTKTPKYFKPGMPYELTVYVTNPDGSPAAKVPVVSEAIHSEETTLSDGTAKLILNTPLDTQSLLITVRTNHGHLPRERQATKSMTATAYQSQGG
			SGNYLYVAITSTEIKPGDNLRVNFNVRGNENSLNQTKYFTYL-----------------------------------------ILTKGKIFKVGRQSKEAGQNFVTMNLHITPDLIPSFR
			FVAYYQVGNNEIVADSVWVDVKDTCMGTLVVKGASLTDNQIHMPGAAMKIKLEGDPGAQVGLVAVDKAVYVLNDKYKISQAKIWDTIEKSDYGCTAGGGQNNLGVFEDAGLALTTSTNLN
			TKQRSDTKCPQPANRRRRSSVLLLDSKASKAAQFQDQDLRKCCEDSMH
MOh	MOh_CVF05	1-7	MEGMALYLVAALLIGFPGSSHGALLENCLLPFVLYLDLTLRAAICPVPGFSLWTTVCLMDSLISYTLITPGVLRTDTEEQILVEAHGDNTPKQLDIFVHDFPRKQKILFQKRVDMNPAGD	1-678
			MLVTPTIKIPAEEVSKDSRQNQYVVVQVTGPQVRLEKVVLLSYQSGFVFIQTDKGIYTPGSPVLYRVFSMDHNMRQMDKTVVVEFQTPEGIVVSSNRIDLNFTRPYNLPELGSLGTWKIV
			AKYEHSPENYTAYFDVRKYVLPSFEVHLQPSEKSFYIDGNENFHVSITARYLYGEEVEGVAFVLFGVKIDGAKKSIPDSLTRIPILDGDGEATLKRDTLRSRFPNLNELVGHTLYASVTV
			ITESGSDMVRTEQSGIHIVTSPYQIYFTKTPKYFKPGMPYELTVYVTNPDGSPAAKVPVVSEAIHSEETTLSDGTAKLILNTPLDTQSLLITVRTNHGHLPRERQATKSMTATAYQSQGG
			SGNYLYVAITSTEIKPGDNLRVNFNVRGNENSLNQTKYFTYL-----------------------------------------ILTKGKIFKVGRQSKEAGQNFVTMNLHITPDLIPSFR
			FVAYYQVGNNEIVADSVWVDVKDTCMGTLVVKGASLTDNQIHMPGAAMKIKLEGDPGAQVGLVAVDKAVYVLNDKYKISQAKIWDTIEKSDYGCTAGGGQNNLGVFEDAGLALTTSTNLN
			TKQRSDTKCPQPANRRRRSSVLLLDSKASKAAQFQDQDLRKCCEDSMH
MOh	MOh_CVF06	1-7	MEGMALYLVAALLIGFPGSSHGALLENCLLPFVLYLDLTLRAAICPVPGFSLWTTVCLMDSLISYTLITPGVLRTDTEEQILVEAHGDNTPKQLDIFVHDFPRKQKILFQKRVDMNPAGD	1-678
			MLVTPTIKIPAEEVSKDSRQNQYVVVQVTGPQVRLEKVVLLSYQSGFVFIQTDKGIYTPGSPVLYRVFSMDHNMRQMDKTVVVEFQTPEGIVVSSNRIDLNFTRPYNLPELGSLGTWKIV
			AKYEHSPENYTAYFDVRKYVLPSFEVHLQPSEKSFYIDGNENFHVSITARYLYGEEVEGVAFVLFGVKIDGAKKSIPDSLTRIPILDGDGEATLKRDTLRSRFPNLNELVGHTLYASVTV
			ITESGSDMVRTEQSGIHIVTSPYQIYFTKTPKYFKPGMPYELTVYVTNPDGSPAAKVPVVSEAIHSEETTLSDGTAKLILNTPLDTQSLLITVRTNHGHLPRERQATKSMTATAYQSQGG
			SGNYLYVAITSTEIKPGDNLRVNFNVRGNENSLNQVKYFTYLVSIIDLEEIQGLHFNSYCSLEATGLIYHFUPSHUSVFVHPQILTKGKIFKVGRQSKEAGQNFVTMNLHITPDLIPSFR
			FVAYYQVGNNEIVADSVWVDVKDTCMGTLVVKGASLTDNQIHMPGAAMKIKLEGDPGAQVGLVAVDKAVYVLNDKYKISQAKIWDTIEKSDYGCTAGGGQNNLGVFEDAGLALTTSTNLN
			TKQRSDTKCPQPANRRRRSSVLLLDSKASKAAQFQDQDLRKCCEDSMH
MOh	MOh_CVF02	7-9	KCCEDSMHENPMGYTCEKRAKYIQEGDACKAAFLECCRYIKGILDENQWESGLFLPRNDNEDGFIQDSDIIPRTDFPKSWLWHTVQLTEQPNSNGISSKTMSIYLKESITTWEVLAVSFT	671-918
			PTKGICVAEPYEIKVMKDFFIDLRVPYSVVRKEQVEIRAVLYNYAGRDIYVRVELLYNPAFCSASTEEQRYRQQFTIKALSSRAVPFVIVPLQQGLHDIEVRASVQGWESVSDGVKKKLK
			VVPEGVQK
MOh	MOh_CVF01	9-15	VPEGVQKCIVTIIKLDPRAKGVDGTQREVVKARKLDDKVPDTEIEIKITIQADPVAQIIENSIDGSKLNHLIITPSGCGEQNMIRMTAPVIATYYLDTTEQWETLSINRRNEAVKQIMT	912-1641
			GYAQQMVYKKANHSYAAFTNRASSTWLTAYVVKVFAMATKMVAGISHEIICGGVRWLILNRQQPDGAFKENAPVLSGTMQGGIQGDESEVTVTAFTLVALLESKTICNDSVNSLDSSIKK
			ATDYLLKKYEKLQRPYTTALTAYALAAADRLNDDRVLMAASTGKNHWEEYNAHTHNIEGTSYALLALLKMKKFDQTGPIVRWLTDQNFYGGTYGQTQATVMLFQALAEYKIQMPTHKDLN
			LDIIIKLPERELPLHYRLDATNAILARTAETKLNEDFTVSASGDGTATMTILTVYNAQLQEKENVCNKFHLDVSVENIHLNFKHAKGAKGALMLKICMRYLGEVDSTMTIIDISMLTGFL
			PDAEDLTRLSEGVDRYISRYEVDNNMAQKVAVIIYLDKVSHSEDECLQFKILKHFEVGFIQPGSVKVYSYYNLDEQCTKFYHPDKGTGLLNKICVGNVCRCAEETCSLLNQQEKIDLPLR
			IQKACASNVDYVYKTKLLRIEEKDGNDIYVMDVLEVIKPGTDENPQANARQYISQRKCQEALNLNVNDDYLIWGLSSDLWPMKDKFSYLITKNTWIERWPHEDECQDEEFQNLCLDFAHL
			SNILTIFGCPT
	MOh_CVF07
	MOh_CVF08
	Vespryn
Boh (Vonk et al.,2013)	hypothetical protein L345_13461	gi|565305842|sp|V8NEU2	MVMSLSAGFQFSLNFQQTKKVLRKLTGVSCMLLFTLCFFADQENGGKALASPPGNWQKADVTFDSNTAFESLVVSPDKKTVENVGVPKGVPDSPERFSSSPCVLGSPGFRSGKHFFEVKY
			GTQREWAVGLAGKSVKRKGYLRLVPEERIWQKGLWWLRRLETDSDKLQKGSGKIIVFLDYDEGKVIFDLDGEVTTIQANFNGEEVVPFYYIGARVSLANL
MOh	MOh_VES01	1-2	MLLFTLCFFADQENGGKALASPPGNWQKADVTFDSNTAFESLVVSPDKKTVENVGVPKGVPDSPERFSSSPCVLGSPGFRSGKHFFEVKY	31-220
			GTQREWAVGLAGKSVKRKGYLRLVPEERIWQKGLWWLRRLETDSDKLQKGSGKIIVFLDYDEGKVIFDLDGEVTTIEANFNGEEVVPFYYIGARVSLANL
	IGF
Boh (Vonk et al.,2013)	Insulin-like growth factor II	gi|565311787|sp|V8NR69	MCISRRILLLMLTFLAYMIDSVSAYSPAETLCGGELVDTLQFVCGERGFYFSRPVGRNRGRLNRGIVEECCFRSCDLNLLETYCAKSVKSERDLSSSLVVLPAINKDIFQKPSHVKYSKY
			DIWQKKSSQRLQRGVPNVLRARRYRWQTEGLQESEESKNHRPLVILPTQTPPPAHTTSETTGSQK
MOh	MOh_IGF04	1-2	MCISRRILLLMLTFLAYMIDSVSAYSPAETLCGGELVDTLQFVCGERGFYFSRPVGRNRGRLNRGIVEECCFRSCDLNLLETYCAKSVKSERDLSSSLVVLPAINKDIFQKPSHVKYSKY	1-140
			DIWQKKSSQRLQRGVPNVLR
MOh	MOh_IGF03	2	GVPNVLRARRYRWQTEGLQESEESKNHRPLVILPTQTPPPAHTTSETTGSQK	134-185
	NP
	MOh_NP01
	MOh_NP02
	MOh_NP03
	SVSP
Boh (Vonk et al.,2013)	SVSP thrombin-like serine protease	gi|387935404|sp|A8QL56	MALIRVLASLLILQLSYAVTPFDRIIGGFECNEYEHRSLVHLYNSSGFFCSGTLLNHEWVLTAAHCNRDDIQIKLGVHNVSVNYEDEQIRVPKEKLCCHSTNNCTQLGQDIMLIRLNSSV
			NYSEHIAPLSLPSNRPSMGSVCRVMGWGLLTSPEVTFPKVPHCVDINILHIQVCQAAYPSMSENYLLCAGVLEGGKDSCKGDSGGPLICNREIQGIVSWGGFPCAQLLEPGVYTKVFDYI
			DWIEGIIAGNTSVTCPSDNF
MOh	MOh_SSP01	1-3	MALIRVLASLLILQLSYAVTPFDRIIGGFECNEYEHRSLVHLYNSSGFFCSGTLLNHEWVLTAAHCNRDDIQIKLGVHNVSVNYEDEQIRVPKEKLCCHSTNNCTQLGQDIMLIRLNSSV	1-260
			NYSEHIAPLSLPSNRPSMGSVCRVMGWGLLTSPEVTFPKVPHCVDINILHIQVCQAAYPSMSENYLLCAGVLEGGKDSCKGDSGGPLICNRQIQGVVSWGGFPCAQLLEPGVYTKVFDYI
			DWIEGIIAGNTSVTCPSDNF
	MOh_SSP02
	MOh_SSP03
	MOh_SSP04
	Cystatin
Boh (Vonk et al.,2013)	hypothetical protein L345_15265, partial	gi|565302450|sp|V8NBS6	--MLSPQLLTVNAQDLYDAPINHPYVQKALAFAVEQYNLDNEESANYFKVLRLLKTQWKHLAAVAVPTKDTSAISDGFSSLELGHS
MOh	MOh_CYS01		LLMLSPQLLTVNAQDLYDAPINHPYVQKALAFAVEQYNLDNEESANYFKVLRLLKTQWKVSSRVEYHL--TVELVKTMCKKEVGKIKKYKKIQKCKVLQGNHKRPNCYFVVVPHP	1-57
Boh (Vonk et al.,2013)	Cystatin-C	gi|565314548|sp|V8NX38	GWLQWKTKTRNAGRQAANTARRRFGWEVGAACGGKMALLRGLVVCSVLLLSCICKQALATRLLGGRENASPEEPDVQAALQFAMNEYNRRSNDMYASRVSEVVEVQKQIVSGIKYYFTVK
			IGRTVCRKGASGLENCAFHNTPKLAQTMTCTFEVYKVPWRNMISLQKSSCT
MOh	MOh_CYS02	1-2	MALLRGLVVCSVLLLSCICKQALATRLLGGRENASPEEPDVQAALQFAMNEYNRRSNDMYASSVSEVVEVQKQIVSGIKYYFTVK	36-170
			IGRTVCRKGASGLENCAFHNTPKLAQTMTCTFEVYKVPWRNMISLQKSSC
	MOh_CYS03
	MOh_CYS05
Boh (Vonk et al.,2013)	hypothetical protein L345_14827	gi|565303306|sp|V8NCS2	MNVWMRESSIPGFLEGTERKEGIQSYLCVPAFYEDSLPFRAISVSTVPGSVQRDCWGCLLRSTFVLLPASLSLTSPMVHSQLPCPLFLLCSLLMLPSVLLQEVPMPGGLFPVPVTTEEVK
			EAAAFAVEQYNKHSKNANYFKELDIVKAQSQVVSGMKYYLTVEMGKTVCEKSSGPLPFSDIQKCELLPQDQQEKLTCDFQIWSRPWLKDTQLLSTSCS
MOh	MOh_CYS06	1-2	MAHSQLPCPLFLLCSLLMLPSVLLQEVPMPGGLFPVPVTTEEVK	77-155
			EAAAFAVEQYNKHSKNANYFKELDIVKAQSQVVSG
MOh	MOh_CYS04	2	AQSQVVSGMKYYLTVEMGKTVCEKSSGPLPFSDIQKCELLPQDQQEKLTCDFQIWSRPWLKDTQLLSTSCS	148-218
	PDE
	MOh_PDE01
	MOh_PDE02
	MOh_PDE03
	NGF
Boh (Vonk et al.,2013)	hypothetical protein L345_17517, partial	gi|565293365|sp|V8N4D8	----MSMLCCTLTITFLIGIWAAPKSEDNVPLGSPAMSDLSDTSCAQTHEGLKTSRNTDQRHPAPKKAEDQEFGSAANIIVDPKLFQKRQFQSPRVLFSTQPPPLSRDEQSVEFLDNED
			ALNRNIRAKREDHPVHSQGEQSVCDSVSAWVTKTTGTDIKGNTVTVMEDVNLNNEVYKQYFFETKCRNPNPEPSGCRGIDSSHWNSYCTKTDTFVKALTMEGNQASWRFIRIDTAC
MOh	MOh_NGF01	1-2	MVHSIMSMLCCTLTITFLIGIWAAPKSEDNVPLGSPAMSDLSDTSCAQTHEGLKTSRNTDQRHPAPKKAEDQEFGSAANIIVDPKLFQKRQFQSPRVLFSTQPPPLSRDEQSVEFLDNED	1-231
			ALNRNIRAKREDHPVHSQGEQSVCDSVSAWVTKTTGTDIKGNTVTVMEDVNLNNEVYKQYFFETKCRNPNPEPSGCRGIDSSHWNSYCTKTDTFVKALTMEGNQASWRFIRIDTACVCVI
			SRKTGN
	MOh_NGF02
	AChE
	MOh_ACE01
	MOh_ACE02
	Neprilysin
Boh (Vonk et al.,2013)	Neprilysin	gi|565311140|sp|V8NQ76	MYAFTSPPNFSEEQLESQMDITEMNSPKPKRKLRWSPLEIGLAAVVLLLAIVAITMTILYATYDDGICKTSDCIKSAARIIENMDTAAEPCNNFYQYACGGWLKKHIIPETSSRYSNFDI
			LRDELEVVLKDVLEKKDSNDIEAVAKAKMLYRSC-INESSTWSAEKSIAELNFQFGRKVIINMFVGTDDKNSLQHILHVDQPRLGLPSRDYYECTGLYTEACSAYISFMTSVAKLIRQER
			KLSINDTEISTEAERIMAFEKEIASITTKDEDRNDPLLLYHKMKLSDLQKNFSFEINNQTFDWLNYVNYIMKTVAIEVKNTEDIIVYAPEYLIKLKSVISNYTTREIQNYISWRYIMDMV
			SSLSRDYKDTRNNFRKVLYGTTSDAAIWRRCANYVNSIMGNAVGRLYVQEAFAGESKHVVQEMITQIRE--------------------------------------------------L
			TYKEEEYFENLIENLRFAQKERLKKLREKVDKDEWITGAAVVNAFYSPSRNQI----GILQPPFFSASQPKSLNFGGIGMVIGHEITHGFDDNGRNFNAEGDLKDWWSQESANNFKSQSQ
			CMIYQYGNFSWDLAAGQNLSGINTLGENIADNGGIRQAYRAYESYVQKNGEEKRLPGLDLNHKQLFFLNFAQVWCGTYRPEYAVNSIKTDVHSPGKFRVLGSLQNNLEFSEAFKCTDKDY
			MDPVKKCRVW
MOh	MOh_NEP02	2-3	LTAKKGKPLINLMTSISEWPIATDNWDLNHGSTWSAEKSIAELNFQFGRKVIINMFVGTDDKNSLQHILHVDQPRLGLPSRDYYECTGLYTEACSAYISFMTSVAKLIRQER	155-276
			KLSINDTEISTEAERIMAFEKEIASITTKDEDRNDPL
MOh	MOh_NEP01	3-7	EDRNDPLLLYHKMKLSDLQKNFSFEINNQTFDWLNYVNYIMKTVAIEVKNTEDIIVYAPEYLIKLKSVISNYTTREIQNYISWRYIMDMV	270-675
			SSLSRDYKDTRNNFRKVLYGTTSDAAIWRRCANYVNSIMGNAVGRLYVQEAFAGESKHVVQEMITQIREVFIKTLEELSWMDAETKQKAEEKAVAIKERIGYPDEILTNTEKLNQEYKGL
			TYKEEEYFENLIENLRFAQKERLKKLREKVDKDEWITGAAVVNAFYSPSRNQIVFPAGILQPPFFSASQPKSLNFGGIGMVIGHEITHGFDDNGRNFNAEGDLKDWWSQESANNFKSQSQ
			CMIYQYGNFSWDLAAGQNLSGINTLGENIADNGGIRQAYRAYESYVQKNGEEKRLPGLDLNHKQLFFLNFAQVWCGTYRPEYAVNSIKTDVHSPGKFRVLGSLQNNLEFSEAFKCTDKDY
			MDPVKKCRVW
	Hyaluronidase
	MOh_HYA01
	PLB
	MOh_PLB01
	Waprin
	MOh_WAP01
	MOh_WAP02
	MOh_WAP03
	MOh_WAP04
	DPP IV
Boh (Vonk et al.,2013)	Dipeptidyl peptidase 4	gi|565319430|sp|V8P9G9	MKTVLKCLLGLLALGVIITAIVVPVVLLTRDADSDTRRKFSLEDYLNNDFQYKSYNVRWMSGHEYVYTNQNNVFLYNIDDGKESKILSNNTLENWNSSVAILSPDKKFALLRYNYEKVWR
			HSYTASYHIYDLNNRTVITENPLPTTIQYISWSPAGHKLAYVYRNNVYVKTTPNAKPVEITKNGAENKILNGLADWVYEEEMFGTHSALWWSPNGSFLAFAEINDTEVPLIEYSFYSEDT
			LQYPKTIKIPYPKAGAINPTIRLFVVNILALPENNILEIVAPSSIISGDHYLSVVTWVTDERICLQWLRRIQNFSMLTICDYSSGVWQCPKNGEHPEESKTGWVGRFQPSEPYFASDKIS
			YYKIISDSQGYNHIHYTDSTGNVKPITSGKWEVISIAAVTNNSLYFISNEFDGRPGGRHLYKVDLKHDLKKKCITCDPNEEACQYFSVSFSTDARYYKLNCYGPGMPYFTLQNSSTDKAI
			KVLENNDNLKNVLKEIQMPSKRLRNITLHGQTYWYQMILPPNFDESKKYPLLIDVYAGPCSQKADAAFRINWSTYLASCEGIIVASFDGRGSGFQGDKILHAIYRRLGTYEVEDQISAAK
			LFSEMSFVDKDRMAIWGWSYGGYVTSMVLGAGSGVFKCGIAVAPVSRWQYYDSIYTERYMGLPVKNDNLYFYENSTVMARAENFHMVDYLLIHGTADDNVHFQQAAQISKALVDAQVDFQ
			AMWYTDKDHGIEGHAHNHIYHHMSHFIKQCFKLP
MOh	MOh_DPP01	1-7	MKTVLKCLLGLLALGVIITAIVVPVVLLTRDADSDTRRKFSLEDYLNNDFQYKSYNVRWMSGHEYVYTNQNNVFLYNIDDGKESKILSNNTLENWNSSVAILSPDKKFALLRYNYEKVWR	1-754
			HSYTASYHIYDLNNRTIITENPLPTTIQYISWSPAGHKLAYVYRNNVYVKTTPNAKPVEITKNGAENKILNGLADWVYEEEMFGTHSALWWSPNGSFLAFAEINDTEVPLIEYSFYSEDT
			LQYPKTIKIPYPKAGAINPTIRLFVVNILALPENNILEIVAPSSIISGDHYLSVVTWVTDERICLQWLRRIQNFSMLTICDYSSGVWQCPKNGEHPEESKTGWVGRFQPSEPYFASDKIS
			YYKIISDSQGYNHIHYTDSTGNVKPITSGKWEVISIAAVTNNSLYFISNEFDGRPGGRHLYKVDLKHDLKKKCITCDPNEEACQYFSVSFSTDARYYKLNCYGPGMPYFTLQNSSTDKAI
			KVLENNDNLKNVLKEIQMPSKRLRNITLHGQTYWYQMILPPNFDESKKYPLLIDVYAGPCSQKADAAFRINWSTYLASCEGIIVASFDGRGSGFQGDKILHAIYRRLGTYEVEDQISAAK
			LFSEMSFVDKDRMAIWGWSYGGYVTSMVLGAGSGVFKCGIAVAPVSRWQYYDSIYTERYMGLPVKNDNLYFYENSTVMARAENFHMVDYLLIHGTADDNVHFQQAAQISKALVDAQVDFQ
			AMWYTDKDHGIEGHAHNHIYHHMSHFIKQCFKLP
	5' NUC
Boh (Vonk et al.,2013)	5'-nucleotidase, partial		QYLEFRDEVEELQKHADKLTTLGVNKIIALGHSGFKEDCRIAQKVKGVDVVVYNNLRHPDDNEWNHVSMCIVNGGGIRSPIDEQANNGIITLEELTAVLPFGGTFDLLKIKGSTLRQAFE
			HSVHRHGQGTGELLQVSGIKVVYDLSQKAGKRVVSLNVLCTECRVPTYVPLEMEKTYKVLLPSFLAAGGDGYYMLKGDSSNHSSGDLDISIVSDYIKRMGKVFPAMEGRMMFSAGTLFQA
			HXQHLVHALSEASM
MOh	MOh_NUC03	1-2	SGIITLEELTAVLPFGGTFDLLKIKGSTLRQAFE	87-240
			HSVHRHGQGTGELLQVSGIKVVYDLSQKAGKRVVSLNVLCTECRVPTYVPLEMEKTYKVLLPSFLAAGGDGYYMLKGDSSNHSSGDLDISIVSDYIKRMGKVFPAMEGRMMFSAGTLFQA
	MOh_NUC01
	MOh_NUC02
	MOh_NUC04
	CTL
	MOh_CTL01
	MOh_CTL02
	MOh_CTL03
	MOh_CTL04
	MOh_CTL05
	VEGF
	MOh_VGF01
	MOh_VGF02
	MOh_VGF03
